# Supplementary material for: Dynamical differential expression (DyDE) reveals the period control mechanisms of the Arabidopsis circadian oscillator
Source: PLoS Comput Biol. 2019 Jan 31;15(1):e1006674. doi: 10.1371/journal.pcbi.1006674 (PMC6377142; doi:10.1371/journal.pcbi.1006674)
Supplement: S1 Table — Circadian time-series for the transcripts on the ATH1 microarray for the untreated and nicotinamide-treated (NAM) datasets are presented on three separate sheets. Gene lists are provided describing the genes that were identified by PEAL to be circadian-regulated, along with the estimated period, amplitude and phase, and confidence of estimation for C24, NAM and toc1-1. The final two sheets describe the genes common between the C24 and NAM, and the C24 and toc1-1 circadian-regulated subsets. (XLSX) [file pcbi.1006674.s011.xlsx]

## Sheet: Untreated
Gene name		1st repetition													2nd repetition
Time from start of sampling		0h	4h	8h	12h	16h	20h	24h	28h	32h	36h	40h	44h		0h	4h	8h	12h	16h	20h	24h	28h	32h	36h	40h	44h
ZT		49	53	57	61	65	69	73	77	81	85	89	93		49	53	57	61	65	69	73	77	81	85	89	93
AT2G42240		5.61542	5.54952	5.35931	5.47274	5.50221	5.40944	5.46382	5.54577	5.55794	5.37431	5.66172	5.49108		5.33414	5.44923	5.27409	5.39439	5.41341	5.39584	5.32679	5.32306	5.35477	5.24064	5.28585	5.54856
AT2G42250		4.05371	4.04094	4.49584	5.11572	4.04234	4.38433	4.04701	4.37028	4.7626	5.11795	4.0364	3.99455		4.46548	4.05585	4.03826	4.00391	4.02032	4.05134	4.53546	4.14737	4.22458	4.75523	4.04301	4.34246
AT2G42270		4.70345	4.67352	4.55629	4.5809	4.22964	4.24218	4.24614	4.51965	4.23085	3.92443	4.50944	4.77658		3.7454	3.96655	3.49743	3.49473	3.99951	3.55135	3.95933	4.35227	4.19225	4.22538	3.93376	4.25235
AT2G42280		4.37917	4.47706	4.46597	4.31153	4.2412	4.37237	4.08474	4.12751	4.36677	4.38514	3.9813	4.05447		4.36332	4.38962	4.36846	4.37009	4.38211	4.24421	3.9541	4.36876	4.3241	4.35063	4.41697	4.33151
AT2G42120		5.96714	5.93024	5.94562	5.92251	5.94207	5.9469	5.95675	5.95519	5.95041	5.95962	5.8908	5.95119		5.94417	5.96052	5.98996	5.95161	5.9298	5.97867	5.95321	5.94717	5.94945	5.87514	5.93274	5.96639
AT2G42130		7.89656	8.24733	8.03654	7.8137	8.09803	8.09654	8.06725	8.12437	7.60294	7.68224	7.96253	8.32192		8.25836	8.33255	7.98577	8.13119	7.96595	8.24688	8.09777	7.89262	8.0199	7.88046	8.01662	8.09526
AT2G42150		2.95074	2.86177	2.86786	2.85315	2.88934	2.83935	2.89975	3.46017	2.88412	2.89248	2.87029	2.86988		2.86299	2.92088	2.87956	2.74677	2.83934	2.91534	2.92162	2.87849	2.78892	2.88604	2.81521	2.87226
AT2G42160		4.24863	4.22605	4.18331	4.22143	4.15246	4.36915	4.18461	4.76543	4.28588	4.19116	4.19723	4.38882		4.09645	4.25121	4.05504	4.16945	4.12982	4.24966	4.24039	4.23491	4.20562	4.16442	4.1767	4.25647
AT2G42180		2.50894	2.44104	2.44778	2.39961	2.49376	2.47477	2.48758	2.48803	2.47929	2.4865	2.45941	2.45623		2.44391	2.51961	2.46297	2.47472	2.4581	2.52045	2.55878	2.47865	2.47042	2.58522	2.43857	2.5338
AT2G42100		2.80641	2.77903	2.77836	2.76695	2.789	2.79161	2.80169	2.8039	2.7917	2.80121	2.78347	2.78401		2.77044	2.8071	2.78941	2.78711	2.76931	2.81799	2.81523	2.79105	2.78776	2.78826	2.76854	2.81356
AT2G42220		9.7352	10.0665	9.85372	8.98376	8.97645	8.75219	9.58016	10.0188	9.62145	9.3078	8.85225	9.77672		9.09643	9.68914	9.55641	9.09301	8.70159	8.87245	9.47183	9.89389	9.76042	9.41348	8.97829	9.18883
AT2G42110		3.56595	3.55553	3.55466	3.54502	3.73699	3.55781	3.79173	3.48563	3.55251	3.62998	3.53288	3.5275		3.65377	3.58574	3.56713	3.86107	3.55777	3.57965	3.62315	3.56985	3.56426	3.57562	3.56294	3.70206
AT2G42190		7.21956	7.19224	6.6723	6.51922	6.62802	6.7684	6.95184	7.1554	6.6866	6.45858	6.51206	7.6995		6.42853	6.87593	6.52625	6.30829	6.27069	6.68284	6.80657	7.41592	6.75365	6.18559	6.57919	7.25984
AT2G42210		10.0278	10.0496	9.93455	10.1417	10.1485	10.1116	10.1613	10.1208	10.0252	10.0403	10.0211	10.1898		10.1648	10.1463	10.0916	10.3715	10.1269	10.191	10.3315	10.0512	10.1814	10.1511	10.1452	10.1801
AT2G42200		4.6036	4.58137	4.58132	4.57681	4.60002	4.58462	4.60319	4.87801	4.94568	4.59757	4.57739	5.02474		3.95059	4.5996	4.51777	4.38643	4.56689	4.62311	4.59483	4.58701	4.58782	4.58902	4.55966	4.61909
AT2G32950		8.069	7.56192	7.43845	7.57358	7.59188	7.78692	7.78787	7.74103	7.85133	7.5704	7.68152	7.9782		7.81211	7.76253	7.31872	7.35897	7.56737	7.83778	8.14311	7.51827	7.69596	7.289	7.46586	7.80304
AT2G32910		6.80444	6.71556	6.90831	6.75905	6.78117	6.73003	6.58928	6.74352	6.71043	6.73273	6.99411	6.90216		6.77074	6.84259	6.8445	6.66562	6.75317	6.83358	6.54244	6.8308	6.60398	6.89856	6.82238	6.72541
AT2G32890		2.45218	2.37093	2.36868	2.36562	2.56421	2.40969	2.4308	2.43742	2.42126	2.42467	2.40013	2.39579		2.38039	2.48486	2.40724	2.47903	2.39097	2.46191	2.48338	2.41993	2.40144	2.45009	2.39119	2.48397
AT2G32860		7.04704	7.04766	6.59785	6.79069	6.95229	7.34256	6.8021	6.8711	6.56702	6.7031	6.91178	7.84187		6.21003	6.62486	5.97607	5.98845	7.1415	6.45631	6.56485	7.34532	6.45259	6.57341	7.14346	7.17558
AT2G32830		3.45569	3.10667	3.2183	3.42758	3.34818	3.97103	3.63548	3.64464	4.14327	3.45203	3.42792	4.3281		3.42379	3.45413	3.03962	3.43528	3.43062	3.46936	3.44224	4.07679	3.43743	3.43674	3.31531	3.65725
AT2G33030		2.37133	2.31751	2.32458	2.31701	2.35601	2.34584	2.35991	2.36414	2.35013	2.35588	2.33393	2.32126		2.3239	2.3901	2.34277	2.34685	2.32146	2.37711	2.40973	2.34968	2.34597	2.41004	2.32129	2.38305
AT2G33000		3.46354	3.40961	3.43615	3.43192	3.44501	3.38838	3.46151	3.46137	3.44541	3.45873	3.44309	3.22601		3.72506	3.478	3.44554	3.43759	3.43786	3.46382	3.65721	3.44472	3.49348	3.44083	3.3791	3.47155
AT2G32990		5.3726	5.08698	4.92978	5.42464	5.17457	5.89679	5.64399	5.16326	5.1078	5.23979	5.43566	5.61295		5.32145	5.22818	5.22934	5.66159	5.57596	5.25097	5.24502	5.72043	5.08864	5.22701	5.22521	6.07401
AT2G33020		2.60147	2.53387	2.54407	2.47868	2.58584	2.54873	2.57818	2.5949	2.57315	2.58607	2.53036	2.55727		2.51734	2.61964	2.5611	2.56678	2.58192	2.6116	2.62379	2.5736	2.55857	2.5581	2.51357	2.64487
AT2G33010		2.4873	2.45809	2.46127	2.45225	2.47275	2.4746	2.48359	2.48618	2.47431	2.48066	2.46815	2.4638		2.45541	2.49387	2.46929	2.46935	2.45801	2.48786	2.49092	2.4709	2.46907	2.4818	2.45971	2.49553
AT2G32850		7.21154	6.96958	7.22755	7.0984	7.21735	6.97154	6.92583	7.12587	7.29783	7.13479	7.09585	7.03505		6.96892	7.1424	6.97851	6.85214	7.12172	7.09495	7.23589	7.13385	7.12802	7.11611	6.97486	6.89897
AT2G33040		10.6955	10.726	10.7527	10.7217	10.8269	10.8294	10.8131	10.7176	10.9098	10.8353	10.7699	10.5609		10.8576	10.9914	10.9516	10.9079	10.7968	10.941	10.9276	10.7095	10.7872	10.8272	10.8267	10.644
AT2G32980		6.81296	7.01839	7.21966	6.88132	6.9408	6.84997	6.89127	6.97702	7.05314	6.87539	6.63287	6.85167		6.90146	6.9251	6.94651	6.82615	6.84327	7.07729	6.92692	6.8489	7.16177	6.84635	6.9745	6.83103
AT2G32970		4.15724	4.4894	4.08351	4.33055	4.12393	4.9124	4.73978	4.13188	4.20338	4.25206	4.67141	4.85287		4.28379	4.119	4.09671	4.09502	4.83318	4.06778	4.11203	4.11071	4.09261	4.31544	4.08524	4.41246
AT2G32900		5.41277	5.46027	5.38485	5.29662	5.43482	5.12039	5.26742	5.34138	5.11362	5.14637	5.40733	5.45415		5.35736	5.54985	5.25182	5.02102	5.12972	5.12955	4.56643	4.79267	4.92343	5.26145	4.82379	5.1279
AT2G32930		3.37555	3.349	3.42665	3.34353	3.36675	3.6265	3.37746	3.37423	3.47429	3.36851	3.35539	3.35969		3.90833	3.38742	3.36481	3.36225	3.34342	3.51424	3.56719	3.36611	3.36205	3.35648	3.35832	3.38991
AT2G32920		7.90366	8.09215	8.03744	8.28723	8.40301	7.97614	7.97258	7.87223	8.07975	8.13626	8.02274	7.80771		8.09611	7.87211	8.07197	7.87502	8.04058	7.93273	7.88734	7.93677	8.15611	7.97055	8.18939	7.75954
AT2G26640		5.4984	5.94631	5.87617	5.91771	5.72558	5.70684	5.68452	5.88827	6.10631	6.03022	5.64542	5.45144		5.77732	5.68711	6.3601	5.90125	5.92212	5.17249	5.36643	5.92691	5.6855	5.89984	5.93875	5.58882
AT2G26770		7.7281	7.70398	7.46298	7.51766	7.49722	7.66604	7.90251	7.70048	7.55506	7.42114	7.44109	7.78665		7.82887	7.49984	7.35598	7.58201	7.55265	7.69742	7.88267	7.67207	7.58918	7.39932	7.70079	7.81939
AT2G26780		7.00877	7.11021	6.98801	7.03945	7.40513	7.22645	7.09619	7.13112	7.3281	7.17436	7.33877	7.29791		7.18952	7.2769	7.34938	6.95985	7.16547	7.2827	6.99809	7.05352	6.83466	6.92987	7.02133	7.07972
AT2G26650		2.92617	3.0535	3.29499	3.34133	2.96053	2.96352	3.08113	2.97811	3.07168	2.99724	2.95507	2.54071		3.05274	3.08993	3.52632	3.06686	3.05388	3.0904	3.0896	3.06895	3.13769	3.32641	3.05897	2.9835
AT2G26660		8.52181	8.10323	8.19884	8.79527	8.81154	9.03538	8.54405	8.48295	8.77734	8.6071	8.61389	8.87018		7.90029	8.28565	7.68214	8.96232	8.97145	8.56289	8.76927	8.86084	8.48169	8.68304	8.62985	9.04573
AT2G26690		8.74402	8.4366	8.08241	7.50155	7.27378	7.96819	8.21617	8.51644	8.03623	7.71016	7.49219	7.57872		8.43118	8.47665	8.38511	7.88742	7.70685	8.13582	8.19107	8.82206	8.35778	7.71944	7.82284	7.87952
AT2G26700		3.62251	3.58852	3.59365	3.5496	3.6092	3.60448	3.61863	3.6218	3.60933	3.61902	3.59504	3.59598		3.58804	3.64494	3.60697	3.60475	3.59101	3.90731	3.60963	3.59506	3.58526	3.62122	3.59242	3.62096
AT2G26710		2.05438	2.02956	2.03212	2.02769	2.03802	2.04219	2.05211	2.05435	2.97388	2.05279	2.03219	2.03658		2.03368	2.05983	2.04126	2.03937	2.1954	2.05532	2.05256	2.03813	2.0388	2.03562	2.03312	2.06267
AT2G26720		2.18415	2.14675	2.14962	2.15295	2.17011	2.16675	2.18416	2.18341	2.16832	2.18056	2.1567	2.16221		2.15164	2.20085	2.16693	2.16733	2.16068	2.19202	2.18005	2.1676	2.16741	2.16434	2.16092	2.19821
AT2G26680		5.90396	6.34966	6.16569	6.19003	5.91159	6.23185	6.13097	6.17781	5.80386	6.1093	6.10874	6.12053		6.16092	5.7852	6.49976	6.13031	6.14961	6.13944	5.97819	6.21209	6.20304	5.95248	6.38783	6.14146
AT2G26670		9.71808	9.87258	9.99946	9.76974	9.78137	9.7543	9.95662	10.0138	9.6668	9.89352	9.866	9.8276		9.62595	9.61706	9.68898	9.90743	9.90222	9.54061	9.6888	10.035	10.0102	9.82989	10.0717	10.0395
AT2G26760		4.1842	4.45271	4.32381	4.31984	4.3364	4.40536	4.36634	4.33962	4.21322	4.36529	4.31884	4.33308		4.86003	4.46468	4.56535	4.32494	4.42983	4.37417	4.46182	4.39943	4.56339	4.39073	4.63463	4.6931
AT2G26730		6.72188	7.27735	7.19539	7.30583	7.19429	7.46779	7.05956	7.14056	7.14424	7.32587	7.13871	7.24468		7.42537	6.9142	7.29516	6.92319	7.25172	7.41804	6.83788	7.19259	7.19745	6.91651	7.1788	7.0404
AT2G39640		2.75557	2.72987	2.72995	2.71361	2.73503	2.55801	2.74851	2.75397	2.95875	2.62257	2.7269	3.18413		2.72745	2.75879	2.73774	2.73757	2.67392	2.75782	2.89017	2.71249	2.73806	2.73675	2.73118	2.76474
AT2G39690		4.49098	4.46374	4.466	4.52845	4.47381	4.64949	4.48725	4.4914	4.4725	4.48312	4.47185	5.05203		4.40675	4.48908	4.14334	4.45483	4.46214	4.36357	4.44874	4.46779	4.47053	4.42611	4.42494	4.5202
AT2G39650		5.36318	5.50426	5.70624	5.86519	6.00839	6.14553	5.91194	5.37397	5.50396	5.81893	5.96122	5.65252		5.86646	6.02936	5.51684	5.83287	5.96508	5.86245	6.04488	5.62068	5.58893	5.40245	5.99956	5.64919
AT2G39660		7.16011	6.9976	7.29258	7.21985	7.37443	7.48656	7.38173	7.19889	7.42541	7.49154	7.38617	6.96668		7.64755	7.53589	7.69523	7.68097	7.45403	7.66755	7.61768	7.20265	7.66949	7.33996	7.62252	7.03691
AT2G39700		7.8882	8.04977	7.98296	8.19359	7.92609	8.15821	8.17186	7.57843	7.67874	7.91685	7.38702	7.39758		7.98056	7.83498	8.26781	8.43862	7.96593	7.88738	8.14225	7.75462	7.85623	7.80668	8.15411	7.86342
AT2G39705		6.36005	5.98948	5.91514	5.7932	5.94396	6.13822	6.06059	6.1228	6.14094	5.83535	5.96753	6.42171		5.98238	6.2557	6.11095	6.18264	5.87426	6.15072	6.21727	6.30862	6.42135	6.20208	5.84434	6.21168
AT2G39710		6.41975	6.97361	7.15045	6.87626	6.96883	7.14181	6.87995	6.53259	7.02905	6.69559	6.42949	6.46911		6.91743	6.52834	7.04382	6.73285	6.68388	6.78104	6.13577	6.85595	6.69198	6.7676	6.91677	6.50587
AT2G39670		7.0558	7.56581	7.55719	7.39034	7.90475	7.02784	7.21106	7.17827	7.32007	7.37617	7.45205	6.99085		7.78589	7.51028	7.57292	7.2521	7.40205	7.29661	7.27798	7.04916	6.87751	7.36845	7.29354	6.78922
AT2G30730		2.65863	2.60148	2.60081	2.58538	2.62484	2.60952	2.60537	2.62578	2.60957	2.62179	2.59941	2.60104		2.59215	2.72016	2.58526	2.61066	2.59521	2.63865	2.70713	2.61307	2.61009	2.75204	2.59176	2.67141
AT2G30740		7.04471	7.432	7.38852	7.57228	7.21743	7.37094	7.32219	7.44808	7.28395	7.28157	7.16688	7.11284		7.38702	6.89405	7.47186	7.3964	7.49728	7.10131	7.13329	7.43449	7.37768	6.89152	7.27387	6.88164
AT2G30750		3.52742	3.79503	4.39144	4.4143	4.70831	4.65785	4.38064	4.47927	4.83693	4.71184	4.87676	4.1207		4.25629	4.8731	4.34676	4.92386	5.59759	4.84356	4.59202	4.90105	4.87172	4.78144	4.89582	4.87727
AT2G30760		2.55991	2.45724	2.46485	2.46844	2.54455	2.54248	2.55263	2.54402	2.51785	2.52901	2.485	2.49706		2.48784	2.59565	2.52942	2.53055	2.48411	2.56001	2.59583	2.53775	2.48684	2.59963	2.49041	2.56451
AT2G30770		4.88924	5.89851	6.92734	5.84189	6.74078	7.33482	7.12676	7.55697	7.05927	7.47699	7.8558	7.36662		5.11769	5.89109	5.16981	6.44264	7.31731	6.71257	6.78043	6.92178	6.36557	6.82056	7.43447	7.16192
AT2G30780		4.03185	4.32411	4.02626	4.0176	4.02968	4.17897	3.99722	4.06457	4.03088	4.0456	4.02344	3.596		4.02625	4.04056	4.28003	4.0331	4.00942	4.48131	3.44091	4.03663	4.03069	3.84028	4.02557	4.04188
AT2G30790		6.7026	6.42013	6.33033	5.94272	5.28218	5.55917	6.1337	6.96189	6.69859	5.9277	5.83354	6.84352		5.1251	6.14522	5.56681	5.71869	5.62501	5.77703	5.95652	6.51994	6.13145	5.81787	5.23742	6.05362
AT2G30800		5.89753	5.88865	5.97503	5.77355	6.04737	5.86075	5.86235	5.91022	5.84363	5.9077	5.88422	5.89591		5.8052	5.91271	5.83914	5.54543	5.8871	5.99799	5.53885	5.79431	5.6431	5.87465	5.77918	5.90893
AT2G30650		2.25668	2.23272	2.23277	2.22858	2.24141	2.24593	2.25501	2.25818	2.24099	2.25655	2.23227	2.24094		2.21933	2.25922	2.24274	2.2443	2.23428	2.2577	2.24835	2.24307	2.24133	2.23708	2.23688	2.26454
AT2G30660		2.84252	2.78807	2.81171	2.75323	2.82586	2.82833	2.83836	2.84694	2.93596	2.81087	2.80809	2.81608		2.75649	3.27985	2.81961	2.82209	2.76454	2.84412	2.95186	2.82231	2.81995	2.91162	2.79679	2.90722
AT2G30670		4.20006	4.36684	4.5256	4.22698	4.16051	4.55483	4.34695	4.25002	4.20409	4.21127	4.32627	3.88533		4.73617	4.25219	4.66244	4.86252	3.87882	4.53824	4.22628	4.30812	4.51504	4.20033	3.88434	4.1342
AT2G30680		2.6144	2.56222	2.55652	2.56627	2.59707	2.579	2.59087	2.59568	2.58034	2.59156	2.57138	2.56989		2.56201	2.64684	2.58164	2.58097	2.57112	2.61024	2.66236	2.58192	2.55305	2.58433	2.55701	2.61122
AT2G30690		2.91335	2.68876	2.6866	2.62768	2.71513	2.68971	2.72539	2.72531	2.71048	2.92605	2.70295	2.7034		2.69199	2.77697	2.69124	2.70806	2.73825	2.72788	2.72006	2.71094	2.67748	2.84886	2.66622	2.73522
AT2G30640		2.18776	2.18904	2.19385	2.18291	2.20678	2.20555	2.2166	2.21868	2.20188	2.21745	2.19487	2.20237		2.1933	2.21816	2.59616	2.20507	2.19252	2.23394	2.22453	2.19861	2.20261	2.19604	2.19304	2.22333
AT2G30710		7.02056	7.17565	6.97633	7.06863	7.25716	7.17869	7.08935	7.11728	7.19034	7.21532	7.19776	6.89616		7.03007	7.11889	7.18005	6.98577	7.23666	7.24398	7.12077	6.93904	7.45913	7.10039	7.13273	7.03242
AT2G30695		7.40253	7.74446	7.6484	7.51091	7.96273	7.32381	7.63691	7.54952	7.0013	7.27505	7.69892	7.56224		7.58607	7.38084	7.15392	6.83718	7.551	7.55493	7.43005	7.32683	7.16428	7.17659	7.61072	7.59537
AT2G42000		2.36201	2.3401	2.33688	2.3253	2.3482	2.33127	2.35866	2.36092	2.34658	2.34157	2.33684	2.33594		2.32651	2.38215	2.33908	2.34386	2.32662	2.37337	2.38918	2.35019	2.33811	2.35374	2.32691	2.37283
AT2G41990		5.75957	6.41451	5.83151	5.42734	5.58798	5.16357	5.52107	5.70348	5.67998	5.48402	5.28885	5.27581		5.69748	5.95415	6.6839	5.90967	5.33334	5.26174	5.65902	5.78868	5.593	5.32758	5.24848	5.20479
AT2G41980		6.19601	6.74581	6.40036	6.47155	6.35513	6.30792	6.15597	6.36772	6.05087	6.29716	6.47743	6.67096		6.22697	5.79966	6.16953	5.20923	6.2356	5.84788	5.89408	6.28195	6.24124	6.14176	6.21738	6.24154
AT2G41970		2.85018	3.05597	3.55883	2.80908	2.83641	2.83878	3.00334	2.84754	3.23728	3.20053	2.82602	2.82058		2.83012	2.86693	3.15081	2.93218	2.82666	2.86012	2.86528	2.83458	2.83416	3.03234	2.82864	2.85365
AT2G41960		7.36933	7.34324	7.44627	7.11471	7.07923	6.94391	7.18213	7.22351	7.20323	7.01775	7.24732	7.34019		7.18852	7.24081	7.17904	7.0066	6.86604	7.32906	6.66865	7.42177	6.84917	7.12519	7.15154	6.67886
AT2G41930		2.5849	2.55948	2.52094	2.55345	2.57264	2.85844	2.58193	2.58488	2.56519	2.58109	2.55932	2.56258		2.54626	2.62342	2.56986	2.56357	2.55904	2.58678	2.58288	2.56973	2.75189	2.56793	2.5482	2.58924
AT2G42090		2.46313	2.43574	2.43789	2.42729	2.44868	2.44261	2.46056	2.4616	2.44611	2.45738	2.44418	2.44573		2.43235	2.47098	2.44683	2.44643	2.43554	2.467	2.467	2.44933	2.44574	2.48973	2.43761	2.47348
AT2G41950		7.80581	8.15483	8.17709	7.84672	8.20592	7.6722	7.87633	7.96261	7.73744	7.83241	7.95444	8.06278		8.06228	7.94345	8.23914	8.012	7.7203	7.8546	8.03742	7.78469	7.91866	7.88456	8.13736	7.60382
AT2G42080		4.62204	4.7956	4.79603	4.59634	4.80624	4.63857	4.71448	4.85024	4.83396	4.84922	4.6772	4.7931		4.80841	4.85149	4.80404	4.83594	4.78201	4.89827	4.84067	4.80316	4.80446	4.94021	4.90779	4.41703
AT2G42060		2.76893	2.74133	2.74404	2.99051	2.75259	2.74845	3.08983	2.76898	2.75414	2.7633	2.74439	2.75381		2.66804	2.77421	2.75589	2.75502	2.74651	2.77327	2.76678	2.75094	2.75343	2.7457	2.74818	2.77205
AT2G42050		2.97529	2.76892	2.81329	2.73357	3.01151	2.8758	2.93792	2.91478	2.91896	2.93723	2.88499	2.81986		2.79219	3.10649	2.90535	3.18786	2.88606	2.96888	3.17197	3.01848	2.86471	3.54821	2.88949	3.11257
AT2G41890		7.07556	6.9976	6.60228	6.82455	6.68394	6.96291	7.02456	6.90412	6.60051	6.51679	6.94401	6.99936		7.05376	6.65083	6.97952	6.58993	6.92935	6.90611	6.92799	7.10391	7.07705	6.65565	6.90162	6.93561
AT2G41860		2.78116	2.7256	2.73586	2.70936	2.77839	2.7587	2.77666	2.76074	2.76404	2.77383	2.74532	2.7406		2.74896	2.82113	2.75804	2.75568	2.7302	2.79718	2.84619	2.76275	2.66943	2.96004	2.73632	2.79858
AT2G42040		4.94616	5.11696	5.16487	5.02547	4.80392	4.72046	4.77826	5.29883	4.95866	4.77651	4.92451	5.04751		4.78967	4.4375	4.78716	5.1801	4.70743	4.73775	4.86633	4.816	5.21223	4.70901	4.51029	4.78582
AT2G42070		7.38689	7.60424	7.72881	7.62312	7.92003	7.61535	7.79807	7.65144	7.70049	7.70371	7.71882	7.54892		8.00563	7.71294	7.7945	7.59555	7.6406	7.568	7.37925	7.50795	7.44696	7.72354	7.84487	7.49646
AT2G41900		6.84687	6.74986	6.71549	7.13351	6.91408	7.0829	6.81196	6.72706	6.72519	6.82577	6.8599	6.80981		6.90272	6.81172	6.97165	7.03697	7.03614	6.91558	6.89433	6.96694	6.71154	6.81185	6.98336	6.93015
AT2G41940		7.41315	7.46168	7.53307	7.37016	7.32395	7.36463	7.3813	7.53791	7.45327	7.4582	7.72648	7.87538		7.48739	7.4299	7.31895	7.21927	7.52038	7.59608	7.13069	7.62326	6.97679	7.33845	7.24609	7.24763
AT2G42010		5.89443	6.00173	5.87159	5.87333	5.87708	5.88182	5.79017	6.27786	5.82906	5.89503	5.87549	5.88231		5.8651	5.8995	5.65241	5.80452	5.91142	5.89171	5.40072	6.07353	5.87912	5.75068	5.97288	5.65333
AT2G41880		6.42778	6.39617	6.19539	6.16926	6.41307	6.41218	6.41336	6.4265	6.38217	6.20093	6.32473	6.40538		6.39353	6.40455	5.96694	6.19024	6.39601	6.33491	6.31358	6.40998	6.19588	6.2636	6.17369	6.29123
AT2G41870		4.62016	4.66848	3.99592	3.8224	3.44594	3.83331	3.91917	4.60496	3.83449	3.64402	3.63102	3.83645		3.63726	4.50506	3.83897	3.83774	3.82685	3.84534	3.83979	4.53481	3.83571	3.82547	3.83017	3.84977
AT2G42030		6.35515	6.2634	6.12308	6.25468	6.16935	6.28779	6.24594	6.30402	6.31822	6.1567	6.19258	6.38875		6.2495	6.19703	6.31289	6.04843	6.34301	6.10192	5.98426	6.39352	6.26939	6.12763	6.17509	6.32334
AT2G32760		6.02897	6.25676	6.27752	6.19442	6.33519	6.28448	6.27655	6.27867	6.34506	6.27735	6.37994	6.45941		6.20555	6.15701	5.91368	6.12502	6.25575	6.00795	6.26754	6.04909	6.26252	6.256	6.35824	6.29664
AT2G32750		2.54027	2.48313	2.48747	2.47202	2.51639	2.51628	2.53293	2.53932	2.51719	2.53137	2.5073	2.51739		2.49173	2.64388	2.51811	2.51975	2.49608	2.5601	2.6376	2.51854	2.50942	2.51237	2.49188	2.56389
AT2G32740		2.53953	2.46548	2.46308	2.4841	2.52611	2.50517	2.5292	2.53607	2.50901	2.53275	2.52085	2.48271		2.51045	2.55745	2.49146	2.52099	2.50427	2.55889	2.59086	2.52154	2.52197	2.55338	2.51592	2.55988
AT2G32730		8.27107	8.20011	8.19922	7.96943	8.349	8.15299	8.12449	8.10697	8.10415	8.27411	8.20773	8.20369		8.42287	8.36799	8.35184	8.07806	8.25023	8.32631	7.88448	8.06943	7.71513	8.35832	7.9124	7.95558
AT2G32720		7.34115	7.24954	7.08588	7.12897	7.06365	7.30336	7.41816	7.10156	7.02794	7.11209	6.99598	7.34772		7.27201	7.17547	7.23001	7.07124	7.17563	7.12748	7.43318	7.21342	7.26862	7.11574	7.13623	7.36764
AT2G32690		6.81132	6.31711	5.95164	6.1488	5.94045	6.8622	6.81757	6.0744	5.73429	5.73179	5.98854	6.63761		6.0367	5.89611	6.23157	6.38594	6.29181	5.78288	5.99035	6.06451	6.02815	5.92001	5.77129	6.26879
AT2G32680		7.10807	6.48184	6.09768	6.69411	6.87867	7.15877	7.17746	7.18508	6.51205	6.63958	7.3716	7.51981		6.59868	7.12843	6.4888	6.57758	7.00372	7.46653	7.07476	7.25379	6.31326	6.48743	7.04598	7.4673
AT2G32670		3.0224	2.98075	2.98294	2.96839	3.00481	2.99728	3.0089	3.0084	2.99645	3.00378	2.98497	2.98933		2.97494	3.02092	2.99228	2.99377	2.94752	3.23584	3.0114	2.99297	2.9922	2.99121	2.98664	3.05252
AT2G32660		2.78097	2.73377	2.71872	2.70415	2.76742	2.75936	2.78221	2.77955	2.76579	2.77402	2.74404	2.74262		2.73298	2.78843	2.71644	2.76275	2.73183	2.79051	2.82442	2.77178	2.74778	2.78123	2.7493	2.81767
AT2G32640		6.29648	6.01129	5.61416	5.33947	5.92406	5.79407	5.82585	5.71848	5.31545	5.21564	5.7529	6.78154		6.09043	6.07404	5.12101	4.59002	5.50325	5.81143	5.65511	5.55155	5.111	5.20678	5.38484	5.91708
AT2G32800		5.71976	5.39399	5.25218	5.72322	5.4916	5.93019	5.53017	5.79621	5.74457	5.97782	6.00251	5.7238		5.5202	5.82038	5.5171	5.90621	5.98292	5.84566	5.71821	5.92843	5.85393	6.10904	5.92142	5.92716
AT2G32780		3.2471	2.96585	2.97037	2.77738	2.98267	2.90141	2.99638	2.99569	2.93697	2.99246	2.97368	2.889		2.96918	3.004	2.97965	2.97882	2.89524	3.12978	3.0916	2.97967	2.88679	2.97808	2.87005	3.00698
AT2G32770		2.1995	2.17319	2.174	2.16744	2.18516	2.18573	2.19875	2.20231	2.1852	2.19312	2.17944	2.17361		2.16754	2.20654	2.18243	2.18138	2.16922	2.20655	2.20044	2.18289	2.18269	2.18051	2.1609	2.20555
AT2G32790		2.2139	2.17442	2.16007	2.16794	2.20373	2.19133	2.20925	2.21335	2.19861	2.20563	2.18814	2.18506		2.17564	2.22721	2.19677	2.19339	2.1716	2.22556	2.25379	2.19521	2.19536	2.19555	2.17452	2.22808
AT2G32765		6.17357	5.85089	5.68681	6.55533	6.70002	6.55407	6.30121	6.05394	5.77046	6.18094	6.45203	6.66582		6.16238	6.18691	5.84787	6.58725	6.47229	6.5745	6.17168	5.97206	6.0232	6.48265	6.42356	6.83901
AT2G32810		8.48313	8.21761	8.26081	8.3317	8.5042	8.42291	8.33478	8.35039	8.28654	8.31098	8.36571	8.45632		8.27286	8.36156	8.25321	7.94191	8.31798	8.31066	8.10972	8.21944	7.96404	8.04785	8.06341	8.06379
AT2G32710		4.44753	4.49302	4.71728	4.40734	4.2786	4.42978	4.44402	4.65734	4.68578	4.44045	4.53394	4.74109		4.41348	4.4204	4.59975	4.42916	4.41391	4.46307	4.66972	4.86731	4.43215	4.42806	4.62865	4.45765
AT2G32700		7.62668	7.74066	7.56014	7.73637	7.73115	7.74053	7.59165	7.69098	7.63754	7.58471	7.58403	7.72408		7.62003	7.71734	7.74689	7.62855	7.64457	7.90734	7.6157	7.60481	7.66455	7.56918	7.5994	7.36934
AT2G45570		2.10459	2.21419	2.60526	2.21	2.44399	2.52441	2.3773	2.45295	2.65807	2.67008	2.37754	2.22336		2.21861	2.7126	2.42837	2.65161	3.0444	2.68611	2.47335	2.65931	2.64656	2.77682	2.63067	2.68062
AT2G45580		3.49356	3.43889	3.45821	3.4461	3.47075	3.46565	3.48361	3.48387	3.47091	3.4905	3.45378	3.45746		3.45173	3.525	3.46886	3.46728	3.45225	3.73696	3.48942	3.46912	3.46757	3.46645	3.45346	3.49497
AT2G45590		6.9778	7.32128	7.16364	7.08977	6.83679	7.05098	6.70829	7.31866	7.18492	7.11369	7.09634	7.28571		6.70026	6.96412	6.9831	6.9079	7.24853	6.98375	6.7616	6.86451	7.08964	7.02667	7.22928	6.89381
AT2G45610		2.46959	2.37677	2.46546	2.435	2.4678	2.46411	2.47119	2.48162	2.46941	2.48189	2.46981	2.44267		2.46051	2.53001	2.46874	2.4606	2.43332	2.50395	2.48057	2.47045	2.46904	2.45789	2.46827	2.52597
AT2G45650		2.15842	2.12289	2.12788	2.12602	2.14508	2.13972	2.15381	2.15727	2.14274	2.15153	2.13179	2.13		2.12266	2.16871	2.14096	2.13968	2.12247	2.17014	2.17	2.14369	2.14074	2.14001	2.12221	2.16971
AT2G45490		4.86857	5.31085	5.02375	4.83711	4.9521	4.97711	4.86365	4.86646	4.78329	4.86495	4.84938	5.05976		4.77049	4.86429	4.83198	4.72159	4.75034	4.84991	4.95146	4.85095	4.84976	4.84954	4.84545	5.08074
AT2G45720		6.31346	6.34434	6.39341	6.71	6.66561	6.92814	6.54603	6.31835	6.70631	6.5731	6.56324	6.47568		6.39777	6.37883	6.42801	6.49945	6.62265	6.24894	6.69459	6.57628	6.85247	6.82722	6.66959	6.58729
AT2G45500		2.84154	2.86786	2.9776	3.21299	3.35823	2.84479	2.96624	2.85209	2.83441	2.85967	3.19319	3.88923		2.81293	2.8589	2.84159	2.84024	3.13665	2.88653	2.87358	2.95558	2.82372	2.86299	2.8195	2.89527
AT2G45540		7.30681	7.17565	7.30109	7.34846	7.54324	7.42509	7.10115	7.19185	7.18101	7.31424	7.23776	7.4186		7.19946	7.3926	7.62092	7.26642	7.332	7.14441	6.97891	7.14574	6.88452	7.60868	7.04302	6.92522
AT2G45550		3.03402	3.38067	3.1568	3.70281	3.04229	3.04963	3.16937	3.00481	4.3041	3.91299	2.9751	2.95467		3.03754	3.14446	3.76313	3.43524	3.19873	3.06623	3.89837	3.04148	3.5877	3.5777	3.02593	3.14953
AT2G45600		3.88201	4.05502	3.8918	4.22184	3.7789	4.42862	4.03487	4.23991	3.85388	3.75915	3.74448	4.24362		3.68442	3.9078	3.65545	3.86866	4.17097	3.88726	3.92595	4.64426	4.09624	3.74445	3.7397	3.90905
AT2G45530		4.87573	4.98896	4.96766	4.87935	4.67684	5.28085	5.00764	5.12212	4.84797	4.71299	4.92608	5.44873		5.06857	4.56815	5.03801	4.93499	4.86384	5.16953	5.1234	4.90811	5.03262	4.73186	5.08977	5.26097
AT2G45560		4.66073	5.47882	6.50761	5.50811	4.88036	4.75296	4.62601	5.49871	6.16668	5.59794	5.50084	4.62986		4.62775	4.84115	5.89802	5.92127	5.07376	4.82776	4.0485	5.09332	5.55036	5.72962	5.49367	5.15235
AT2G45520		7.15724	7.13886	7.16216	6.97152	7.14153	6.9833	7.10985	6.8496	7.06162	7.00542	6.83203	7.06547		7.03561	7.16411	6.88802	7.05086	6.72179	7.2261	7.48313	7.00391	7.05325	6.94272	7.03603	7.17979
AT2G45710		7.37905	7.85474	7.81138	7.59211	7.88017	7.45519	7.79415	7.54429	7.49681	7.53764	7.39564	7.31807		8.11954	7.87713	8.10912	7.98939	7.41676	7.61054	7.91257	7.39368	8.00839	7.98714	7.8723	7.52709
AT2G45700		4.95549	5.5059	5.40812	5.61965	5.26011	5.04066	5.15247	5.42845	5.09635	4.97797	5.48235	5.63595		5.38503	5.18017	5.18139	4.95312	4.99507	4.87541	4.80419	5.22887	4.68847	4.83896	5.02682	4.96653
AT2G45660		2.63504	2.55526	2.58139	2.5744	2.623	2.62376	2.63101	2.63003	2.61873	2.62916	2.61152	2.59502		2.2449	2.64971	2.61354	2.60828	2.58541	2.63872	2.65028	2.61641	2.60831	2.61726	2.59509	2.67514
AT2G45640		8.41023	8.44478	8.47287	8.55394	8.45185	8.50451	8.64139	8.44343	8.37263	8.41911	8.50146	8.61671		8.65569	8.41453	8.6378	8.71495	8.47893	8.46801	8.55135	8.54369	8.68269	8.50441	8.58162	8.55222
AT2G45670		7.71581	7.62447	7.46453	7.39079	7.5027	7.55201	7.48762	7.54825	7.69448	7.45021	7.51703	7.42891		7.7032	7.75275	7.3507	7.20631	7.55256	7.73297	7.32462	7.3991	7.35234	7.08485	7.26086	7.51499
AT2G45690		4.22143	4.76182	4.77214	4.73141	4.76734	4.77277	4.70476	4.96516	4.76951	4.5775	4.75907	4.693		4.73559	4.75554	4.77183	4.13841	4.76152	4.3726	4.54372	4.77739	4.76953	4.57075	4.76526	4.78721
AT2G45620		6.69707	6.77729	7.03101	6.83029	6.94547	6.75385	6.66834	6.73196	6.83507	6.79437	6.92272	6.79367		6.75458	6.6542	6.85644	6.97549	6.74259	6.56516	6.4159	6.62759	6.58845	6.48309	6.85195	6.45373
AT2G45630		3.46363	3.45097	3.45092	3.78869	3.45048	3.53573	3.69243	3.53905	4.12941	3.48158	3.93344	3.45871		3.44697	3.46791	4.03916	4.11624	3.5791	3.46664	3.49587	4.19702	3.59996	3.7058	3.4541	3.47305
AT2G45680		6.31686	6.0714	6.07914	6.16049	6.35573	6.8684	6.41653	6.15523	5.83649	6.04148	6.38114	6.77652		6.70448	6.29441	6.0572	6.30085	6.63775	6.72754	6.40575	6.54303	6.07776	6.56055	6.46323	6.64206
AT2G30520		10.9258	10.6638	9.97333	8.91505	9.11422	10.0849	10.6345	10.6611	9.95802	9.41638	9.50952	10.3247		10.801	10.4769	10.2022	9.33355	9.54962	10.027	10.3629	10.941	10.0996	9.44229	9.68445	10.1612
AT2G30500		5.49323	5.49894	5.40217	5.35168	5.46517	5.43979	5.46906	5.50767	5.45907	5.46469	5.48352	5.94154		5.14796	5.49242	5.24682	5.28493	5.45442	5.47553	5.60144	5.50311	5.40594	5.51746	5.45526	5.65941
AT2G30470		5.5865	5.49514	5.5247	5.34884	5.47991	5.15502	5.30947	5.37781	5.58627	5.37652	5.37102	5.63314		5.35882	5.65747	5.33426	5.36568	5.35503	5.55583	5.2546	5.36282	5.36156	4.98396	5.35683	5.17928
AT2G30460		6.00929	6.30893	6.26902	5.74802	6.06926	5.68353	6.11065	6.03284	5.84546	5.81996	5.82037	5.87101		6.0912	5.96278	6.20102	5.68527	5.59005	6.04176	6.35687	5.92723	5.94002	5.7534	5.84283	5.74109
AT2G30480		3.0763	3.22487	3.02525	3.01743	3.27405	3.05607	3.06205	3.06887	3.05277	3.15319	3.04936	3.26626		3.01342	3.0889	3.04835	3.05191	3.04536	3.52062	3.09798	3.05734	2.71262	3.05557	3.02726	3.07966
AT2G30430		2.2308	2.20586	2.19358	2.18581	2.22842	2.2234	2.23514	2.23891	2.22418	2.2344	2.21236	2.22099		2.21731	2.26288	2.22364	2.22441	2.21437	2.25298	2.26552	2.22276	2.22187	2.22267	2.20653	2.24748
AT2G30600		6.05355	7.63186	8.34583	7.34273	7.13759	6.11122	6.29943	7.46233	8.28066	8.37091	6.98703	5.10524		6.45746	7.23854	8.15006	7.58839	6.77767	6.1281	6.06371	6.94696	8.05388	7.37152	7.29684	5.85218
AT2G30560		2.31193	2.26848	2.28678	2.23803	2.30976	2.29335	2.30732	2.31386	2.29429	2.30642	2.28039	2.28352		2.26192	2.3527	2.28769	2.29321	2.26417	2.33526	2.35951	2.29721	2.29131	2.53745	2.26995	2.33202
AT2G30570		11.3026	11.302	11.2678	11.1098	10.8606	11.0494	11.3043	11.4633	11.0596	11.2204	11.0744	11.2992		10.9099	11.1671	11.1765	11.3414	11.003	10.6576	11.0834	11.5301	11.187	11.2862	11.1869	11.2473
AT2G30620		8.53607	8.78199	8.69855	8.96769	8.96291	8.89077	8.67483	8.61485	8.9626	8.97115	8.72848	8.76226		8.75027	8.65442	8.88865	9.08413	8.808	8.91956	8.89706	8.81516	8.72131	8.96612	9.03819	8.82374
AT2G30400		3.3751	3.33559	3.33502	3.296	3.36522	3.36799	3.32502	3.31612	3.33245	3.38234	3.30317	3.26206		3.23116	3.39969	3.35483	3.79592	3.34045	3.43556	3.40059	3.3612	3.3607	3.82894	3.3654	3.60377
AT2G30410		8.89258	9.00649	8.84328	8.83146	8.95245	8.82122	9.05622	9.14417	8.91943	8.96861	8.82785	8.91403		8.85384	8.92016	9.18818	9.30101	8.8664	8.91621	9.27132	9.09939	9.35681	9.12549	9.11029	8.96586
AT2G30550		6.90827	7.12512	7.38741	7.61769	7.21799	7.60009	7.39944	7.84449	7.42644	7.37196	7.79254	7.96035		7.23595	7.268	7.19249	7.80256	8.01603	7.60386	7.53355	7.79447	7.68058	7.47248	7.61316	7.82276
AT2G30540		5.48583	5.58172	5.07247	6.08965	6.09809	6.99573	6.18859	5.44772	5.70461	5.23825	5.86698	6.9245		5.24103	5.61722	4.71683	5.93258	6.47145	6.07501	6.06109	6.79316	5.71902	6.34557	6.10103	6.46626
AT2G30580		5.12527	4.86542	5.09922	5.05058	5.13992	5.11534	5.03995	4.92059	5.0995	4.80625	4.79178	5.2268		5.10193	5.12733	4.93034	4.85326	4.98688	5.12591	5.11693	5.10792	5.05259	4.43288	4.90506	5.19024
AT2G30530		5.7585	5.54804	5.47718	5.60788	5.74084	5.92937	5.52157	5.52219	5.86685	5.67877	5.71482	5.78477		5.31037	5.83566	4.82696	5.59024	5.66794	5.71863	5.88545	5.85839	5.33344	5.91552	5.55978	5.76523
AT2G30590		6.44678	6.38068	6.41767	6.40492	6.62575	6.62311	6.63364	6.42311	6.62668	6.45566	6.61754	6.62766		6.65729	6.5142	6.80837	7.19198	6.79835	6.63477	6.62977	6.63772	6.86894	6.66351	7.01004	6.50385
AT2G30490		9.47086	8.9771	9.13777	9.13663	9.18972	9.63369	9.73286	9.0221	9.05564	9.11455	9.04759	9.28061		9.81935	9.47098	9.33255	9.27816	9.50644	9.512	9.86255	9.52744	9.45992	9.59815	9.30528	9.59768
AT2G30390		8.79707	8.5422	8.67909	8.98563	9.28672	8.90877	8.64991	8.58429	8.78684	8.84355	9.29555	9.04252		8.77589	8.55561	8.25194	8.37245	8.90595	9.05072	8.42184	8.3981	8.10478	8.6014	8.82346	8.99404
AT2G02850		4.09614	4.27016	4.54467	4.4039	4.44456	4.2879	4.64976	4.16836	4.42429	4.4314	4.27295	4.3961		4.38381	3.91677	4.61162	4.42159	4.27085	4.44198	4.63107	4.29225	4.27199	4.54413	3.75958	4.44879
AT2G02750		2.71511	2.67742	2.69893	2.69451	2.72059	2.70367	2.71933	2.72593	2.70661	2.72213	2.69681	2.69821		2.70225	2.75481	2.70096	2.69932	2.70021	2.73994	2.73442	2.62212	2.70635	2.69731	2.70162	2.72482
AT2G02740		5.88402	6.08896	5.9888	5.87	6.21654	5.86413	6.1019	5.77879	5.72789	5.96017	5.93235	5.56386		6.503	5.56254	6.02349	6.00234	5.8068	5.68415	5.73927	5.30929	5.62094	5.61405	5.96015	5.54685
AT2G02730		5.30916	5.50219	5.29256	5.25791	5.1886	5.27315	5.28414	5.32273	5.27397	5.17842	5.26113	5.27558		5.26633	5.02574	5.16454	5.27391	5.36158	5.26958	5.27781	5.27511	5.27358	5.26145	5.27096	5.45768
AT2G02720		2.53635	2.49687	2.49921	2.49084	2.5272	2.52168	2.53361	2.53501	2.52257	2.52902	2.48245	2.50694		2.49935	2.55341	2.516	2.51808	2.49861	2.53172	2.55391	2.51999	2.51256	2.56515	2.49288	2.55116
AT2G02710		7.61566	7.84647	8.52256	7.67889	7.47673	7.31091	7.53284	8.1363	8.65223	8.1434	7.70343	7.50537		7.32246	7.71106	8.09387	8.28294	7.60726	7.43343	7.62981	7.64876	8.6383	7.77768	8.09076	7.57608
AT2G02700		2.69024	2.63098	2.62433	2.62282	2.6783	2.66145	2.68412	2.67071	2.70805	2.67622	2.64764	2.53371		2.63852	2.71139	2.66475	2.66493	2.63569	2.68246	3.23528	2.66425	2.93884	2.71097	2.63603	2.71038
AT2G02830		2.81082	2.6959	2.78581	2.75171	2.81148	2.79258	2.81025	2.81193	2.79869	2.78115	2.97702	2.78039		2.77046	2.81305	2.78253	2.78937	2.71443	2.81167	2.85591	2.79814	2.78731	2.81498	2.76912	2.93968
AT2G02780		5.92399	5.83106	5.54631	5.4302	5.20357	5.07351	5.35759	5.76564	5.71597	5.13898	5.4126	6.04063		5.12131	5.17416	4.66465	4.65742	5.12081	5.20201	5.4228	5.61746	5.14079	5.0063	5.12708	5.74376
AT2G02810		6.13503	6.30808	7.05066	6.72203	6.89899	6.72805	6.12549	6.45093	6.51625	6.71728	6.86439	6.40552		6.31117	6.37018	6.43989	6.28617	6.94222	6.55912	6.26782	6.3771	6.2418	6.25247	6.66768	6.30981
AT2G02760		9.72592	10.0178	10.7043	10.7862	10.4814	10.3702	10.0881	10.2588	10.5377	10.5721	10.6156	10.3694		9.83958	9.80897	10.3181	11.0667	10.595	10.3494	9.74524	10.0724	10.7213	10.6725	10.6865	10.5586
AT2G02820		3.09656	3.04285	2.99941	2.97087	3.07678	3.04671	3.07263	3.07654	3.05146	3.2721	3.17476	3.04925		3.12136	3.12809	3.00576	3.05884	3.18295	3.30921	3.37444	3.06971	3.03782	3.12823	3.47963	3.12013
AT2G02800		8.26307	7.93616	8.35415	8.67691	8.52521	8.68434	8.25897	8.25625	8.64554	8.52563	8.69773	8.74953		8.22381	8.19275	8.18479	8.30798	8.6643	8.71234	8.53414	8.43083	8.48367	8.7342	8.50778	8.79319
AT2G19100		2.30767	2.27463	2.27758	2.28108	2.29787	2.30202	2.31143	2.31124	2.29907	2.30835	2.29292	2.28411		2.25088	2.3276	2.29512	2.29676	2.28734	2.31495	2.32886	2.29597	2.29561	2.29317	2.2843	2.32205
AT2G19110		5.51961	5.55798	5.60555	5.46093	5.62846	5.34492	5.28167	5.19529	5.89131	5.8802	5.33763	4.99031		5.21406	5.49854	5.38124	5.07863	5.31392	5.49112	5.2965	5.3426	5.47474	5.48196	5.4611	5.08725
AT2G19130		6.93104	6.619	6.8885	7.21747	6.8563	7.20968	6.83537	7.22142	7.34902	7.09751	7.35707	7.31117		6.89092	7.1639	6.94281	6.78026	7.25559	7.36647	6.96268	7.14988	6.97526	7.43087	7.07192	7.18438
AT2G19150		2.61759	2.58802	2.44904	2.58556	2.60223	2.60538	2.61557	2.61847	2.60585	2.61279	2.5916	2.59488		2.58998	2.62637	2.59963	2.60074	2.58781	2.63046	2.61148	2.72698	2.60096	2.60024	2.58498	2.62881
AT2G19170		6.06369	6.15797	6.15948	6.36858	6.37721	6.21191	6.09483	6.16551	6.58142	5.90112	6.23302	6.14123		6.11032	6.11732	5.99558	5.94983	6.24638	6.01532	5.84004	6.06496	5.92337	5.7596	6.03913	5.85497
AT2G19010		3.23053	3.06033	3.10338	2.89559	3.19994	2.99139	3.2275	3.23084	3.40436	3.22066	2.95033	3.20023		3.19102	3.4152	3.19596	3.20782	3.28269	3.2434	3.36687	3.02635	3.13211	3.21727	3.19413	3.24906
AT2G19190		4.25635	4.56274	5.55644	5.68515	5.96188	5.10977	5.09026	5.11894	5.59461	5.56361	5.54774	4.8934		4.34975	5.41185	5.3679	5.40833	5.54621	4.9485	5.06598	5.35343	4.65788	5.10386	5.09794	4.93192
AT2G19200		2.28345	2.25115	2.23636	2.22943	2.26058	2.26621	2.27357	2.27618	2.25969	2.27466	2.25338	2.26114		2.25569	2.28795	2.25985	2.26231	2.25265	2.28041	2.30278	2.26066	2.25964	2.25247	2.25478	2.27908
AT2G19050		3.13848	3.10683	3.11144	3.07528	3.12401	3.07011	3.13357	3.13526	3.48346	3.13719	3.11664	3.11072		3.11261	3.35314	3.35395	3.30961	3.05033	3.14254	3.12972	3.31409	3.61252	3.13177	3.11662	3.1463
AT2G19060		2.74126	2.60957	2.67723	2.65078	2.70807	2.70566	2.72353	2.72235	2.70714	2.93942	2.69551	2.68198		2.62373	2.75168	2.70503	2.71822	2.65115	2.74431	2.72884	2.70873	2.69974	2.91938	2.67981	2.84326
AT2G19070		2.4563	2.40504	2.42687	2.41461	2.45111	2.42836	2.45156	2.45544	2.44106	2.44886	2.41779	2.42813		2.42775	2.46813	2.43837	2.4408	2.42114	2.47417	2.46554	2.43929	2.4387	2.4365	2.43163	2.46785
AT2G19210		2.21164	2.18245	2.18441	2.18053	2.19432	2.1997	2.20896	2.20968	2.19363	2.20602	2.18689	2.19266		2.18239	2.21028	2.19379	2.19341	2.18714	2.20873	2.19944	2.19417	2.19353	2.19271	2.18617	2.22086
AT2G19080		7.35181	7.55235	7.53427	7.3337	7.39387	7.35114	7.31866	7.39027	7.40327	7.45677	7.38991	7.43005		7.44215	7.1953	7.40454	7.40643	7.39737	7.39594	7.35053	7.40497	7.40381	6.97396	7.39893	7.37518
AT2G19000		2.46698	2.39553	2.44096	2.4367	2.46235	2.43451	2.46705	2.46611	2.43945	2.45359	2.40699	2.44767		2.40645	2.54201	2.44996	2.45144	2.44384	2.49467	2.52917	2.45098	2.45056	2.51007	2.41218	2.48325
AT2G19180		5.05067	5.02374	4.95384	5.018	4.26008	5.24491	5.04939	5.1048	4.89385	5.23492	4.97653	5.03973		5.10165	5.05452	5.3427	5.38079	5.02407	4.68761	5.04621	5.35808	5.4568	4.96652	5.35627	5.06003
AT2G33680		3.4984	3.27812	3.47767	3.45359	3.5201	3.47861	3.49551	3.50219	3.48533	3.50136	3.46989	3.46869		3.46167	3.50097	3.48156	3.4776	3.45578	3.52693	3.49117	3.48721	3.47629	3.51758	3.4812	3.50805
AT2G33870		2.13465	2.10495	2.108	2.09647	2.12098	2.11563	2.12999	2.13274	2.12058	2.12823	2.10758	2.10885		2.10374	2.13642	2.11807	2.11711	2.10758	2.13487	2.13522	2.11821	2.11666	2.11392	2.10418	2.14517
AT2G33700		5.33459	5.1895	5.06811	5.13518	5.20159	5.20688	5.26409	5.21955	5.20241	5.21814	5.20045	5.2007		5.19892	5.22792	5.20597	5.20626	5.18929	5.19344	5.22483	5.2045	5.38199	4.95791	5.19858	5.2204
AT2G33690		2.68551	2.65578	2.59194	2.57043	2.68757	2.63922	2.67346	2.67642	2.65461	2.68098	2.6583	2.66334		2.61609	2.73542	2.6502	2.66793	2.65562	2.69221	2.76314	2.68181	2.66716	2.79805	2.61835	2.75127
AT2G33720		2.60531	2.49627	2.49641	2.57151	2.59281	2.59611	2.60741	2.60952	2.59587	2.60697	2.58862	2.58901		2.575	2.62049	2.58884	2.5938	2.57796	2.61076	2.61967	2.59267	2.5279	2.59147	2.59093	2.63565
AT2G33710		2.15134	2.11496	2.12484	2.11274	2.13567	2.13619	2.14839	2.14964	2.13553	2.14871	2.1266	2.12212		2.1309	2.15378	2.13424	2.13829	2.12761	2.14928	2.14048	2.13587	2.56129	2.13178	2.50049	2.1568
AT2G33860		4.33748	4.30706	4.31239	4.32101	4.59042	4.22926	4.25365	4.3116	4.324	4.2743	4.56444	4.34044		4.53164	4.26592	4.23951	4.7442	4.32758	4.41104	4.33963	4.23852	4.32103	4.32816	4.50793	4.40993
AT2G33880		3.10904	3.07285	2.99706	3.07235	3.15549	3.08593	3.10517	3.45687	3.09402	3.10246	3.0729	3.08252		3.07744	3.11605	3.0941	3.09082	3.07858	3.18147	3.11206	3.09037	3.09079	3.19119	3.08033	3.65333
AT2G33730		7.5074	7.60061	7.57659	7.72257	7.69498	7.63838	7.4797	7.61667	7.50572	7.51297	7.65321	7.72598		7.51624	7.46125	7.5715	7.16761	7.64807	7.61502	7.08562	7.45235	7.17731	7.37108	7.35642	7.19478
AT2G33760		3.81184	3.67837	3.77405	3.63742	3.89223	3.80712	3.83206	3.58659	3.81425	3.8435	3.95995	4.11502		3.69074	3.70476	4.2981	3.80761	3.75434	3.8618	3.88886	3.81588	3.63602	3.55405	3.58673	3.87733
AT2G33790		2.66338	3.41788	2.66223	3.11348	2.64666	2.64317	2.66062	2.66097	2.64878	3.34237	2.63503	2.55249		2.63339	2.91563	3.51075	2.64629	2.6386	2.675	2.67614	2.63235	3.13942	2.98723	2.83321	2.6708
AT2G33670		2.6876	2.56725	2.66422	2.65016	2.67395	2.66806	2.68816	2.68548	2.67412	2.71437	2.66997	2.67278		2.66572	2.6946	2.67198	2.66939	2.66283	2.84736	2.72424	2.6775	2.67131	2.66989	2.65758	2.69855
AT2G33850		4.54435	4.50241	5.27409	5.62474	4.90732	4.51379	5.25659	4.87463	5.69291	5.27091	4.51079	3.93751		4.55152	4.4003	4.74733	5.53227	4.45675	4.55613	4.57272	4.50872	4.93649	5.13413	4.7336	5.28548
AT2G33810		2.65035	2.59739	2.62456	2.62046	2.65395	2.6281	2.64439	2.66085	2.61849	2.64251	2.81508	2.90882		2.57031	2.65959	2.62642	2.6272	2.60275	2.65091	2.6662	2.63484	2.62543	2.81117	2.60777	2.76573
AT2G33830		4.45301	5.32177	9.19951	9.97326	9.23544	8.04645	6.02106	6.45589	9.72822	10.374	9.58915	5.97386		5.55051	5.41585	8.89529	11.0464	9.93399	8.28191	6.55546	6.85265	9.94678	10.9658	10.2823	8.60816
AT2G33735		4.5277	4.73451	4.53545	4.51987	4.54567	4.29888	4.57009	4.64233	4.29698	4.42069	4.61711	4.93812		4.51592	4.60789	4.27599	4.52997	4.47131	4.59227	4.55323	4.5211	4.52585	4.14893	4.29713	4.56959
AT2G33845		6.98864	6.99455	7.24915	7.32196	7.4195	7.06785	7.07969	7.0154	6.957	7.07662	6.99236	6.96875		7.27358	7.09347	7.2747	7.38847	7.26842	7.2952	7.23173	7.01954	7.05676	7.19769	7.15993	7.01395
AT2G33800		11.5038	11.5035	11.6103	11.5243	11.611	11.4832	11.5152	11.5528	11.3556	11.5929	11.6042	11.6677		11.682	11.6024	11.5417	11.3741	11.5623	11.7226	11.3375	11.4038	11.4546	11.4515	11.641	11.56
AT2G33980		2.96124	2.9831	3.01437	2.89155	3.20364	3.01915	3.03652	3.01315	3.02553	3.03481	3.01998	3.11552		3.01583	3.40899	2.86358	2.98781	3.01386	3.13786	3.04021	2.99878	3.20312	3.8141	2.90643	3.1143
AT2G33740		7.18548	6.7809	6.87639	6.81731	6.90688	6.85487	7.00321	6.77666	6.93163	6.68578	6.95032	7.40636		6.91886	6.78241	6.71252	7.05175	6.97938	6.98564	7.07709	6.92439	6.81406	6.79589	6.80591	7.05899
AT2G34780		4.53924	4.79256	4.79255	4.76677	4.81643	4.70153	4.34788	4.7168	4.80081	4.78152	4.79261	4.80284		4.77948	4.33328	4.51961	4.43151	4.66531	4.83934	4.6392	4.39196	4.46993	4.79355	4.53874	4.72592
AT2G34880		2.7447	2.69395	2.69546	2.68747	2.72977	2.73291	2.74227	2.76937	2.66034	2.74167	2.72532	2.72005		2.71674	2.74755	2.72672	2.71629	2.71894	2.74779	2.76625	2.72609	2.7271	2.72792	2.69646	2.76582
AT2G34890		2.16763	2.12489	2.14071	2.13652	2.15092	2.14889	2.16321	2.16585	2.15093	2.16376	2.14145	2.14623		2.14484	2.17058	2.14968	2.15223	2.14251	2.18427	2.1609	2.1494	2.14991	2.14282	2.14423	2.1748
AT2G34910		3.79324	3.9863	4.11977	4.21265	3.96873	3.86377	3.89087	3.79113	4.27355	5.25546	3.77178	3.40364		4.05913	3.81883	5.15994	4.47751	3.77813	3.79729	4.26808	3.78973	5.11787	5.20374	4.28685	3.81934
AT2G34920		3.20441	3.14038	3.14549	3.24983	3.15846	3.15808	3.17038	3.17074	3.36107	3.16828	3.15147	3.18329		3.13972	3.18482	3.15879	3.15648	3.1399	3.1866	3.18461	3.16037	3.22878	3.15297	3.06095	3.18167
AT2G34930		2.37671	2.34755	2.3534	2.34093	2.3833	2.36661	2.37558	2.37795	2.36286	2.37659	2.35591	2.35241		2.35768	2.38679	2.36293	2.36141	2.35286	2.38864	2.37652	2.36306	2.36274	2.35831	2.35487	2.3812
AT2G34940		4.16127	3.64553	4.23542	4.23589	4.24269	4.17363	4.14754	4.26066	4.26102	4.08731	4.23907	4.24438		4.00376	3.64937	3.62683	4.05235	4.05902	4.25894	3.63297	3.73753	4.11902	2.92703	3.67735	3.87709
AT2G34960		5.15177	4.76903	4.39676	4.50948	4.66744	5.15331	5.23486	5.11854	4.93848	4.1183	4.56774	5.21454		5.25594	5.3237	4.61902	4.66744	4.86009	4.84265	4.97541	5.57316	5.15798	4.4739	4.66638	5.06984
AT2G34790		2.34103	2.3073	2.31092	2.29017	2.33083	2.3241	2.33336	2.33656	2.32042	2.33433	2.31114	2.29806		2.28675	2.35826	2.31947	2.3162	2.29843	2.33726	2.34068	2.32113	2.31935	2.32331	2.30835	2.35746
AT2G34970		6.41151	6.37076	6.43547	6.30636	6.40373	6.23302	6.38963	6.47319	6.30439	6.46889	6.20349	6.32563		6.59429	6.38049	6.56228	6.33117	6.39156	6.35626	6.35302	6.53651	6.48223	6.32726	6.31527	6.37754
AT2G34980		4.45675	4.23307	4.19958	4.18192	4.23916	4.24653	4.25398	4.67865	4.23816	4.24715	4.23356	4.24017		4.2997	4.29884	4.24179	4.24374	4.23463	4.25769	4.30704	4.33829	4.40368	4.23492	4.23627	4.27638
AT2G34990		2.36337	2.29752	2.3438	2.33878	2.35291	2.35662	2.3557	2.36831	2.35297	2.3668	2.34268	2.34812		2.34607	2.37305	2.35242	2.40651	2.34506	2.36955	2.40344	2.35351	2.35287	2.34916	2.33235	2.37693
AT2G35000		3.67929	3.53296	3.83149	3.88101	3.53974	3.52548	3.55976	3.55857	4.14146	4.18659	3.73274	3.50357		3.98998	3.55489	4.80756	4.25438	3.53362	3.55265	3.93154	3.54446	4.48196	3.47502	3.64601	3.58015
AT2G35010		7.75974	7.89222	7.85829	7.75903	7.63224	7.69562	7.77892	7.69615	7.67277	7.52584	7.55091	7.74584		7.94425	7.70449	7.96887	7.82103	7.74427	7.72159	7.79441	7.64368	7.93633	7.76096	7.69014	7.77436
AT2G35030		3.18377	3.31393	3.31505	3.5996	3.45928	3.16254	3.17937	3.38647	3.46662	3.73999	3.31778	3.31748		3.31938	3.34798	3.59939	3.3238	3.14524	3.39938	3.20131	3.16662	3.32434	3.53258	3.31778	3.31267
AT2G35040		8.11412	8.36073	8.22342	7.8583	8.23506	7.6439	7.87951	7.83017	7.9836	7.98844	8.00262	7.70555		8.39717	8.33068	8.18491	7.5814	7.72136	8.05818	7.74756	7.69861	7.5117	7.7318	7.91418	7.37613
AT2G35050		8.72159	8.57745	8.6964	8.80757	8.64983	8.63129	8.4166	8.73961	8.82113	8.6129	8.75058	8.77621		8.32998	8.73686	8.40665	8.52281	8.68365	8.74813	8.18831	8.53899	8.34399	8.52906	8.47345	8.51388
AT2G35060		7.39475	7.04398	6.94816	6.46833	6.19983	7.06745	7.25858	7.5194	7.20813	6.65733	6.77257	7.33675		7.03346	7.40748	6.66684	6.37775	6.83376	6.66455	7.00873	7.73836	6.83685	6.62757	6.29057	7.20001
AT2G34800		2.78263	2.65519	2.65999	2.63169	2.79497	2.7267	2.75857	2.76143	2.73617	2.75363	2.704	2.70154		2.67495	2.85928	2.73856	2.90511	2.70443	2.79162	3.04137	2.78507	2.67731	2.99881	2.70802	2.98743
AT2G34810		7.11539	6.80054	7.20655	7.52886	6.53672	7.4754	7.22809	7.72397	7.90812	7.51496	7.16531	7.61068		6.99027	7.34257	6.62447	7.89804	8.11183	7.36877	7.13617	8.03344	7.84944	7.89015	7.54894	7.83633
AT2G34820		2.13426	2.10953	2.10878	2.09414	2.11918	2.11874	2.13452	2.13421	2.11916	2.13172	2.11145	2.11274		2.11088	2.14489	2.11801	2.11928	2.10067	2.13488	2.13121	2.11792	2.11869	2.11534	2.11218	2.14536
AT2G34830		2.33542	2.31192	2.31186	2.30796	2.31993	2.32072	2.33634	2.33676	2.32037	2.33543	2.30028	2.30808		2.30214	2.34258	2.31998	2.32364	2.30272	2.35962	2.37955	2.32202	2.32058	2.34627	2.31607	2.34354
AT2G34840		4.43697	4.72639	4.70916	4.59419	4.29793	4.29364	4.70004	4.5399	4.53692	4.50621	4.41546	4.46395		4.40137	4.63218	4.59627	4.81064	4.41431	3.82965	4.44729	4.42247	4.60213	4.40642	4.50036	4.43398
AT2G34850		2.50879	2.4875	2.48681	2.9173	2.49046	2.84876	2.71546	2.50571	2.49176	2.50239	2.48279	2.68426		2.45331	2.76221	2.49366	2.4924	2.48443	2.49909	2.51931	2.49785	2.48962	2.58492	2.48958	2.52042
AT2G34860		10.0178	10.0538	9.70553	9.67957	9.81563	9.84022	9.90399	9.99106	9.37892	9.54665	9.97948	10.2841		9.75835	9.81622	9.56919	9.5957	9.81047	9.815	10.0127	9.96519	9.76836	9.5419	9.69916	10.1728
AT2G34870		2.57427	2.53205	2.5329	2.52684	2.56953	2.55372	2.56751	2.56982	2.55869	2.56493	2.54942	2.54448		2.53824	2.62011	2.55266	2.55342	2.53862	2.58634	2.64776	2.55502	2.55297	2.55376	2.53454	2.60572
AT2G35020		7.40396	7.42027	7.3392	7.69534	7.66774	7.72293	7.66434	7.56413	7.50059	7.48949	7.50902	7.82304		7.46115	7.43874	7.42704	7.3516	7.37464	7.56436	7.39923	7.48062	7.48304	7.24032	7.73647	7.61182
AT2G26350		5.5487	5.3407	5.45606	5.2989	5.51411	5.56335	5.50769	5.50569	5.48992	5.46756	5.47947	5.48602		5.08724	5.70349	5.47933	5.2898	5.48216	5.50945	5.69329	5.48927	5.4907	5.37204	4.56757	5.46902
AT2G26260		5.24809	5.13313	5.01218	5.10481	5.01669	5.01449	5.02887	5.29094	5.10337	5.03004	5.00799	5.01895		5.28016	5.02722	5.08078	5.01887	5.00872	5.02843	5.02092	5.02258	5.1985	5.0045	5.03516	5.03415
AT2G26240		8.64586	8.84925	8.73465	8.78424	8.76309	8.81242	8.7502	8.83711	8.671	8.68659	8.72181	8.60753		8.7074	8.80311	8.95975	8.91277	8.77858	8.91201	8.62239	8.79564	8.63637	8.76494	8.68269	8.68951
AT2G26210		5.79913	5.73733	5.7636	5.54616	5.78899	5.98208	5.79286	5.7708	5.77331	5.63301	6.00573	5.93753		5.76181	5.79121	5.60767	5.81977	5.7666	5.83986	6.20236	5.7383	5.77601	5.76945	5.80378	5.89719
AT2G26180		6.0733	6.01864	5.81341	5.75603	5.81562	5.83327	5.9428	5.83601	5.53559	5.62055	5.7305	5.76847		5.84932	6.06591	5.77961	5.45035	5.54267	5.92706	5.80131	5.77952	5.46196	5.8138	5.76464	5.79673
AT2G26320		2.98158	2.89505	2.72445	2.76475	2.93741	2.9308	2.94105	2.94885	2.91396	2.9097	2.87356	2.84879		2.82108	3.07955	2.91739	2.97699	2.91387	2.96232	3.12089	2.93542	2.93297	3.39122	2.88851	3.09638
AT2G26290		2.14136	2.1159	2.15005	2.11412	2.12632	2.12545	2.13498	2.14122	2.12888	2.13821	2.1159	2.11075		2.11983	2.14855	2.12767	2.12603	2.10906	2.13488	2.14666	2.12509	2.67088	2.12409	2.11859	2.14013
AT2G26280		6.71797	6.59782	6.58156	6.61293	6.71117	6.61463	6.60333	6.55102	6.51084	6.50394	6.81743	6.84561		6.89376	6.68801	6.60422	6.57159	6.70037	6.93118	6.70681	6.46797	6.36303	6.58923	6.50871	6.70482
AT2G26230		7.3564	7.42735	8.1003	7.97033	8.01223	7.89351	7.66518	7.69849	8.11324	7.86886	8.05362	7.52305		7.55721	7.65082	7.5589	7.97194	8.10109	7.73094	7.66763	7.81363	7.92633	8.05483	7.87375	7.9714
AT2G26300		5.7936	5.73015	5.79136	5.9094	6.01965	5.9212	5.9031	5.85034	5.81391	5.88682	5.95021	6.06133		5.65605	5.48093	5.77627	5.75351	5.79402	5.80669	5.81574	5.88062	5.81021	5.78556	6.06068	5.84449
AT2G26330		7.29905	7.64577	7.44943	7.44267	7.37329	7.49327	6.86732	7.38611	7.39281	7.1754	7.43494	7.76231		7.15489	7.43721	7.38783	6.83439	7.18561	7.29069	6.96751	7.38656	7.30333	7.4806	7.5232	7.52807
AT2G26250		8.59717	8.42802	8.42502	8.12743	8.00457	8.48972	8.44985	8.63867	8.16798	8.21379	8.38801	8.29107		8.70645	8.5118	8.35036	8.26312	8.26651	8.43022	8.49554	8.72011	8.27075	8.19386	8.21241	8.391
AT2G26200		5.78544	5.84126	5.76739	5.79095	5.76817	5.76741	5.77925	5.80357	5.76945	5.78348	5.75904	5.76638		5.76395	5.7873	5.8743	5.69681	5.73659	5.77917	5.77322	5.73338	5.76908	5.72664	5.76622	5.61084
AT2G26340		8.17843	8.23615	8.17478	7.82336	8.00033	8.10121	8.1673	8.3135	7.63748	7.79238	8.1732	8.64356		8.12481	8.12009	7.88923	8.02104	7.99825	8.05818	8.24773	8.19204	7.84978	7.65345	8.16328	8.49184
AT2G26170		8.00342	7.4086	7.20547	7.25761	7.54679	8.09098	7.99166	7.67326	7.19335	6.7796	7.56021	8.12834		7.78957	7.56363	7.00971	7.02777	7.67537	7.88305	8.11016	7.61858	7.00542	7.01637	7.18048	8.062
AT2G26190		7.49461	7.13003	7.17196	7.37796	7.27058	7.37559	7.22538	7.31623	7.3974	7.40096	7.61057	7.43014		7.23501	7.59884	7.17096	7.33825	7.37684	7.384	7.384	7.28676	7.38153	7.37121	7.35682	7.28254
AT2G44300		6.31453	6.21777	6.21772	6.64305	6.44851	6.8523	6.48344	6.00561	6.58146	6.30175	6.43087	6.56366		6.42262	6.28051	6.14137	6.24717	6.86414	6.77246	6.11253	6.10095	5.90871	6.46405	6.52231	6.66452
AT2G44360		6.27746	6.30106	6.42492	6.33586	6.3526	6.25012	6.36595	6.51713	6.37766	6.32087	6.34442	6.23796		6.30505	6.33699	6.39651	6.84046	6.34643	6.24628	6.56736	6.52738	6.43925	6.84646	6.35069	6.35778
AT2G44370		4.54222	4.5195	4.91537	4.51903	4.75201	4.36688	5.27863	4.54075	4.53159	4.88728	4.52276	4.23332		4.91609	4.97255	5.04854	4.91839	4.15011	4.54506	4.9286	4.37481	4.90738	4.91229	4.64032	4.55094
AT2G44380		5.00783	5.14868	5.39407	4.63326	4.62788	4.65541	5.73101	5.12744	5.44741	4.91408	4.90223	3.9443		5.82579	5.51026	5.66455	5.26725	4.83268	4.69468	4.70209	5.30732	5.71903	4.75238	4.64477	4.3348
AT2G44430		4.27443	4.01229	4.02843	4.42999	4.42607	4.07411	4.45657	4.30767	4.11416	4.27399	4.48601	4.48332		4.08454	4.09953	4.04328	4.49432	4.45111	4.16658	4.54013	4.30358	4.30037	4.6827	4.48104	4.55515
AT2G44440		5.39501	5.11549	5.10502	5.10844	5.12339	5.10837	5.13264	5.1377	5.21446	5.17782	5.11037	5.12371		5.07291	5.13644	5.05439	4.98159	4.92514	5.13987	5.12508	5.12696	5.12217	5.11952	5.12702	5.22432
AT2G44450		7.17809	7.20495	7.49075	7.72495	7.66876	7.50643	7.45666	7.05527	8.03769	8.02592	7.10503	6.49699		7.2508	7.55576	7.83522	7.31137	7.48599	7.36327	7.32992	7.17453	7.97009	7.79574	7.85301	7.18737
AT2G44460		10.6897	9.96227	9.4028	10.3759	9.76758	10.8008	10.1303	10.043	10.1797	9.60441	9.43514	10.8559		9.55744	10.1952	8.50301	9.94834	10.899	10.1586	10.4221	11.1921	10.1302	9.99171	10.1053	10.9862
AT2G44470		2.97909	2.91761	2.8888	2.80532	2.942	2.91885	2.9198	2.93949	2.91035	2.94419	2.9742	2.91604		2.83531	3.00286	2.92752	2.93684	2.86373	2.96961	3.06889	2.93244	2.9619	3.3557	2.91791	3.07636
AT2G44480		2.40489	2.35044	2.35392	2.34342	2.3891	2.36248	2.40414	2.40244	2.38813	2.39996	2.38403	2.38205		2.3565	2.40735	2.38223	2.37866	2.3555	2.40604	2.44155	2.38559	2.38776	2.40121	2.35857	2.41352
AT2G44490		9.72711	9.99616	10.3654	10.1669	9.79543	9.64499	9.67194	10.1564	10.3695	10.1536	9.9182	9.53119		9.54689	9.92714	10.1555	10.4748	10.1048	9.70821	9.86715	10.0646	10.452	10.0941	10.1858	9.8109
AT2G44500		6.17399	6.34562	6.8617	6.50745	5.95535	6.03701	6.20579	6.39741	6.73278	6.64521	5.99575	5.79764		6.00774	6.45282	6.60711	6.60937	6.25102	6.21403	6.08165	6.31604	6.79671	6.44258	6.4864	5.91426
AT2G44250		2.28411	2.25906	2.25847	2.25435	2.27408	2.27493	2.28449	2.28598	2.2672	2.28252	2.26009	2.25783		2.25916	2.28842	2.2683	2.26932	2.25002	2.30889	2.29844	2.26704	2.26064	2.26184	2.26209	2.29193
AT2G44270		5.25023	5.52087	5.35027	5.48816	5.486	5.24227	5.23001	5.42001	5.49724	5.30407	5.28868	5.41961		5.38143	5.36552	5.61885	5.3342	5.30656	5.1049	5.13175	5.26639	5.48069	5.00123	5.32382	5.01888
AT1G76170		2.45696	2.7389	2.41128	2.80554	2.48761	2.40376	2.44349	2.4545	2.43685	2.44404	2.42174	2.42126		2.37485	2.44409	2.40499	2.72106	2.40656	2.46721	2.47376	2.43344	2.42703	2.44144	2.39981	2.44954
AT2G44560		2.50084	2.44828	2.47353	2.40568	2.50229	2.4868	2.50429	2.49928	2.48284	2.49588	2.46782	2.46592		2.47079	2.54179	2.48023	2.48244	2.45367	2.52691	2.54706	2.48731	2.47379	2.51311	2.45719	2.53947
AT2G44195		2.20079	2.16543	2.16168	2.15868	2.18765	2.1812	2.19494	2.19913	2.18298	2.19396	2.1725	2.17038		2.16521	2.21134	2.17958	2.1822	2.16185	2.21266	2.21921	2.18633	2.18215	2.18238	2.16535	2.21897
AT2G44530		6.76974	6.82704	6.84839	6.92271	6.84439	6.90266	6.76274	6.96884	6.82616	6.85151	6.83895	6.96989		6.85588	6.56536	6.70136	6.51218	7.05753	6.83804	6.63589	6.85679	6.84537	6.59667	6.84066	6.8513
AT2G44310		9.61335	9.43008	9.79331	10.0734	9.86104	9.90145	9.71663	9.71467	9.78473	9.92265	9.96038	9.74363		9.87855	9.60141	9.74222	10.224	10.0032	9.92125	10.0169	9.63794	9.97378	9.84193	9.93809	9.82941
AT2G44210		8.7163	8.56657	8.36628	8.38079	7.98891	8.26277	8.48785	8.68912	8.20617	8.04872	8.17596	8.80946		8.1502	8.52411	7.94311	7.83933	8.14778	8.01957	8.29299	8.51881	7.96528	7.91222	8.08363	8.35253
AT2G44350		9.35147	9.37337	9.47657	9.31878	9.28364	9.16149	9.29624	9.1371	9.40118	9.40723	9.24909	9.01471		9.41937	9.52144	9.44814	9.11661	9.34318	9.46047	9.32708	9.1801	9.08096	9.09187	9.18901	8.81761
AT2G44420		2.99641	2.93544	2.99313	3.15974	3.00209	3.59562	3.01136	3.00935	3.0001	3.0144	3.28791	3.392		2.80749	3.01294	2.80163	2.94205	2.99206	3.0109	3.02411	3.00311	2.96104	3.00421	3.04043	3.35544
AT2G44525		7.29008	7.44036	7.4627	7.38383	7.35033	7.27411	7.54589	7.41628	7.35546	7.3533	7.4307	7.50953		7.36991	7.4679	7.52476	7.37275	7.28387	7.27982	7.54203	7.45681	7.4632	7.37276	7.41239	7.37038
AT2G44510		4.80976	5.15519	4.98452	4.7702	4.87082	4.10647	4.69677	4.81501	4.7955	4.80382	4.65756	4.45678		4.86659	4.81531	4.79303	4.76784	4.38919	4.69428	4.53713	4.4045	4.792	4.79099	4.77656	4.78225
AT2G44200		6.01208	6.03945	5.89077	6.0727	6.05533	5.61391	5.25365	5.78045	5.93853	5.90177	5.9594	6.27886		5.11617	5.9033	4.72304	5.32323	5.63916	5.75727	6.01865	6.06132	5.18225	5.91756	5.49664	6.2367
AT2G44520		6.75815	6.88022	6.86159	6.70272	6.5923	6.73435	6.76025	6.65025	6.53222	6.59601	6.68985	6.69878		7.066	6.83401	6.9507	6.8015	6.78279	6.88368	6.30807	6.75037	6.4201	6.74013	6.82929	6.46818
AT2G44260		2.26754	2.1624	2.16445	2.15627	2.17313	2.17557	2.17898	2.18567	2.38259	2.18407	2.16822	2.16559		2.16506	2.18839	2.17049	2.17151	2.16257	2.18737	2.18619	2.1713	2.17087	2.16837	2.16412	2.19747
AT2G44230		6.37837	6.24922	5.52215	5.31983	5.54379	5.48914	5.84704	6.31141	5.70018	5.77151	5.83392	5.85748		6.16804	6.42395	5.99671	5.71217	5.72748	6.01874	6.18063	6.14134	5.88855	5.96255	5.72958	5.97541
AT2G44240		2.43081	2.3782	2.39081	2.3838	2.42416	2.40883	2.42596	2.43383	2.41308	2.42341	2.40094	2.40245		2.39511	2.43861	2.41077	2.41215	2.39195	2.44604	2.48883	2.41923	2.41198	2.41671	2.39066	2.45138
AT2G39940		7.22283	6.98724	7.02538	7.086	7.0869	7.18463	7.28314	7.13412	7.08759	7.02143	7.11159	7.23901		7.47175	7.15263	7.12321	7.08897	6.99906	7.17976	7.09109	7.24875	7.07465	6.79622	7.23993	7.20656
AT2G39950		6.42333	6.56551	6.17264	6.23661	5.98324	6.14287	6.45751	6.56499	6.12426	6.16405	6.35359	6.67423		6.70598	6.52173	6.27139	6.12936	6.2312	6.62511	6.13705	6.11122	6.19409	6.10049	6.18113	6.23037
AT2G40010		2.21971	2.19197	2.19129	2.18761	2.19972	2.1967	2.27052	2.2174	2.19005	2.21177	2.19046	2.18986		2.19477	2.21963	2.20212	2.20182	2.19377	2.21812	2.20928	2.20227	2.20054	2.19095	2.1955	2.21266
AT2G40030		4.50295	4.47514	4.47635	4.6018	4.49069	4.37553	4.45561	4.56539	4.4866	4.49717	4.48215	4.54904		4.30957	4.53827	4.46912	4.34273	4.46592	4.57979	4.34624	4.63274	4.25316	4.67461	4.62405	4.5047
AT2G40050		2.24239	2.20732	2.19849	2.20539	2.23817	2.22499	2.24043	2.24004	2.22727	2.23577	2.21749	2.21607		2.21578	2.24995	2.22104	2.22436	2.21863	2.26054	2.24573	2.2261	2.22354	2.22338	2.20752	2.25177
AT2G40070		6.41409	6.39127	6.62842	6.63597	6.70056	6.52037	6.41019	6.41037	6.67331	6.51793	6.67376	6.42708		6.40053	6.43122	6.4092	6.40657	6.65208	6.4354	6.30626	6.40976	6.30825	6.6893	6.4739	6.43517
AT2G39880		4.73959	4.74765	4.77305	4.52583	4.80218	4.61559	4.79555	4.79586	4.77989	4.79015	4.76184	4.62442		4.76343	4.84979	4.73731	4.70962	4.60854	4.8658	4.80395	4.36999	4.77861	4.78334	4.6869	4.80719
AT2G39900		6.67683	7.14616	8.44797	8.12187	7.72645	7.2225	6.69965	7.0793	8.37217	8.27804	7.58214	6.73961		7.05191	6.97847	8.1176	8.26756	7.73452	7.50522	6.63261	6.81909	8.19918	8.11513	8.0757	7.20979
AT2G39930		6.07185	6.07943	6.25976	5.87627	5.88739	5.70732	5.74798	6.18482	5.80017	6.03686	6.0497	6.21723		5.67064	6.12634	5.68869	5.51946	5.72117	5.70328	5.59824	5.75609	5.50264	5.68513	5.55004	5.66875
AT2G40000		7.16059	6.60996	6.6817	6.16149	6.12342	6.6344	6.39909	6.82721	6.70391	7.07561	7.07439	5.76152		6.15053	7.60217	6.8101	7.1011	6.39526	5.86791	6.0265	7.05232	7.58292	6.53069	7.01041	6.24592
AT2G39890		6.2582	5.61871	6.00972	6.39643	5.73666	6.85767	6.53425	6.49401	6.40878	6.27791	6.17381	6.89487		6.00457	6.18286	6.02557	6.37875	6.58808	6.46828	6.32686	6.34062	6.53114	6.35313	6.29179	6.68306
AT2G40020		5.76417	5.21124	5.1864	5.45157	5.04491	5.32787	5.42611	5.45953	5.21791	5.19491	5.67177	5.83554		5.07952	5.1989	4.79725	4.96548	5.1887	5.25224	5.39091	5.21549	5.1497	5.25526	5.16187	5.57876
AT2G40060		7.63127	7.63479	7.63805	7.64709	7.63263	7.54623	7.62039	7.59468	7.46593	7.59998	7.55808	7.83531		7.49822	7.49957	7.53129	7.95563	7.58794	7.48178	7.75077	7.83505	7.63479	7.85728	7.79204	7.82977
AT2G39920		4.23928	5.94077	7.40495	6.46838	6.50062	5.42673	4.50574	5.56542	7.0653	6.81111	6.31139	5.297		3.17149	5.1205	6.55129	6.65871	6.01974	4.78514	4.42541	5.08851	6.72358	6.2744	6.43743	5.79712
AT2G39910		4.89275	4.88977	5.06308	4.86962	4.91153	4.90716	5.03312	5.04758	4.68047	4.91802	4.89952	4.89646		5.04004	5.20723	4.7989	4.86644	4.8895	5.13666	5.1337	4.9167	4.92022	4.906	4.88974	4.92963
AT2G39970		7.22023	7.21653	7.21546	7.15063	7.30677	7.2446	7.2832	7.36362	7.35855	7.22834	7.2287	7.54562		7.36629	7.2303	7.15393	7.00449	7.25917	7.31742	7.07899	7.21208	7.21954	6.94163	7.16813	7.06196
AT2G40080		5.80284	5.86479	7.67841	8.63879	7.7414	7.36862	6.74363	6.04352	8.05239	8.54053	7.9577	6.76263		6.06757	4.88961	7.02315	8.70759	8.1937	7.11054	6.78762	6.383	7.77795	8.37422	7.94038	7.56654
AT2G39980		7.75556	7.50768	7.12747	7.15423	7.57798	7.72665	7.86219	7.53719	7.08469	7.39757	7.48576	7.08668		7.74151	7.62726	7.8552	7.55846	7.23493	7.50074	7.42335	8.02446	7.79134	6.9325	7.33127	6.83602
AT2G39990		8.18223	8.32521	8.47314	8.53499	8.47459	8.42881	8.38438	8.12385	8.0964	8.36284	8.43545	8.01011		8.84611	8.30794	8.85158	8.35281	8.35575	8.15965	8.26345	8.38018	8.27948	8.56926	8.61583	8.25855
AT2G39870		3.22359	3.49014	3.19106	3.3079	3.29593	3.11044	3.12355	3.14643	3.07092	3.24783	3.10132	3.10593		3.16812	3.13294	3.65275	3.11193	3.10176	3.12238	3.11413	3.24799	3.2908	3.3456	3.1045	3.12508
AT2G34690		8.12963	8.25594	8.2587	7.98344	8.0754	7.96815	7.92369	8.16042	8.1168	8.13685	8.05037	8.32326		7.66644	8.10965	7.80283	7.9374	7.99787	8.20926	8.36683	8.09683	8.22485	7.97161	8.14453	8.09244
AT2G34680		7.10029	7.28039	7.17433	7.06818	7.02571	6.82631	6.98755	7.19318	6.87628	6.89831	6.7668	7.15514		6.80938	6.80831	7.16015	6.78421	6.70708	6.94609	6.6367	6.92783	6.66041	6.7926	6.76383	6.68311
AT2G34670		4.29145	4.26399	4.2667	4.26045	4.27263	4.27593	4.28895	4.28968	4.27333	4.28853	4.26293	4.27482		4.31271	4.29669	4.27511	4.27542	4.26371	4.29565	4.28893	4.2738	4.27308	4.26862	4.27744	4.29607
AT2G34750		7.50331	7.83975	8.04834	7.78869	7.76247	7.6853	7.70662	7.74986	7.6439	7.68797	7.84997	7.74833		7.84179	7.70478	7.84371	7.60885	7.66863	7.82519	7.7757	7.61425	7.5258	7.80389	7.72657	7.60443
AT2G34740		1.94975	1.93941	1.93889	1.93086	1.94325	1.94079	1.95682	1.95881	1.94356	1.95638	1.93394	1.94518		1.93804	1.95746	1.94611	1.94661	1.93626	1.95888	1.95042	1.94747	1.94373	1.93916	1.94072	1.95976
AT2G34710		6.10401	6.09178	5.84371	6.33241	6.04764	5.99699	6.15737	6.08337	5.52764	5.78408	6.02769	5.89656		5.95701	6.01487	5.90275	5.75295	5.96735	6.25825	5.84181	5.66776	5.3712	5.6245	6.15462	5.81043
AT2G34700		5.71662	5.41285	5.42794	5.53955	6.10267	6.01048	5.97475	5.12237	5.57679	5.77198	5.77894	4.28261		6.16919	5.9302	6.50198	6.76103	6.16925	5.99745	6.42687	5.97909	5.98767	5.97522	6.63412	5.49418
AT2G34770		7.56582	7.43675	7.51259	7.81236	7.65218	7.97764	7.63088	7.5798	7.66767	7.67719	7.91866	8.0308		7.50561	7.42528	7.472	7.46543	7.81602	7.72447	7.54422	7.50313	7.61395	7.84976	7.73522	8.02069
AT2G34660		7.85971	7.40365	7.09034	7.42015	7.5315	7.86957	8.04417	7.31637	6.73648	7.30145	7.73221	8.27895		7.98038	7.51399	7.01616	6.94774	7.83413	8.0818	7.9694	7.63206	6.85896	7.17276	7.30765	8.02317
AT2G19300		2.22751	2.18882	2.19724	2.18485	2.22157	2.20938	2.21879	2.22415	2.21082	2.21956	2.2019	2.19471		2.18776	2.24062	2.20716	2.2088	2.19471	2.23775	2.25145	2.21103	2.20869	2.20919	2.18867	2.23717
AT2G19320		2.60702	2.5311	2.51523	2.50651	2.59577	2.56517	2.59024	2.58193	2.57155	2.58361	2.55201	2.54413		2.53638	2.67768	2.56767	2.57399	2.53014	2.61534	2.66033	2.59089	2.55075	2.64666	2.54429	2.64289
AT2G19330		2.80806	2.69439	2.78241	2.77601	2.79317	2.79514	2.80468	2.80615	2.79325	2.80171	2.78873	2.7794		2.77968	2.81128	2.78879	2.78975	2.77863	2.82068	2.80363	2.78929	2.79067	2.78856	2.78347	2.81746
AT2G19340		5.28389	5.21502	5.32682	5.56768	5.40073	5.51542	5.4168	5.41408	5.37177	5.4092	5.408	5.32745		5.46823	5.53351	5.71488	5.40606	5.5833	5.41648	5.41535	5.48477	5.52453	5.88079	5.6569	5.40365
AT2G19380		3.86408	3.85024	3.83829	3.82722	3.60409	3.85815	3.81596	3.87445	3.29449	3.87206	3.84453	3.85923		3.85271	3.89536	3.18275	3.85362	3.83549	4.10511	3.86179	3.86012	3.85551	3.84647	3.51764	3.87433
AT2G19410		2.36416	2.30951	2.34977	2.34617	2.35655	2.36219	2.36938	2.3713	2.35825	2.36928	2.3479	2.35976		2.34402	2.37204	2.36034	2.36045	2.34471	2.3836	2.37955	2.36018	2.35772	2.3493	2.35869	2.37453
AT2G19230		2.05151	2.03038	2.02972	2.02554	2.04149	2.03892	2.05349	2.05498	2.03915	2.05286	2.02828	2.03684		2.0262	2.05978	2.03896	2.0408	2.03145	2.05569	2.05057	2.03904	2.03808	2.20932	2.03347	2.06594
AT2G19250		2.33359	2.29668	2.2846	2.2868	2.32795	2.3083	2.32876	2.333	2.31894	2.32625	2.30584	2.31174		2.28859	2.36813	2.31235	2.31433	2.28613	2.34681	2.35198	2.31634	2.30117	2.33942	2.28905	2.34659
AT2G19270		6.69751	6.81082	6.63057	6.62563	6.90102	6.95487	6.59645	6.60948	6.58255	6.66161	6.57622	6.6347		6.7364	6.69512	6.83649	6.52441	6.76589	6.76872	6.54948	6.87456	6.64126	6.8483	6.67092	6.69958
AT2G19280		4.99559	4.72618	4.89187	4.89609	5.01239	4.73739	4.85555	4.76563	4.73714	4.85192	4.74469	5.06035		4.7894	4.79918	4.77753	4.29463	4.87107	5.37017	4.89493	4.84943	4.73529	5.10171	4.71378	4.77888
AT2G19290		2.62409	2.52705	2.53995	2.54347	2.59155	2.56377	2.5852	2.58937	2.57049	2.58113	2.5597	2.56087		2.54469	2.62408	2.55059	2.56996	2.54175	2.60115	2.60419	2.57244	2.56958	2.59317	2.52215	2.78286
AT2G19430		5.75038	5.73532	5.89317	5.88716	6.11808	5.74478	5.78726	5.76254	6.06021	5.75978	5.73584	5.72569		6.15728	6.03	6.1213	6.15091	5.64574	6.0167	5.53106	5.80274	5.79244	6.05532	5.90309	5.67288
AT2G19420		2.3815	2.31467	2.33414	2.30257	2.35886	2.34942	2.36537	2.3696	2.35534	2.36242	2.33326	2.33349		2.33241	2.40554	2.34768	2.35116	2.31965	2.39257	2.4201	2.355	2.35198	2.3879	2.32517	2.41091
AT2G19310		7.19473	6.75894	7.19074	7.69389	7.39778	7.50439	7.00115	6.9875	7.19626	7.34704	7.74328	7.78828		6.94742	6.93061	6.77541	7.91858	7.80344	7.59657	7.22145	7.01595	7.35365	7.91721	7.87818	7.87188
AT2G19385		6.35082	6.74231	6.65539	6.29401	6.35317	5.80364	6.07224	6.17897	6.29611	6.2845	6.15053	6.18646		6.34949	6.37509	6.25929	6.1167	6.20981	5.98781	5.99705	5.8694	6.27404	5.9163	6.31051	6.29521
AT2G19350		6.15969	6.39227	6.46925	6.63894	5.91343	6.57406	6.3624	6.58054	6.30699	6.45438	6.13777	6.36136		6.34782	6.24603	6.55182	7.06348	6.49487	6.32468	6.5163	6.39835	6.93205	6.38856	6.52545	6.46783
AT2G19460		7.01609	6.62866	6.70349	7.23376	6.92361	7.29282	6.98359	7.04991	6.98351	6.87496	7.23882	7.2853		6.71135	6.72322	6.73607	7.34148	7.10807	6.75247	7.29999	7.08153	7.26674	7.40977	7.09515	7.35299
AT2G19450		5.15413	4.84987	6.41915	6.46988	6.26349	5.87092	5.2259	4.80518	6.53054	6.39275	6.21551	5.81108		5.15198	4.54257	5.78649	6.45704	6.2539	5.75927	4.74748	4.65267	6.06977	6.15022	6.19873	5.79954
AT2G19400		3.57008	3.17674	3.17708	3.11282	3.18248	3.18681	3.19885	3.20204	3.15674	3.19599	3.08278	3.18658		3.17001	3.51457	3.18756	3.02075	3.12452	3.21197	3.27124	3.14227	3.18436	3.11282	3.18029	3.31009
AT2G19390		3.29625	4.0562	4.0414	3.42223	3.67259	3.802	3.32312	3.48685	3.35861	3.65285	3.49654	4.06258		3.54014	3.5513	3.26189	3.21589	3.59447	3.3499	3.31053	3.90436	3.30554	3.30304	3.61825	3.58173
AT2G23700		3.90649	3.75121	3.7076	4.10017	4.23204	4.06298	3.75654	3.76392	3.75501	3.89855	3.98065	3.85853		3.74907	3.46187	3.63504	3.68961	3.92431	3.79763	3.75561	3.75805	3.8342	3.76466	3.8663	4.09425
AT2G23690		4.17114	3.4661	3.12272	3.19567	3.46902	3.67117	3.77321	3.7458	3.47029	2.91283	3.46235	3.54508		3.71978	3.89494	3.48748	3.40785	3.44529	3.86923	4.2774	4.08323	3.45174	3.34908	3.17383	3.55182
AT2G23640		2.35745	2.29361	2.29539	2.28694	2.3303	2.32217	2.34412	2.3441	2.33025	2.34021	2.31703	2.30865		2.30012	2.35191	2.3275	2.32747	2.29793	2.37281	2.37021	2.32671	2.32677	2.32599	2.31614	2.38201
AT2G23630		3.45753	3.46785	3.98428	4.1187	3.44613	3.59908	3.71754	3.4563	3.92064	4.37277	3.42112	3.42147		3.77939	3.69206	4.41175	3.72134	3.42034	3.49422	3.47817	3.20246	4.37418	3.97776	3.95019	3.47305
AT2G23680		5.40557	5.30236	5.53524	5.59839	5.65877	5.76735	5.56451	5.66991	5.65968	5.35627	5.71584	5.65951		5.64817	5.54845	4.94813	5.77097	5.78397	5.66524	5.71284	5.66078	5.276	5.16347	5.41844	5.71462
AT2G23770		2.32678	2.27384	2.29215	2.27708	2.3145	2.29991	2.32051	2.31717	2.30487	2.31277	2.29439	2.28608		2.28037	2.3551	2.29939	2.72687	2.7739	2.33828	2.35086	2.30841	2.67666	2.31156	2.50969	2.40089
AT2G23740		2.3911	2.3675	2.36499	2.35291	2.37281	2.37689	2.38949	2.38975	2.37371	2.38871	2.37028	2.36428		2.81131	2.39829	2.37632	2.37303	2.35906	2.38362	2.38	2.37385	2.37346	2.36536	2.36863	2.39083
AT2G23810		9.20596	9.07717	9.18364	9.42933	9.0324	9.69588	9.43337	9.36448	9.14713	9.42614	9.52603	9.00054		9.47509	9.53062	9.43663	10.0331	9.76605	9.18079	9.33486	9.48501	9.77112	9.30965	9.60284	9.35095
AT2G23670		9.10441	9.05248	8.79664	8.57741	8.99208	8.9691	9.24595	8.90249	8.80844	8.83457	8.98557	9.13468		8.92955	8.97773	8.81618	8.68713	8.73735	9.07442	9.09538	8.76759	8.56731	8.78285	8.97059	8.9131
AT2G23800		2.18643	2.15621	2.16047	2.15035	2.17192	2.17284	2.18296	2.18205	2.17201	2.17933	2.15928	2.16018		2.15511	2.20154	2.16989	2.16777	2.1505	2.19876	2.18722	2.17001	2.16784	2.1668	2.15776	2.1952
AT2G23660		4.46241	4.28859	4.28826	4.28425	4.29529	4.29986	4.31178	4.31404	4.29662	4.31239	4.2873	4.29885		4.10894	4.34439	4.29773	4.29576	4.12028	4.31139	4.4134	4.30015	4.16095	4.29105	4.29217	4.31779
AT2G23780		6.65044	6.69313	6.62793	6.62412	6.35424	6.87697	6.6518	6.90781	6.63646	6.76245	6.63001	6.95104		6.75328	6.46323	6.76603	7.08969	6.84336	6.89658	6.82368	6.87883	7.16255	6.74208	6.90751	6.95182
AT2G23760		6.18057	6.02422	6.17155	6.1035	6.12642	6.36023	5.87447	6.22377	6.20375	6.25815	6.10476	6.55814		6.04489	6.20251	6.05754	6.16261	6.35077	6.20461	5.90899	6.19531	6.42458	6.34357	6.19608	6.31256
AT2G30150		6.87317	6.87956	6.45297	6.61052	6.5629	6.76398	7.06096	6.6594	5.84834	6.22976	6.89553	7.09924		7.34444	6.74674	6.51913	6.07099	6.70728	6.99701	6.53784	6.68567	6.04865	6.18641	6.44546	6.90026
AT2G30140		8.12067	7.94801	7.88875	8.24004	8.26766	8.69612	8.40729	8.1488	7.95382	8.26683	8.67296	8.28424		8.48526	7.63277	7.77656	8.48891	8.8178	8.26888	8.41252	8.43747	8.01606	8.05368	8.44613	8.60351
AT2G30110		8.97123	9.07052	9.16651	9.07841	9.18	9.17046	8.95679	9.07728	9.02938	9.07843	9.11252	8.85735		9.31876	9.25673	9.37281	9.06984	9.2072	9.269	8.85216	8.9984	8.94137	9.08008	9.08841	8.80012
AT2G30100		6.7938	6.70607	6.70535	6.56505	6.72332	6.68369	6.73852	6.73064	6.7141	6.66387	6.7797	6.78953		6.55776	6.66684	6.4843	6.68787	6.57458	6.80118	6.82438	6.64058	6.53577	6.61147	6.7092	6.73642
AT2G30090		2.26619	2.22728	2.22477	2.21782	2.36729	2.24703	2.26317	2.2663	2.25088	2.25835	2.23666	2.23651		2.22907	2.29176	2.24636	2.24834	2.22852	2.27804	2.30962	2.24991	2.24814	2.29445	2.22736	2.28125
AT2G30080		5.07863	4.95244	4.78524	4.9503	4.96095	4.95823	5.02406	4.978	4.90203	4.7788	4.92729	4.96283		4.9555	4.77059	4.96463	4.96148	4.90053	4.98302	4.96478	4.99077	4.96173	4.95648	4.95447	4.5209
AT2G30070		6.21418	6.02284	5.9916	6.51252	6.36024	6.37849	6.07708	5.93147	6.02568	6.07082	6.55985	6.49661		5.73629	6.00423	5.93328	6.16171	6.36089	6.13798	5.9156	6.09681	5.57857	5.63338	6.2681	6.23544
AT2G30060		8.87112	9.04231	9.1383	9.06905	8.98601	8.95587	8.90373	8.79098	9.05605	8.99486	8.82336	8.58702		9.1386	9.05788	9.22182	9.36457	8.95382	9.10449	8.97456	8.93134	9.20755	8.93137	9.0441	8.72126
AT2G30210		4.29111	4.33562	5.08279	5.49673	4.34606	4.17926	5.24382	4.10081	5.1237	4.91463	4.33228	3.24642		4.96805	4.36052	5.54609	5.55802	4.52944	4.36608	4.80531	4.1357	4.69836	5.25377	4.47381	4.01304
AT2G30200		7.62574	8.12133	7.77429	7.9299	8.10048	7.68603	7.68679	7.63004	7.6098	7.66985	7.7682	7.72511		7.89442	7.78967	7.87546	7.27656	7.52226	7.5931	7.25675	7.55565	7.41162	7.42423	7.79693	7.2361
AT2G30160		5.56023	5.88012	5.83414	5.89754	5.63429	5.77041	5.77663	5.72165	5.63996	5.6485	6.03477	5.63923		6.12491	5.65005	6.05953	5.64091	5.63235	5.6464	5.43984	5.73415	5.49043	5.26577	5.63837	5.50591
AT2G30240		2.36449	2.33085	2.31135	2.28892	2.3537	2.3361	2.35924	2.36129	2.34141	2.35235	2.33061	2.33853		2.32907	2.38355	2.33815	2.34194	2.33229	2.38584	2.38695	2.34008	2.33407	2.33899	2.33283	2.36768
AT2G30130		2.09477	2.06859	2.06938	2.06118	2.08091	2.0839	2.0914	2.09346	2.07925	2.09193	2.07162	2.07045		2.06313	2.10177	2.07832	2.07845	2.06983	2.10197	2.09342	2.07701	2.0777	2.07619	2.06876	2.10428
AT2G30050		7.67136	7.82931	7.93352	7.86806	7.83462	7.83672	7.77311	7.62475	8.03588	7.9866	7.68988	7.34058		8.22789	8.15757	8.45115	7.8014	7.8554	7.86718	7.5756	7.53634	8.01303	7.94372	8.06821	7.46737
AT2G30250		5.93691	6.08036	6.25596	6.53072	6.2476	6.61185	6.15431	6.40452	6.76866	6.78059	6.54953	6.35668		6.25405	6.19742	6.48738	7.03765	6.92935	6.26101	5.95394	6.52899	6.99834	7.01862	6.62225	6.5119
AT2G30170		8.66271	8.42514	8.13121	8.02184	7.96513	8.08119	8.3621	8.4262	7.9616	7.77439	8.28537	8.79588		8.04241	8.04352	7.58345	7.83978	7.8919	8.24015	8.33223	8.00351	7.88876	7.52308	7.80345	8.45795
AT2G30120		4.0583	4.07792	4.07831	4.01333	4.04223	3.95814	4.15824	4.16129	4.04282	4.04874	4.28867	4.03553		4.0194	4.08399	4.02601	4.03681	4.03241	4.06725	4.04893	4.03801	3.95288	4.12167	3.90271	4.06688
AT2G23040		2.75859	2.68175	2.72173	2.65922	2.85893	2.70091	2.75578	2.73749	2.73582	2.75161	2.71125	2.74598		2.67623	2.93546	2.73402	2.75329	2.7421	2.76531	2.84263	2.76851	2.71466	2.86472	2.68182	3.00205
AT2G23060		2.03271	2.00743	2.00798	2.0029	2.01655	2.0202	2.03263	2.03232	2.01694	2.02873	2.01085	2.0134		2.01035	2.03467	2.01894	2.01943	2.00961	2.03757	2.02399	2.01778	2.01661	2.01289	2.01054	2.04059
AT2G23070		9.53734	9.54183	9.64371	9.43471	9.4719	9.37684	9.44282	9.41345	9.51287	9.57884	9.51542	9.54142		9.70577	9.5846	9.62488	9.25542	9.42747	9.73118	9.4875	9.37223	9.45436	9.38346	9.54428	9.3591
AT2G22960		2.46845	2.40119	2.40386	2.3858	2.45598	2.42545	2.44416	2.44923	2.43712	2.44767	2.42697	2.42676		2.40546	2.48404	2.43297	2.43466	2.42154	2.48393	2.50031	2.44386	2.43504	3.04582	2.43378	2.51066
AT2G23030		3.7719	3.55933	3.94909	4.45032	3.96091	3.66013	3.96488	3.76896	4.10302	4.5408	4.07704	3.57938		3.57	3.67964	3.95359	4.99641	4.00033	3.96498	3.96181	3.61983	4.56413	4.91297	4.29519	3.96999
AT2G22950		2.18739	2.15388	2.16222	2.14161	2.178	2.16617	2.18506	2.1863	2.17204	2.18412	2.15937	2.15947		2.15092	2.84297	2.17179	2.16918	2.14921	2.19828	2.19516	2.17228	2.1693	2.16819	2.14949	2.26337
AT2G23080		6.45521	6.55001	6.51975	6.44575	6.4528	6.20859	6.28434	6.46664	6.45386	6.37616	6.44486	6.17546		6.12925	6.34018	5.99273	6.58089	6.42422	6.09595	6.53095	6.60251	6.25633	6.21204	6.25565	6.67516
AT2G23090		9.98157	9.90055	9.99095	10.0515	9.87598	9.98112	10.0623	10.0594	10.098	9.8798	9.96389	9.97425		10.0364	10.0404	10.0324	10.5165	10.1385	10.0768	10.3685	10.3065	10.3077	10.193	10.2533	10.0439
AT2G23130		5.49858	5.39111	5.09	4.601	5.08572	6.0394	6.20826	6.05769	5.09873	5.11172	5.09104	5.45531		6.21456	5.31865	5.46719	5.04553	5.36488	5.47992	5.78239	5.84083	5.13429	5.0863	5.2551	5.68838
AT2G23120		7.90018	7.86025	8.05697	7.66868	7.48449	7.87718	7.98361	8.31583	8.34929	8.12475	7.60653	7.92648		7.56537	8.14317	8.16932	8.06511	7.78732	7.62128	7.99949	8.31716	8.60871	8.28146	7.95302	8.08683
AT2G22990		10.1164	10.1208	10.2367	9.45679	8.84301	8.95092	9.48707	10.4583	10.4565	10.1591	9.39828	9.10252		9.61766	9.6801	10.0872	10.2492	9.3091	9.42807	9.58552	10.1468	10.7043	10.1307	9.97307	9.36063
AT2G23110		2.68508	2.59762	3.01337	2.57542	2.67257	2.67374	2.68634	2.68776	2.6712	2.68329	2.58243	2.62325		2.65978	2.69362	2.67135	2.67405	2.66359	2.69269	2.68585	2.67379	2.6718	2.77318	2.66349	2.69655
AT2G22970		6.64321	6.61213	7.1622	7.69126	7.1595	7.22199	6.88129	6.64636	7.51484	7.54286	7.4182	6.76442		6.93584	6.69657	7.28814	7.51115	7.71236	6.84592	7.02856	7.007	7.52438	7.34052	7.38982	7.26049
AT2G22980		6.0407	6.75884	7.74144	7.58335	7.1853	5.81349	5.08065	6.65777	7.86995	7.74461	7.44069	6.18068		5.57654	5.99871	6.79691	7.67524	7.07321	6.51245	5.85463	6.21643	7.50672	7.72053	7.56405	6.49148
AT2G23150		5.98986	6.22449	6.26884	5.86231	6.13394	5.58988	6.05607	6.01795	6.47201	6.5708	6.01805	5.06984		6.27309	6.27889	6.68099	6.42969	6.46938	6.37933	6.15714	6.11344	7.01542	6.88959	6.33992	5.53659
AT2G02580		2.89456	2.81358	2.79846	2.72254	2.87832	2.84843	2.87325	2.88192	2.95355	2.84493	2.79112	2.82629		2.73274	2.95477	2.85446	2.86766	2.7959	2.90617	2.98662	2.95772	2.84307	3.10142	2.82819	2.93173
AT2G02570		6.30664	6.62291	6.9519	7.00713	6.80108	6.43692	6.18363	6.57253	6.90579	6.79633	6.72051	6.73677		5.83013	5.2594	6.20776	6.48672	6.59073	6.21075	5.83444	6.51213	6.44634	6.28606	6.61329	6.47263
AT2G02560		7.07204	7.50493	7.42284	7.29686	7.4468	7.23804	7.23673	7.39192	7.06795	7.15163	7.33025	7.20138		7.3861	7.25864	7.39284	6.88708	7.33953	7.20027	7.07865	7.28967	6.83949	7.06052	7.01674	7.127
AT2G02540		4.09601	4.04804	4.06323	4.01384	4.14798	4.30584	4.0229	4.09328	4.08403	4.09606	4.15897	4.08565		4.08047	4.10583	4.03699	3.98098	4.0541	4.09808	4.12596	4.08557	3.83503	4.10339	4.06332	4.13469
AT2G02520		2.46639	2.40204	2.44186	2.43809	2.45091	2.45649	2.4573	2.46705	2.45118	2.46638	2.42096	2.4199		2.43149	2.48417	2.43476	2.45305	2.40584	2.47585	2.48459	2.4519	2.45103	2.67363	2.44564	2.47441
AT2G02510		9.35743	9.14584	9.28115	9.3671	8.82856	9.34209	9.45993	9.41654	9.27025	9.41548	9.22478	9.24962		9.35618	9.43481	9.55537	9.72004	9.36255	9.10777	9.64493	9.64415	9.50742	9.42988	9.34866	9.35496
AT2G02680		2.40234	2.3706	2.33511	2.36095	2.38837	2.38819	2.39825	2.401	2.38825	2.39519	2.37736	2.38247		2.36976	2.41119	2.38616	2.38618	2.37027	2.42132	2.40719	2.39337	2.38462	2.38322	2.37473	2.41186
AT2G02670		2.4682	2.39168	2.37903	2.37199	2.4499	2.42325	2.44684	2.45501	2.42653	2.44196	2.41183	2.40626		2.39366	2.49627	2.42317	2.42862	2.39343	2.47451	2.50989	2.43947	2.426	2.61761	2.40282	2.49784
AT2G02660		2.64927	2.54643	2.55204	2.52948	2.64591	2.60211	2.62662	2.63529	2.60689	2.6241	2.57273	2.57992		2.56814	2.7011	2.60996	2.6277	2.57544	2.65968	2.73344	2.64189	2.58403	2.78935	2.57818	2.69422
AT2G02650		2.51928	2.48839	2.4926	2.48211	2.5076	2.50562	2.515	2.51781	2.5058	2.51264	2.50038	2.49296		2.49007	2.52778	2.50289	2.5012	2.4882	2.52328	2.70176	2.50111	2.50185	2.55106	2.49383	2.55754
AT2G02640		2.91476	2.75261	2.77691	2.67958	2.89834	2.84072	2.87909	2.87439	2.85352	2.80465	2.81802	2.86569		2.84407	3.27024	2.85756	3.00643	2.84779	3.07002	3.01235	2.91172	2.86719	3.34471	2.86329	3.01399
AT2G02630		2.64726	2.5831	2.62943	2.5626	2.65742	2.63888	2.64994	2.65551	2.6383	2.65299	2.6284	2.64029		2.63414	2.71301	2.62699	2.64096	2.63071	2.65284	2.72235	2.65011	2.63781	2.68251	2.6351	2.65933
AT2G02620		2.53069	2.48573	2.48453	2.49996	2.51506	2.52119	2.53129	2.53199	2.51543	2.53069	2.50113	2.51417		2.48915	2.56051	2.51557	2.51731	2.50566	2.53612	2.5643	2.51603	2.51549	2.57585	2.51126	2.56033
AT2G02610		2.80908	2.73995	2.73961	2.72345	2.80046	2.77292	2.79783	2.7957	2.73988	2.7746	2.76211	2.73672		2.72723	2.86733	2.75937	2.77891	2.76901	2.80189	2.98398	2.80978	2.77955	3.05805	2.77104	2.8432
AT2G02515		2.37926	2.33907	2.36206	2.33236	2.38614	2.36688	2.38512	2.38821	2.37027	2.38214	2.36095	2.37137		2.36637	2.39108	2.37297	2.36591	2.34654	2.38667	2.44158	2.37316	2.37048	2.39347	2.3447	2.39095
AT2G02590		5.45766	5.62138	5.66906	5.35947	5.57345	5.46017	5.46983	5.59815	5.57456	5.5878	5.41402	5.65445		5.57605	5.76275	5.75655	5.36838	5.65955	5.53993	5.57831	5.65406	5.64261	5.51174	5.57162	5.29484
AT2G02500		6.49845	6.64264	6.63381	6.33264	6.61085	6.25473	6.46217	6.57483	6.26497	6.18762	6.60398	6.69312		6.50162	6.51621	6.20339	5.9649	6.22605	6.34222	6.56212	6.08614	6.26178	5.77781	6.35495	6.57376
AT2G02480		4.34647	4.33767	4.2891	4.40818	4.1889	4.37033	4.33847	4.38808	4.37462	4.39218	4.36236	4.31466		4.3528	4.39996	4.37161	4.37013	4.3773	4.40073	4.39978	4.38905	4.37149	4.3717	4.32661	4.76281
AT2G43880		2.80881	2.78101	2.78202	2.77646	2.78669	2.7911	2.80116	2.80402	2.78823	2.85209	2.77993	2.78545		2.7805	3.22016	2.79036	2.78977	2.77429	2.77151	2.79255	2.78701	2.78756	2.80641	3.2518	2.80858
AT2G43980		5.7896	5.68917	5.70153	5.6182	5.92377	5.70744	5.8804	5.75854	5.89976	5.92832	5.63003	5.70899		5.72298	5.85226	5.71091	5.90348	5.70043	5.71803	5.82511	5.74144	5.56825	5.69616	5.74475	5.64705
AT2G43990		2.93642	2.913	2.929	2.90019	2.92479	2.9178	2.93538	2.93924	2.92002	2.93268	2.90999	2.91059		2.90521	2.9544	2.92235	3.05351	2.9013	2.95109	2.939	2.92305	2.91948	2.91983	2.90777	2.94604
AT2G44000		2.25066	2.2198	2.22401	2.20414	2.2367	2.2323	2.24653	2.25048	2.23579	2.24562	2.22903	2.22421		2.21226	2.25874	2.23467	2.23256	2.21182	2.26213	2.28127	2.2337	2.23203	2.23277	2.22113	2.26077
AT2G44010		4.57633	4.54148	5.31686	5.25062	4.62569	4.55899	4.78643	4.43768	5.38852	5.40543	4.55131	3.73873		4.80848	4.63586	5.26718	5.89817	4.77737	4.64228	4.78461	4.67549	5.85768	5.79594	5.15292	4.64913
AT2G44030		3.07039	2.55056	2.55964	2.52715	2.57491	2.57021	2.58653	2.58778	2.57471	2.58205	2.55447	2.56026		2.54273	2.8609	2.57189	2.5697	2.55378	3.26229	2.65285	2.57379	2.57193	2.5554	2.55435	2.62091
AT2G43890		2.25876	2.21046	2.23149	2.20342	2.23937	2.24061	2.25406	2.25681	2.24077	2.25457	2.23192	2.2407		2.23607	2.28739	2.24094	2.24312	2.23155	2.25559	2.24634	2.24077	2.24046	2.23944	2.23565	2.26241
AT2G44080		7.59704	7.69448	7.60523	7.66019	7.31466	7.18847	7.47214	7.48989	7.36672	7.34237	7.42497	7.48701		7.41385	7.77087	8.11249	8.0698	7.09987	7.27998	7.17007	7.79412	7.8813	6.92804	7.36867	7.10411
AT2G43900		2.81809	2.797	2.78652	2.78103	2.82571	2.81042	2.81939	2.77895	2.80306	2.81633	2.79754	2.78695		2.64519	2.8307	2.79942	2.80052	2.78274	2.81912	2.8107	2.80691	2.41288	2.78758	2.8009	2.82581
AT2G44190		4.24113	4.24448	4.22375	4.28962	4.58994	4.19521	4.22896	4.25011	4.21296	4.24428	4.24031	4.2235		4.21722	4.268	4.19738	3.88043	4.15591	4.25016	4.27816	4.16264	4.08204	4.23184	4.21838	4.26145
AT2G43930		2.87538	2.8295	2.82985	2.7862	2.85783	2.82415	2.85967	2.85512	2.8425	2.85264	2.80772	2.83151		2.82392	2.86871	2.82431	2.84056	2.80904	2.88901	2.91542	2.85123	2.83737	2.84005	2.79955	2.86979
AT2G44100		10.0852	10.0274	10.2651	10.2972	10.241	10.3362	10.0346	10.0364	10.221	10.2218	10.215	9.84367		10.1787	10.1352	10.2143	10.2123	10.365	10.1966	9.95148	10.1979	10.2079	10.324	10.2802	10.0266
AT2G44130		5.70637	5.46862	5.25021	5.68866	5.70603	5.6739	5.38281	5.68358	5.7021	5.74268	5.90194	5.55677		5.54344	5.85738	5.70941	6.23204	5.91523	5.49008	5.17886	5.62385	6.30751	5.89263	6.19307	5.73132
AT2G44065		7.21765	7.32653	7.48529	7.47993	7.70726	7.3208	7.50948	7.27868	7.4407	7.30263	7.46577	7.36779		7.45029	7.61502	7.64447	7.71344	7.49631	7.39095	7.58295	7.39384	7.48956	7.45526	7.72009	7.2595
AT2G44060		9.71491	9.63998	9.72319	9.76486	9.72492	9.77739	9.80466	9.76462	9.6121	9.67129	9.49758	9.79274		9.81778	9.84953	9.77048	9.72672	9.84794	9.75928	9.99848	10.0285	9.83726	9.72029	9.79705	9.84061
AT2G44120		10.2431	10.6367	10.4489	10.3895	10.6936	10.3103	10.4211	10.162	10.3288	10.4833	10.2557	10.0099		10.8405	10.5535	10.9005	10.2931	10.302	10.4136	10.5602	10.2641	10.5718	10.5151	10.6969	9.88912
AT2G43970		8.50595	8.11064	8.02283	8.34359	8.20368	8.19716	8.28219	8.31266	8.14302	8.05397	8.27214	8.73925		7.80615	8.09064	7.9207	7.99458	8.31499	8.2418	8.35579	8.425	7.7999	8.15598	8.18536	8.4615
AT2G44020		5.26241	5.25755	5.19607	4.95933	4.82847	5.20234	5.08413	5.27442	5.26155	4.98057	4.84842	5.01309		5.25469	5.09354	5.58915	5.27847	4.97593	5.20677	5.44156	4.86962	5.37459	5.24905	5.26013	5.09967
AT2G44150		5.3562	5.25609	5.06811	5.04105	5.2257	4.958	4.93222	4.93221	5.3729	5.07897	4.93185	5.08608		5.05619	5.08504	5.38433	4.72019	4.98933	5.29924	4.75438	4.91598	5.12943	4.71156	4.94887	4.81708
AT2G43950		6.31019	6.27339	6.1773	6.37205	6.20909	6.22673	6.23365	6.20409	6.17754	6.03125	6.17135	6.15811		6.41546	6.19473	6.19681	6.1836	6.31736	6.41395	6.18459	6.06706	5.97742	6.37454	6.06499	6.19999
AT2G44090		6.33628	5.86261	5.93162	6.01698	6.23543	6.30167	6.26447	6.30694	6.11905	5.89037	6.17322	6.35267		6.33611	6.21532	5.77788	5.87369	6.14765	6.2941	6.3792	6.34677	6.14446	5.96496	6.18436	6.31613
AT2G44050		9.02571	9.20892	9.02728	8.89888	9.15935	8.99243	9.08894	8.94019	8.65308	8.9728	8.93282	8.87329		9.35938	9.22543	9.17023	8.67545	8.95618	9.12919	9.00139	8.83154	8.84979	8.79485	9.0651	8.73069
AT2G44180		7.10424	7.05478	7.21077	7.44383	7.29588	7.19146	7.04022	7.1183	7.0533	7.06088	7.55273	7.48439		7.04036	6.92295	6.49457	6.96604	7.23205	7.20292	6.99757	6.89559	6.7793	6.79521	7.25983	7.16566
AT2G44170		2.93197	2.88899	2.88856	2.88456	2.89606	2.89222	2.9123	2.90491	2.87228	2.91264	2.89189	2.8974		2.89333	3.4908	2.88119	2.86133	3.47285	2.912	2.9311	2.89772	2.89508	2.89147	2.90149	2.91848
AT2G44110		2.69729	2.8335	2.67148	3.10705	2.68184	2.67497	2.69327	2.69446	3.08344	3.35485	2.66539	2.66509		2.67015	2.70883	2.82915	3.06808	2.65648	2.69873	2.71365	2.67831	3.75319	3.22983	2.99874	2.70618
AT2G30890		4.35079	4.29906	4.32524	4.3151	4.4113	4.33998	4.42786	4.34914	4.33742	4.37024	4.33028	4.48019		4.36323	4.37035	4.33488	4.19613	4.29355	4.3573	4.35189	4.32985	4.33288	4.33204	4.32713	4.35991
AT2G30900		2.83846	2.80725	2.80799	2.7781	2.82835	2.81349	2.83736	3.11405	2.81796	2.80404	2.80372	2.80312		2.8068	2.86306	2.81591	2.81273	2.80846	2.85041	2.86711	2.81597	2.81004	2.82756	2.79043	2.85606
AT2G30940		2.69688	2.66921	2.67481	2.65876	2.68696	2.68674	2.69702	2.65443	2.68435	2.69832	2.67629	2.67414		2.67641	2.69927	2.68434	2.72054	2.66537	2.691	2.71004	2.68593	2.68292	2.68165	2.67669	2.78125
AT2G30950		11.4408	11.135	11.2243	11.1922	11.2318	11.2174	11.2528	11.3653	11.2932	11.274	11.266	11.3549		11.1547	11.373	11.0724	10.9978	11.2476	11.2538	11.1522	11.2903	11.0553	11.0795	10.9476	11.1909
AT2G30960		3.11147	3.09582	3.06327	3.08446	3.09494	3.10145	3.11094	3.11136	3.09564	3.01254	3.23196	3.09898		2.9888	3.10893	2.92386	3.07238	3.06349	3.11047	3.10273	3.08516	3.0971	3.08523	3.09288	3.38264
AT2G30810		2.75889	2.61245	2.6061	2.58948	2.718	2.6683	2.69991	2.72541	2.68139	2.69698	2.64732	2.63772		2.6662	2.79878	2.69646	2.71453	2.66866	2.73021	2.83928	2.72162	2.68839	2.87708	2.67336	2.79045
AT2G30990		6.23382	6.56181	6.89426	6.62033	6.61586	6.22105	5.62012	6.71202	6.889	6.71911	6.73703	6.51376		5.78361	6.5236	6.41861	6.79166	6.5642	6.12785	5.86402	6.64068	6.66771	6.72706	6.57114	6.07903
AT2G31010		3.94151	3.91284	3.90056	3.84313	4.10293	3.90587	3.93071	3.94327	3.93127	4.24223	3.90962	3.87114		3.90196	3.77205	3.96387	3.91872	3.90084	3.95314	3.91658	3.9225	3.68768	3.63251	3.93063	3.94016
AT2G31035		2.63358	2.53415	2.5291	2.50381	2.62072	2.59054	2.60668	2.6125	2.58836	2.60369	2.564	2.55929		2.55016	2.68045	2.5865	2.61513	2.55632	2.62142	2.70873	2.61973	2.56809	3.24305	2.55757	2.70944
AT2G31050		3.09343	3.0168	3.08901	3.08971	3.09056	3.08949	3.09664	3.1065	3.09226	3.10467	3.08154	3.07187		3.08719	3.57339	3.09547	3.09455	2.9553	3.39696	3.22546	3.09947	3.09335	3.08588	2.96186	3.10491
AT2G30820		4.0561	4.2496	4.01424	4.0493	4.04304	4.03148	4.04942	4.04277	4.03033	4.03804	4.01752	4.01929		4.00804	4.05553	4.02686	4.02484	3.99525	4.06804	4.05244	3.89573	4.02572	3.73881	4.01951	4.05683
AT2G30830		2.66495	2.53396	2.62278	2.62555	2.69926	2.64626	2.65797	2.66368	2.77835	2.64776	2.63687	2.6376		2.64102	2.78774	2.64858	2.6486	2.56756	2.68186	2.88719	2.64949	2.6464	2.65222	2.64447	2.76736
AT2G30840		2.34069	2.33757	2.34336	2.33085	2.35111	2.3528	2.36779	2.36699	2.35663	2.36583	2.34101	2.33686		2.34698	2.3785	2.35472	2.35367	2.33202	2.36778	2.3583	2.35325	2.35236	2.57963	2.34649	2.37947
AT2G30980		7.77522	8.04881	8.23587	8.00881	8.07146	7.83301	7.87479	8.12405	7.93537	7.8368	8.08604	7.8849		7.93264	7.90024	7.97414	7.94289	7.98734	8.00258	7.89003	7.93478	7.69139	7.99682	7.89562	7.69435
AT2G30930		7.38529	8.06476	8.6343	8.52747	8.10115	7.80515	7.6355	7.81253	8.82268	8.90525	8.48483	6.44115		7.84961	7.84137	8.76109	9.37134	8.70012	7.91814	8.11213	7.91922	9.09425	9.08364	8.81459	8.07893
AT2G30920		5.20325	5.18419	5.17857	5.28437	5.19043	5.19692	5.20652	5.20245	5.18835	5.12267	5.24042	4.92812		5.72591	5.35405	5.46188	5.58956	5.21614	5.13742	5.19767	5.19512	5.49771	5.12058	5.35602	5.23855
AT2G30970		8.43895	8.61833	8.57378	8.31237	8.54585	8.47342	8.47918	8.30151	8.19948	8.35582	8.43903	8.1153		8.9297	8.6323	8.61466	8.18351	8.44441	8.45514	8.53564	8.10155	8.19022	8.10583	8.51245	8.07252
AT2G31040		9.54675	9.12173	9.88519	9.92146	9.77872	9.73986	9.46019	9.55093	9.58202	9.65126	10.0341	10.1277		8.91019	9.15299	8.54767	9.48454	9.71274	9.41313	9.48126	9.39155	9.06852	9.75387	9.60839	9.9924
AT2G30860		12.0094	12.1495	12.3145	12.607	12.6166	12.4793	12.1698	11.9885	12.3975	12.5203	12.5811	11.8176		12.2798	12.031	12.274	12.6022	12.6089	12.4201	12.2664	11.9995	12.3091	12.5345	12.6229	12.334
AT2G30870		11.5379	11.5658	11.7476	11.9745	11.8954	12.1323	11.6513	11.4581	11.5477	11.6431	11.8961	11.5229		11.651	11.5433	11.4192	11.9843	12.1526	11.6763	11.8389	11.7726	11.5417	11.7367	11.8388	11.9364
AT2G30925		3.14394	2.97483	2.96005	2.93881	3.16992	3.065	3.11329	3.08281	3.09197	3.09879	3.07246	3.00901		3.54857	3.30157	3.09394	3.23755	3.04927	3.1435	3.36919	3.21585	3.07656	3.98134	3.04994	3.31789
AT2G37610		2.3676	2.29933	2.30113	2.28307	2.35224	2.33149	2.352	2.35605	2.33831	2.3465	2.3184	2.32887		2.30423	2.39439	2.33174	2.34157	2.323	2.37722	2.4008	2.42818	2.33824	2.53068	2.32375	2.39959
AT2G37630		8.3941	8.42419	8.36298	8.84924	8.88852	8.7318	8.43968	8.27689	8.45693	8.62379	8.6451	8.81131		8.35115	8.26725	8.36239	8.43313	8.7177	8.83728	8.52161	8.36536	8.0944	8.57008	8.70257	8.58705
AT2G37640		7.25263	7.70971	7.39211	7.6837	7.02432	7.27635	7.00581	7.07637	6.9854	6.88208	7.28952	6.74211		7.37985	7.16047	7.47031	7.94333	7.4818	7.24981	6.97442	7.32205	7.60792	7.1161	7.32774	6.97769
AT2G37650		2.93997	2.90928	2.91309	3.02162	2.92887	2.92597	2.93995	2.93856	2.92525	2.93763	2.91948	2.92049		2.91673	2.94184	2.92244	2.90769	2.97143	2.94518	2.9404	2.92184	3.18314	3.14567	2.92311	2.95899
AT2G37670		2.93527	2.90858	2.91128	2.9002	2.92571	2.92248	2.93452	2.93467	2.92161	2.93044	2.91719	2.91259		2.90733	2.95154	2.91896	2.9174	2.90912	2.93969	2.93251	2.93962	2.91796	2.91702	2.91113	2.9523
AT2G37520		5.50471	5.36494	6.14307	5.68847	5.70319	5.70881	5.35651	5.79624	5.925	6.01477	5.72218	5.48897		5.36634	5.69248	5.73938	5.69869	5.69539	5.87605	5.41894	5.568	5.87767	5.48513	5.46436	5.51388
AT2G37700		2.20498	2.18839	2.18827	2.18108	2.1916	2.19371	2.20765	2.2109	2.19455	2.20918	2.18477	2.19538		2.18972	2.20812	2.19562	2.19697	2.18714	2.20719	2.19915	2.19587	2.19379	2.18562	2.18931	2.21309
AT2G37710		8.49616	8.4401	8.74595	8.79482	8.56003	8.81354	8.68207	8.88549	8.90227	8.65346	9.02979	8.74196		8.79427	8.93377	8.73748	8.83142	9.0197	8.94956	8.65731	8.87861	8.92172	8.61376	8.78278	8.66038
AT2G37720		3.14133	3.15585	3.05101	3.06324	3.12658	3.13243	3.14088	3.19543	3.12126	3.12332	3.10513	3.47535		3.11895	3.14454	3.12535	3.11985	3.08797	3.15547	3.13544	3.13276	3.09945	3.12134	3.09386	3.17716
AT2G37740		2.97004	2.93795	2.94009	2.93777	2.95641	2.95553	2.96554	2.96796	2.95544	2.96368	2.94487	2.94368		2.937	2.97554	2.95298	2.95196	2.93968	2.97514	2.97019	2.95437	2.95249	2.95016	2.93859	2.97977
AT2G37770		7.76326	7.07265	6.50485	7.22363	7.14911	7.84875	7.99995	7.50266	6.89176	6.99156	7.19735	7.12313		7.94465	7.65676	6.88835	7.47706	8.03589	7.78378	8.16544	8.04622	6.99635	7.20384	7.41251	7.65671
AT2G37540		7.23021	6.69897	7.15075	7.39293	7.19574	7.4548	7.3337	7.28873	7.37413	7.32012	7.58673	7.6247		7.28989	6.74699	6.51972	7.32074	7.46702	7.52963	7.1575	7.03497	7.3053	7.25364	7.421	7.63078
AT2G37585		6.01028	5.63992	5.99529	6.25993	6.07612	5.99037	5.73803	5.97497	6.29938	5.95512	5.94564	6.00587		5.62268	5.80214	5.68849	5.85346	5.87285	5.6617	6.04566	5.66164	5.88533	5.75983	5.80724	6.28206
AT2G37590		4.83574	4.42132	4.20596	4.24323	4.2647	4.1367	4.55925	4.41424	4.49638	4.54637	4.41258	4.23685		4.07307	4.48212	4.4975	4.36747	4.20462	4.65906	4.5118	4.75118	4.52953	4.88246	4.50428	4.57313
AT2G37660		10.1642	10.2523	10.3308	10.1939	10.5503	10.2483	10.2895	10.3262	10.0935	10.3102	10.5436	10.508		10.1841	10.3892	10.131	9.89179	10.2499	10.4222	10.4522	10.0774	9.9278	10.0744	10.3427	10.2564
AT2G37560		4.73727	4.96779	5.21604	4.7588	5.0218	5.12528	4.72452	4.85362	4.78201	5.08698	4.93154	5.03486		4.97888	5.39746	5.20781	4.91953	4.71585	5.26159	4.80779	4.78789	4.96612	4.75054	5.03651	4.81415
AT2G37600		7.97739	8.30013	7.98083	7.91391	8.02948	7.73029	8.08849	7.91537	7.55433	7.81461	7.91444	7.7535		8.44641	8.0232	8.09157	8.01866	7.83211	8.0022	8.02511	7.62834	8.05768	7.96629	7.97894	7.63313
AT2G37730		2.54841	2.48	2.52482	2.46442	2.54162	2.67527	2.54284	2.55008	2.52816	2.53359	2.50708	2.52928		2.52461	2.58495	2.53381	2.51613	2.48957	2.55474	2.61018	2.53277	2.51555	2.55548	2.49737	2.56078
AT2G37580		2.0023	1.97877	1.97964	1.97639	1.99046	1.9968	2.00355	2.00474	1.98979	2.00346	1.98465	1.9874		1.98365	2.00688	1.98927	2.67275	2.51604	2.00879	1.99742	1.98915	1.98893	2.74526	1.98392	2.0214
AT2G37750		5.75803	5.75476	7.15606	7.01069	5.2281	5.66693	6.07867	5.91478	7.21062	7.01132	5.75679	5.17485		5.82589	5.77775	6.95801	7.71287	6.53522	6.07512	5.75867	5.90762	7.49565	7.07247	6.75716	5.91582
AT2G37550		6.59346	7.06645	6.81487	6.8863	6.94519	6.84403	6.80648	6.72286	6.80703	6.59561	6.7038	6.58083		6.78622	6.70931	6.92069	6.58321	6.82537	6.76516	6.41382	6.58173	6.86447	6.71697	6.94733	6.59427
AT2G37570		7.20509	7.36569	7.35521	7.11339	7.1289	7.20637	7.14472	7.42359	7.23743	7.23533	7.14057	7.16429		7.28212	7.13677	7.56296	7.23628	7.16508	7.26085	7.09678	7.26345	7.3703	7.5475	7.43279	7.30135
AT2G37760		8.85944	8.35775	7.9935	8.20488	8.37768	8.75767	8.76617	8.54302	8.06925	7.95896	8.5267	8.62706		8.77199	8.7035	8.05787	8.51426	8.79991	8.85894	9.11486	8.59355	8.21779	8.32278	8.58552	8.76669
AT2G23360		4.41537	4.42764	4.50286	4.236	4.38843	4.157	4.39417	4.39494	4.37621	4.50194	4.36692	4.95659		4.02447	4.67826	4.09754	3.77196	4.34607	4.42646	4.42492	4.38788	4.36629	4.44787	4.1667	4.54133
AT2G23470		2.23149	2.20643	2.20739	2.20086	2.21794	2.21326	2.22694	2.23112	2.21759	2.22442	2.2075	2.21036		2.19913	2.23866	2.21524	2.21523	2.19965	2.24555	2.22714	2.21414	2.20886	2.21324	2.18965	2.24105
AT2G23510		2.31387	2.27741	2.2832	2.24923	2.30042	2.29397	2.30922	2.3127	2.2956	2.30693	2.28662	2.27956		2.27799	2.33295	2.29577	2.29665	2.27761	2.32574	2.36597	2.29906	2.29542	2.38751	2.27814	2.32687
AT2G23530		2.79901	2.75401	2.75161	2.73373	2.85006	2.78919	2.80222	2.79821	2.71985	2.79681	2.76861	2.52935		2.77582	2.84246	2.77904	2.59116	2.75365	2.82744	2.84777	2.78178	2.77375	2.78989	2.72656	2.50506
AT2G23540		4.71774	5.18062	5.94301	6.40838	4.65822	5.2423	5.92004	5.35557	6.72126	6.46854	5.0859	3.54903		5.0107	4.68269	5.82693	6.43218	5.57025	4.6824	5.90013	5.96067	6.75051	6.62454	6.05155	5.70222
AT2G23550		2.672	2.6064	2.59088	2.57793	2.65644	2.63888	2.66865	2.64582	2.63866	2.66068	2.59676	2.62532		2.63953	2.69214	2.65257	2.64731	2.58813	2.67505	2.75506	2.64296	2.64928	2.71948	2.6279	2.71895
AT2G23560		4.99524	5.25084	4.96687	4.92936	4.9675	4.96327	5.09835	4.98086	5.1783	5.09212	4.96043	4.96602		5.0455	5.39685	5.22067	5.01715	4.86975	5.0066	5.62598	4.96906	5.1847	4.95272	5.14695	4.98279
AT2G23570		2.76193	2.72801	2.73269	2.72154	2.75171	2.74234	2.75887	2.75847	2.74535	2.75099	2.73164	2.74333		2.72716	2.76082	2.74387	2.74419	2.73336	2.77362	2.76486	2.74401	2.74001	2.74422	2.7289	2.95769
AT2G23580		2.24005	2.19919	2.2019	2.19291	2.22795	2.22008	2.2359	2.23671	2.22477	2.23157	2.20955	2.21705		2.21609	2.25367	2.22041	2.22351	2.2005	2.25705	2.25408	2.22245	2.22057	2.22229	2.19986	2.24648
AT2G23610		8.09492	8.17706	7.95112	7.9474	7.8402	8.02912	7.93729	8.19653	7.81475	7.8131	7.86486	8.19998		7.78528	8.0197	7.71242	7.68603	7.86225	7.83844	7.88043	8.28632	7.80086	7.67009	7.69198	8.15038
AT2G23620		5.5029	5.72455	6.04965	5.58472	5.38026	5.62959	5.68751	5.68223	6.31317	5.92873	5.2127	4.78786		6.03406	6.0784	6.28355	6.482	5.66008	5.65141	6.22118	5.86347	6.51407	6.1776	6.00111	5.47335
AT2G23380		4.73859	4.7053	4.71198	4.69824	4.7249	4.72287	4.61653	4.73716	4.72501	4.73663	4.71552	4.49167		4.71623	4.74703	4.71849	4.58735	4.37306	4.73803	4.72881	4.57221	4.46377	4.40715	4.70559	4.73929
AT2G23390		8.46229	8.2796	8.07901	8.16656	8.37776	8.21033	8.1947	8.19783	8.0949	8.03324	8.48063	8.92834		8.0924	7.88517	7.46596	7.64278	8.21902	8.32481	8.2826	8.21439	7.54621	7.96025	8.03063	8.55036
AT2G23400		2.55142	2.48892	2.51057	2.50324	2.54574	2.51949	2.53917	2.5414	2.52895	2.53666	2.48865	2.51575		2.50889	2.58592	2.5215	2.5257	2.49624	2.55485	2.59266	2.53973	2.51632	2.5596	2.49457	2.5838
AT2G23420		8.02899	7.48561	6.82253	7.06853	7.5164	7.92625	7.91073	7.63069	7.21052	6.74846	7.52918	8.13271		7.95517	7.54059	7.0499	7.2154	7.51554	7.69462	8.10754	7.67644	7.3299	7.13023	7.32113	7.8958
AT2G23440		2.63191	2.52366	2.60482	2.59709	2.61321	2.61091	2.6283	2.63074	2.61409	2.62874	2.60657	2.61513		2.60827	2.65532	2.61431	2.61374	2.60267	2.63742	2.68272	2.61569	2.61302	2.6865	2.60446	2.64166
AT2G23450		6.26509	6.24931	6.89801	6.8941	6.20691	6.74652	6.19708	6.82506	6.8971	6.92151	6.7939	6.44283		6.51468	6.60071	6.73932	6.90955	6.84763	6.63771	6.4689	6.73062	6.97322	6.9099	6.85639	6.64963
AT2G23430		5.54455	5.27147	5.07598	5.0741	5.392	5.44421	5.25577	4.95943	5.19738	5.16574	5.51898	6.074		4.99729	4.66588	4.44535	4.45722	5.20043	5.22317	5.32054	5.24504	4.50167	4.5851	5.20079	5.36201
AT2G23460		6.77004	6.41171	6.39928	6.62229	6.79199	7.12401	6.58159	6.57563	6.57326	6.71784	6.78958	6.96649		6.7875	6.61941	6.53489	6.38669	6.83814	6.72174	6.58555	6.53544	6.57455	6.99905	6.62558	6.82796
AT2G23410		2.97458	2.93759	2.96996	2.95599	2.97186	2.96825	2.98805	2.98278	3.42733	2.98536	2.95619	2.96539		2.96029	2.98335	3.03121	3.3183	2.94266	2.98526	2.98969	2.97811	2.97246	3.45363	2.97549	3.0336
AT2G38250		2.50179	2.46604	2.46277	2.45929	2.48882	2.48332	2.49708	2.5009	2.43015	2.44505	2.47563	2.43671		2.46578	2.51273	2.45978	2.47217	2.46591	2.51364	2.51267	2.48721	2.45053	2.48343	2.44891	2.51391
AT2G38090		4.71801	4.68379	4.76086	4.70138	4.73653	4.79586	4.71335	4.71806	4.70508	4.71221	4.7021	4.69041		4.88194	4.79123	4.78426	5.22237	4.96416	4.73126	4.70583	4.70387	4.70151	4.69892	4.68173	4.73322
AT2G38290		6.87378	7.15308	7.28462	7.24423	7.33894	7.26897	6.96478	7.13029	7.2429	7.2661	7.12524	6.97415		7.26062	7.44866	7.47365	7.35989	7.45842	7.25942	7.03858	7.21321	7.11727	7.24836	7.37557	6.70712
AT2G38100		3.11262	2.94468	3.03456	3.0711	3.0989	2.86714	3.10723	3.1111	3.08351	3.09434	3.13044	3.08451		3.04611	3.12163	3.0965	3.09704	3.05071	3.12388	3.16087	3.09615	3.12411	3.23887	3.07821	3.12331
AT2G38110		4.75135	4.72416	5.01847	4.71845	4.73657	4.75017	5.00775	4.84193	4.99897	4.62927	4.62022	4.90504		4.7354	4.75546	4.73062	4.66279	4.72451	4.74811	4.71611	4.74781	4.89517	4.72769	4.72624	4.76075
AT2G38130		6.60981	6.84395	6.9855	6.78388	6.53934	6.83577	6.83136	6.92873	6.7204	6.53105	6.93083	6.92544		6.82961	6.73744	6.93728	7.12958	6.63303	6.633	6.95931	6.85417	6.93421	6.79566	6.86946	6.96277
AT2G38160		2.29854	2.27112	2.24892	2.26687	2.28074	2.28148	2.2965	2.29674	2.28072	2.2914	2.2722	2.27623		2.26254	2.29886	2.28063	2.28205	2.26252	2.29974	2.29168	2.28084	2.28001	2.27832	2.27381	2.30855
AT2G38240		3.50384	4.32214	4.0836	3.0098	4.43247	4.97845	3.62405	4.63628	4.40265	4.44755	4.49761	4.56668		3.99982	4.61756	4.30709	4.43643	4.74829	4.44414	4.65277	4.13323	3.92806	4.42183	5.11718	4.33369
AT2G38140		8.13755	8.19429	8.05547	8.107	8.44858	8.26358	8.53804	8.25536	7.84941	8.06137	8.18735	8.39871		8.59473	8.20233	8.52151	8.2499	8.36433	8.13826	8.5446	8.34239	8.39151	8.11788	8.36573	8.57212
AT2G38300		4.29761	3.97655	3.97688	3.97234	3.72641	4.05957	3.99903	4.25604	3.96881	4.08269	3.97486	3.97406		3.96618	4.01626	3.98722	3.65667	3.96615	4.01504	4.05039	4.37386	3.98488	3.98537	3.96525	4.80425
AT2G38270		7.97016	8.33619	8.12558	7.90456	8.02998	7.70954	8.24982	7.9916	7.31022	7.6641	7.9294	7.91908		8.50818	8.28896	8.33946	7.87941	8.00037	7.72745	7.75329	7.94268	7.7172	7.88071	8.22833	7.71947
AT2G38185		3.65445	3.62775	3.61306	3.61724	3.64046	3.64326	3.65339	3.65298	3.63694	3.64744	3.63046	3.80592		3.63324	3.66181	3.63732	3.63592	3.62329	3.66392	3.87917	3.63639	3.63583	3.63507	3.6247	3.66427
AT2G38120		7.84076	8.17947	8.21432	8.26473	7.88064	7.96322	7.89437	7.82969	8.17731	8.09678	7.80665	7.51093		7.82399	7.80613	8.08298	8.11085	8.05489	7.95919	7.59647	7.76464	8.06865	7.80874	8.02472	7.58255
AT2G38170		11.0555	11.0536	10.8436	10.8813	11.1033	11.0335	11.2075	11.0994	10.847	10.9964	10.948	10.9381		11.1705	10.8142	10.7454	10.8573	11.1503	11.0665	11.1602	11.0991	10.8985	10.712	10.9712	11.047
AT2G38080		4.15067	4.76104	4.12572	4.4744	4.5161	4.05003	4.29633	4.14904	4.29918	4.4195	4.35095	4.07447		4.15049	4.15622	4.42174	4.07963	4.34057	4.1553	4.13614	3.64381	4.13283	4.13471	4.76948	3.89087
AT2G38280		7.76069	7.84764	8.01923	7.85759	8.00899	7.55935	7.80838	7.53061	7.75869	7.65994	7.78647	7.71304		7.97088	7.37309	7.69946	7.52618	7.62797	7.78959	7.64048	7.2257	7.14434	7.33056	7.44738	7.13319
AT2G38180		5.08476	5.07116	5.07108	5.02356	5.07712	4.97844	5.02612	4.83779	4.60858	5.09216	5.04161	5.02128		5.20475	5.40572	5.07046	4.99827	5.07018	5.08923	5.08272	5.08123	4.76474	5.3517	5.06549	5.09514
AT2G41451		2.20483	2.17491	2.17925	2.15759	2.19125	2.19095	2.20181	2.20389	2.19113	2.19842	2.17878	2.17903		2.17272	2.21192	2.18798	2.18672	2.1748	2.2129	2.20898	2.18771	2.18686	2.18902	2.17472	2.21442
AT2G41460		6.39063	6.59072	6.20039	6.29908	6.56186	6.388	6.33062	6.24596	6.35541	6.10275	6.76681	6.27645		6.20115	6.09068	6.16384	5.98084	6.21602	6.32526	6.18074	6.2416	5.87255	6.44891	6.06892	6.37782
AT2G41470		2.62025	2.60031	2.60031	2.59627	2.62606	2.60625	2.61682	2.62456	2.60941	2.62302	2.60071	2.61013		2.58572	2.66099	2.60841	2.61016	2.60223	2.62612	2.71512	2.61246	2.60888	2.59722	2.60837	2.62832
AT2G41480		3.62035	3.60049	3.60069	3.59642	3.61224	3.60654	3.62281	3.62079	3.99428	3.83636	3.60076	3.59376		3.60109	3.62357	3.61134	3.61208	3.60201	3.62599	4.35366	3.61079	4.40231	3.6247	3.7478	3.6282
AT2G41500		6.2509	6.48834	6.39172	6.11206	6.25252	5.87307	5.92986	6.02722	6.23425	6.2464	6.10925	6.1216		6.08022	6.13646	6.30702	5.8101	6.07185	6.20069	6.08225	5.8111	5.92596	5.82657	5.95872	5.64375
AT2G41490		6.29898	6.20841	6.39154	6.24718	6.27126	6.18071	6.18354	6.12445	6.20912	6.17631	6.35884	5.89818		6.223	6.07321	6.31919	6.21333	6.22873	6.05788	5.89584	6.2149	6.0086	5.93281	6.12925	5.97917
AT2G41430		10.0636	10.3204	10.7851	10.734	10.351	10.1915	9.82965	10.3492	10.8594	10.7739	10.5395	10.2641		9.44158	10.3898	10.4035	10.8297	10.5007	10.0938	10.0724	10.2696	10.6976	10.7818	10.5686	10.5326
AT2G14730		2.36486	2.32896	2.31818	2.29312	2.35201	2.34211	2.36003	2.36423	2.34728	2.35707	2.32827	2.33733		2.32871	2.40619	2.34372	2.34248	2.3289	2.37786	2.42925	2.3503	2.34028	2.38087	2.33352	2.40455
AT2G14830		2.72689	2.69312	2.67917	2.58923	2.7133	2.71037	2.72219	2.721	2.71266	2.706	2.69446	2.70004		2.69231	2.76076	2.711	2.72505	2.68116	2.73802	2.84701	2.71214	2.70151	2.72823	2.69286	2.80142
AT2G14810		2.58285	2.48178	2.48003	2.45882	2.57219	2.5288	2.56024	2.5602	2.54712	2.55668	2.51059	2.50664		2.5171	2.62118	2.54029	2.55374	2.5037	2.58695	2.64362	2.56638	2.53872	2.66232	2.50626	2.61878
AT2G14800		3.87564	3.51043	3.54184	3.52172	3.53711	3.42465	3.33577	3.49935	3.53183	3.85062	3.52028	3.48452		3.38095	3.56242	3.39317	3.52731	3.42538	3.70517	3.5628	3.29752	3.53149	3.61039	3.47435	3.72898
AT2G14750		8.19126	8.36965	8.45611	8.47183	8.14071	8.3747	8.44153	8.31519	8.28007	8.16155	8.51702	7.93207		8.42211	8.17224	8.35595	8.68906	8.46641	7.87078	7.98303	8.56759	8.33034	8.53304	8.52727	8.45368
AT2G14850		4.91576	5.00696	4.89069	4.98044	4.67225	5.03442	4.96376	4.84843	4.9043	4.93357	4.9108	5.23436		4.90213	4.93565	4.89829	4.97254	4.91629	4.96179	4.52622	5.19457	5.04388	4.99673	4.8865	5.01476
AT2G14835		6.99713	7.12684	7.10538	7.23476	7.17596	7.18422	7.03713	7.04027	6.87524	7.17541	7.12471	7.20919		7.35104	7.02349	7.29811	7.12241	7.29816	7.05433	7.03294	7.0512	7.15255	6.99918	7.21758	7.0302
AT2G32560		2.81344	2.70995	2.70673	2.68022	2.82438	2.75666	2.78639	2.79116	2.76664	2.78364	2.73417	2.7027		2.91609	2.90519	2.76305	2.96796	2.73346	2.81824	3.04029	2.87348	2.71848	3.3942	2.73724	2.91995
AT2G32590		5.14617	5.11881	5.04851	5.03165	5.13052	5.09432	5.13316	5.13958	5.12595	5.13424	5.04212	5.09427		5.05039	5.16489	5.11811	5.05228	5.08962	5.15748	5.16894	4.80963	4.7362	4.99811	5.08736	5.14748
AT2G32610		2.49207	2.48006	2.48267	2.47332	2.48891	2.49495	2.50505	2.50643	2.61363	2.50234	2.48845	2.48271		2.48392	2.51324	2.49084	2.48928	2.48251	2.5124	2.49322	2.48964	2.48914	2.48846	2.48201	2.51693
AT2G32620		2.63709	2.61358	2.62703	2.61804	2.64104	2.58518	2.64951	2.65216	2.63707	2.64501	2.62214	2.62724		2.60297	2.68501	2.63513	2.62391	2.55732	2.66381	2.66736	2.63479	2.96334	2.75277	2.63957	2.7886
AT2G32630		2.1961	2.16945	2.16885	2.16413	2.1803	2.17637	2.19434	2.19412	2.18066	2.18893	2.16708	2.17401		2.16851	2.19932	2.17716	2.17832	2.17093	2.19701	2.19018	2.17714	2.17868	2.1762	2.17194	2.20811
AT2G32460		2.56152	2.52776	2.52658	2.46125	3.02036	2.51433	2.54842	2.54438	2.5497	2.56066	2.5379	2.52561		2.5039	2.55835	2.54576	2.53621	2.48505	2.5742	2.59635	2.55056	2.53344	2.58919	2.52236	2.73378
AT2G32470		2.46644	2.40425	2.3821	2.36925	2.4446	2.4287	2.45862	2.45951	2.44068	2.44805	2.41777	2.42819		2.41306	2.4885	2.43351	2.43119	2.40965	2.48453	2.5109	2.43903	2.43715	2.45223	2.41044	2.50208
AT2G32500		7.91264	7.88597	7.57347	7.17378	7.46925	7.268	7.65781	7.77463	7.24105	7.01264	7.58749	8.18897		7.36077	7.22678	6.99544	7.03863	7.09	7.46492	7.61804	7.38293	7.13182	6.60542	7.43561	7.88609
AT2G32510		2.75582	2.71127	2.68671	2.70973	2.74024	2.85011	2.74013	2.73718	2.72487	2.73449	2.71054	2.71457		2.71117	2.78417	2.72086	2.72312	2.69106	2.74259	2.7912	2.71993	2.72038	2.71878	2.6964	2.73943
AT2G32520		8.6692	8.68432	8.79936	8.74282	8.78026	8.99392	9.07472	9.02753	8.36387	8.58718	8.85572	8.91979		8.97484	9.04937	8.736	9.16077	8.92612	8.85136	9.05915	8.80411	8.88259	8.51845	8.88279	9.00675
AT2G32580		7.07079	7.2295	7.04372	7.19661	7.09347	7.12054	7.08015	7.29933	6.99878	6.93625	7.11751	7.286		6.98445	7.18261	7.111	7.00047	7.22977	7.19086	7.20958	7.15808	7.27447	6.81642	6.84108	7.0309
AT2G32480		9.73178	9.4912	9.45131	9.82415	9.88684	9.98496	9.64403	9.57697	9.50709	9.63475	10.0567	9.86606		9.78377	9.5487	9.37962	9.40691	9.86454	9.8079	9.3488	9.58964	9.28788	9.55676	9.77408	9.89948
AT2G32600		6.71304	6.88955	7.00515	6.64245	6.87022	6.49261	6.64798	7.06102	6.61705	6.89981	6.75561	6.64291		7.03731	6.87603	7.13237	6.89554	6.8297	6.78125	6.78829	6.56679	6.94699	6.97152	7.04539	6.66623
AT2G41120		7.2842	6.67966	5.75997	5.70641	6.04463	6.82635	6.93391	6.74794	5.59076	5.40721	6.71084	7.2423		6.7624	6.78354	5.81322	5.38304	6.12746	6.81425	7.18336	6.80756	5.96409	5.45191	5.75683	7.17085
AT2G41110		8.52737	8.65739	8.3303	8.62208	8.48874	8.2993	8.7155	8.64524	8.66785	8.59846	8.40347	8.39603		8.63221	8.54368	8.69567	8.8206	8.42093	8.45088	8.68008	8.64439	8.79636	8.56837	8.59777	8.42765
AT2G41080		5.06708	4.99067	5.37951	5.09344	5.40183	5.00575	4.46283	4.69398	5.0008	5.04377	5.05826	5.18376		4.93747	5.01935	4.84847	4.42575	4.99205	4.95269	4.91404	4.87684	4.44748	4.28643	5.09886	5.02554
AT2G41040		6.32305	6.0425	5.51542	5.06135	5.22696	5.91896	6.34865	5.88651	5.37023	5.08132	5.52257	6.07887		6.5635	5.56692	5.2423	5.37394	5.5101	5.56414	5.9984	6.04591	5.16228	4.76423	5.27236	5.84208
AT2G41020		4.29645	4.39612	4.26847	4.27141	4.46031	4.28472	4.29434	4.4889	4.26907	4.29066	4.27166	4.2765		4.2727	4.29531	4.29551	4.22321	4.26859	4.2891	4.31898	4.26556	3.9799	3.48749	4.00292	4.29201
AT2G41010		5.53315	5.02697	4.39905	5.08733	5.00195	5.7083	5.57936	4.96332	4.53694	3.5637	4.98755	5.47407		5.47496	5.63078	5.11924	4.96742	5.14379	5.33102	5.46456	5.49675	4.58904	4.94909	4.90915	5.18236
AT2G41000		5.51656	5.11352	5.04698	5.14781	5.12517	5.3918	5.67181	5.22477	5.15802	5.17101	5.4893	5.36668		5.25968	5.12876	4.95957	5.05396	5.45131	5.25343	5.40793	5.30803	5.1575	4.66475	4.977	5.66563
AT2G40980		5.52868	5.91132	6.01267	5.89336	5.78243	5.73161	5.69915	5.78895	5.72776	5.64551	5.76621	5.83779		5.96397	5.74275	6.03562	5.67424	5.64465	5.85219	5.88156	5.71669	5.92637	5.90462	5.86926	5.7462
AT2G41160		6.26944	6.63112	6.82365	6.74136	6.68231	6.63273	6.44862	6.42309	6.78489	6.57788	6.77028	6.26294		6.50597	6.76516	6.88437	6.8323	6.77431	6.69359	6.38853	6.65146	7.04143	6.78381	6.85635	6.70129
AT2G41070		3.67735	3.8406	3.58244	3.92708	3.6178	3.60619	3.68587	3.63697	3.60995	3.72808	3.64198	4.25288		3.14813	3.64352	3.60232	3.7687	3.59601	3.63952	3.6471	3.82315	3.60364	3.61036	3.61431	4.16114
AT2G41090		12.0633	11.7	11.7841	12.3125	12.3212	12.4445	12.2676	12.1258	12.1563	11.7209	12.3148	12.271		11.9391	12.0784	11.2744	11.9089	12.4167	12.1384	12.4572	12.1867	11.5626	12.0047	11.8702	12.5831
AT2G40970		4.53899	5.28531	4.83123	4.05395	3.9888	4.11403	4.23379	4.39383	4.31973	4.3566	4.25027	4.33401		4.31622	4.60487	5.21825	4.3306	4.30363	3.95264	4.71347	4.35759	4.67292	4.46746	4.36625	4.34312
AT2G40960		7.15881	7.19168	7.32474	7.08372	7.26712	7.0527	7.09051	7.28136	7.05773	7.19232	7.36783	7.48322		7.18653	7.28634	7.35006	6.89178	7.00794	7.16437	7.14302	7.04499	7.10474	7.1042	7.1444	7.15981
AT2G41200		5.20315	5.16949	4.97616	5.00162	5.09327	5.30537	5.10493	5.10585	5.04238	5.11256	5.19222	5.37716		4.94641	5.22793	5.06846	5.08884	5.15192	5.09726	5.32431	5.20536	5.09026	5.05879	5.06279	5.30188
AT2G41190		5.37292	5.25615	5.36097	5.3219	5.48977	5.4106	5.42845	5.5176	5.61614	4.85255	5.36318	5.29293		5.29904	5.37681	5.5413	5.4581	5.33752	5.31165	5.55693	5.31116	5.25834	5.41706	5.56898	5.45891
AT2G41210		3.29756	3.32748	3.23429	3.22	3.30084	3.27735	3.29492	3.29617	3.28366	3.29065	2.67859	3.30252		2.57462	3.3037	3.13116	3.27647	3.24476	3.32875	3.2983	3.27998	2.83085	3.27846	3.26918	3.30676
AT2G41140		7.17918	6.48469	6.41294	6.90873	6.92463	7.4047	7.00781	6.64364	6.62303	6.56119	6.98264	7.23486		7.36943	6.42619	6.60485	6.40031	7.02901	7.36973	7.05759	6.69793	6.24382	6.61048	6.61418	7.02434
AT2G41100		10.1227	9.99232	10.3152	10.2476	10.3524	10.3759	10.0354	10.3658	10.2639	10.6126	10.4879	10.0516		10.0902	10.4359	10.3836	10.6652	10.5724	10.2113	10.176	10.4371	10.4885	10.1521	10.5585	10.1616
AT2G41180		8.5021	8.45395	8.47109	8.8376	8.46318	8.5302	8.36056	8.75294	8.41461	8.36694	8.58102	8.57146		8.52683	8.79338	8.32543	8.86791	8.80622	8.4544	8.3774	8.83532	8.64194	8.59836	8.64053	8.50516
AT2G41060		5.11219	5.31327	5.20595	5.13447	5.24755	5.17072	4.7411	5.03853	5.10476	5.20967	5.00707	5.10672		5.1002	5.11781	5.01591	4.90899	5.06479	5.26995	5.37596	5.1072	4.92088	5.00756	5.18115	5.05503
AT2G38500		2.01507	2.0019	2.00151	1.98967	2.00623	2.00627	2.02133	2.02181	2.00938	2.01885	1.99761	2.00438		1.99964	2.01996	2.00947	2.00684	1.99869	2.02167	2.02653	2.012	2.00696	1.99685	1.99795	2.02137
AT2G38410		6.0196	5.9707	5.99899	5.96753	5.82899	6.11726	6.10065	6.0503	6.00346	6.04875	5.84353	6.17051		6.08854	6.35541	6.31892	6.11942	6.17032	6.2769	6.28929	6.25503	6.09045	6.10912	6.19565	6.01856
AT2G38370		5.19562	5.18528	5.25954	5.21938	5.45173	5.21576	4.82104	5.20741	5.19689	5.52983	5.10039	5.25119		4.72019	5.21553	4.78299	5.13072	5.01049	5.21375	5.25937	5.23154	5.17553	4.99729	5.18774	5.27115
AT2G38360		6.63629	7.264	7.27235	7.13525	6.90446	6.97477	7.03061	6.80997	6.7592	7.01857	6.84189	6.78713		7.17715	7.0606	7.3754	7.17591	7.21267	7.05625	6.86772	6.9627	7.05404	6.9166	7.08142	6.73091
AT2G38350		2.46267	2.43553	2.43746	2.33419	2.44788	2.4354	2.45962	2.46231	2.4476	2.45725	2.43528	2.4186		2.40653	2.56073	2.44748	2.44802	2.41029	2.45719	2.45729	2.45058	2.44463	2.44317	2.43869	2.4721
AT2G38340		2.36326	2.31871	2.30624	2.28593	2.34986	2.34284	2.35829	2.35826	2.34072	2.35176	2.32322	2.31606		2.30667	2.3789	2.34304	2.33886	2.32715	2.35806	2.34861	2.34322	2.32946	2.35659	2.31978	2.37878
AT2G38330		6.90913	7.06447	6.82681	6.81869	7.04781	6.88469	6.91228	6.91732	6.72497	6.77757	7.02588	7.26013		6.83151	6.89704	6.33706	6.32898	6.72034	7.20766	6.79196	6.69174	6.42397	5.71829	6.59765	6.70334
AT2G38470		7.32246	7.30419	7.49268	7.55036	7.24603	7.40379	7.11735	7.35796	7.55351	7.75084	7.66924	7.37155		7.16023	7.93097	7.31969	7.74602	7.68429	7.23132	7.40317	7.62814	7.53777	7.46388	7.68422	7.40918
AT2G38460		5.62168	5.54292	5.62604	5.51917	5.4746	5.50818	5.55817	5.89721	6.02778	5.55304	5.55035	5.59511		5.46682	5.54746	5.75979	5.53222	5.20237	5.56229	5.25785	5.54756	5.55848	5.54452	5.52477	5.57663
AT2G38440		6.36033	6.28432	6.51341	6.44664	6.44864	6.55522	6.32786	6.31119	6.307	6.45585	6.60578	6.73748		6.46552	6.29992	6.42947	6.29096	6.51697	6.64594	6.53917	6.29446	6.12729	6.26696	6.33536	6.62482
AT2G38420		4.02933	4.23616	4.28419	4.25859	4.19561	4.16938	4.26335	4.2656	4.24544	4.25954	4.09162	4.255		4.03339	4.24663	4.24484	4.23544	4.27059	4.25862	4.30141	4.20847	4.27152	4.05483	4.12335	4.24435
AT2G38490		2.24506	2.2187	2.22057	2.21434	2.23084	2.22388	2.24385	2.24135	2.22772	2.23915	2.2185	2.22699		2.22051	2.24311	2.22829	2.22928	2.22085	2.24906	2.23284	2.2286	2.2275	2.22138	2.22618	2.24845
AT2G38450		7.75202	8.21306	7.72169	7.84921	7.86156	7.84633	8.05579	8.0274	7.85062	7.85699	7.83259	7.95432		7.89625	7.75626	7.86024	8.01424	7.8481	7.69766	7.92911	8.10144	8.00263	7.68295	7.92179	7.88437
AT2G38310		9.51291	9.68767	9.32667	8.98934	8.67483	8.79456	9.28103	9.27209	8.91078	8.98983	8.7202	9.12072		9.51274	9.39937	9.53935	9.12933	8.91068	9.03971	9.06326	9.23136	9.15965	8.98357	8.78666	8.82011
AT2G38400		5.06569	5.36028	5.45317	5.04852	5.05924	4.95402	4.89081	4.98007	5.57433	5.54383	4.6929	4.93959		4.93956	5.01115	5.35797	5.06322	4.9123	4.989	5.01662	5.06141	5.1552	5.04895	5.34999	5.01003
AT2G38465		3.05172	3.26516	4.7117	4.95166	4.24305	4.03373	3.20292	3.10113	4.60376	4.70581	4.32599	3.67838		3.13122	2.8599	3.86329	5.17572	4.70744	4.01347	4.08768	3.04645	4.13398	4.68003	4.62917	4.24021
AT2G38320		4.24803	4.27626	4.17745	3.96584	3.42968	4.00808	4.01886	4.0259	4.07564	4.01884	3.91581	3.99971		4.05175	4.03775	4.00901	3.96117	3.71902	3.93138	4.02622	4.01193	4.10993	3.9941	4.0183	3.81725
AT2G38480		4.87058	4.80427	4.58806	3.92617	3.61403	4.10746	4.68519	4.61079	4.51221	4.2807	4.12297	4.26805		5.06666	4.31678	4.90099	4.41708	4.12824	4.27485	4.71885	4.71072	5.06524	4.26114	4.28545	4.58053
AT2G34270		2.85319	2.77775	2.79689	2.78117	2.81714	2.80535	2.82497	2.81602	2.80622	2.81638	2.80015	2.80491		2.79882	2.83446	2.80626	2.80026	2.7878	2.75944	3.00927	2.80911	2.80147	2.81257	2.80069	2.96001
AT2G34300		6.89521	6.91625	7.03191	7.22334	7.08851	6.9475	7.13084	7.00026	7.14769	7.34984	6.8525	6.90181		6.95513	6.96217	7.15059	6.91082	6.87321	6.65785	6.72646	7.00544	6.79488	7.05856	6.92223	6.74703
AT2G34315		2.69534	2.66125	2.5665	2.6209	2.68132	2.67897	2.69264	2.69338	2.68099	2.68752	2.65968	2.63153		2.66488	2.70272	2.67885	2.67748	2.64382	2.70092	2.76822	2.67787	2.67619	2.7223	2.64997	2.70477
AT2G34320		2.28176	2.25108	2.25449	2.22713	2.27219	2.26451	2.28298	2.29286	2.26886	2.28115	2.26031	2.26999		2.25145	2.3208	2.26928	2.2688	2.25143	2.29015	2.30113	2.27216	2.2693	2.34625	2.262	2.31961
AT2G34330		3.13893	3.09499	3.09754	2.78273	3.13441	3.11597	3.12412	3.13441	3.12232	3.12882	3.1068	3.10906		3.09837	3.2495	3.1575	3.12246	3.09719	3.15051	3.43111	3.11941	3.11744	3.12099	3.10161	3.15555
AT2G34357		5.52344	5.87219	5.81877	5.53674	5.29029	4.80114	5.03415	5.03373	5.0313	4.99862	5.00997	5.11653		5.57431	5.03954	5.26982	4.70023	5.08469	5.08839	4.30029	4.66231	4.6199	4.34745	4.86493	4.7392
AT2G34180		2.48882	2.43433	2.4602	2.44884	2.47374	2.47296	2.48632	2.48912	2.47223	2.48837	2.46549	2.45108		2.46796	2.49105	2.47427	2.47277	2.46529	2.5033	2.53263	2.47396	2.47275	2.50296	2.46799	2.49675
AT2G34360		2.18802	2.17567	2.17182	2.17279	2.18241	2.46542	2.1971	2.20113	2.18451	2.19723	2.17482	2.18624		2.17885	2.19851	2.18618	2.18734	2.17643	2.19705	2.218	2.18713	2.18409	2.17631	2.18034	2.20352
AT2G34370		2.58728	2.5612	2.55792	2.55064	2.58955	2.53599	2.5759	2.58132	2.56821	2.58437	2.52512	2.51139		2.56185	2.58965	2.57027	2.57079	2.56294	2.59763	2.63362	2.56465	2.56945	2.62696	2.55865	2.5958
AT2G34200		3.84081	4.44293	4.66165	5.21794	4.39258	4.64356	4.06142	4.20386	4.4811	4.67507	4.57903	4.14292		3.89003	4.29197	4.46148	4.50951	4.6663	4.05096	4.4883	4.27568	4.46066	4.31479	4.44492	4.41724
AT2G34230		2.46607	2.38335	2.42026	2.41335	2.45219	2.44502	2.45783	2.46641	2.44515	2.45487	2.43795	2.43514		2.42763	2.48615	2.44165	2.44102	2.42369	2.47774	2.48736	2.44576	2.44298	2.45014	2.42235	2.48304
AT2G34250		9.66013	9.89595	9.96297	10.1122	10.1262	10.0867	9.87622	9.76331	10.0325	10.1781	9.97452	9.54528		10.0777	9.90476	10.1376	9.95504	10.1641	9.9482	9.81406	9.92329	9.83352	9.97144	10.1044	9.70016
AT2G34440		2.29121	2.26133	2.26561	2.228	2.27817	2.27342	2.2866	2.29009	2.27386	2.28464	2.26458	2.27445		2.26139	2.28611	2.26726	2.27248	2.25526	2.30306	2.37797	2.27651	2.273	2.27282	2.2688	2.30283
AT2G34500		4.72473	4.48653	4.73319	4.50654	4.54434	4.73782	4.61791	4.73716	4.72248	4.73492	4.89809	4.59524		4.36692	4.73349	4.48078	5.12624	5.04292	4.78749	4.62379	4.44233	4.90531	4.62257	4.7419	4.26969
AT2G34490		8.88818	8.86542	8.61929	8.68117	8.39197	8.7966	8.59153	8.65176	8.33958	8.38904	8.41484	8.20561		9.04946	8.81075	8.90558	9.22736	8.90478	8.74902	8.73895	8.93033	8.72239	8.74422	8.72477	8.8297
AT2G34400		3.79129	3.45756	3.53791	3.49603	3.47452	3.46454	3.48645	3.48685	3.47132	3.4821	3.45285	3.46083		3.43588	3.48818	3.46973	3.47118	3.46313	3.49792	3.4947	3.36864	3.47019	3.469	3.4641	3.53248
AT2G34450		3.77052	3.71952	3.5499	3.53636	3.33683	3.74057	3.88272	3.76861	3.58335	3.68983	3.62335	4.15534		3.72509	3.63209	3.74312	3.75184	3.72255	3.75944	4.03938	3.75321	3.68941	3.63339	3.72201	3.84583
AT2G34310		8.23576	7.7507	7.50527	7.40916	7.39484	7.67301	7.72059	7.79775	7.40008	7.34074	7.77306	8.09698		7.73134	7.6587	7.2615	7.44977	7.55563	7.83608	8.02773	7.73666	7.56202	7.35909	7.35514	7.97002
AT2G34470		8.30167	8.12322	8.12069	8.49322	8.494	8.52417	8.16949	8.15973	8.32479	8.20638	8.40193	8.57818		8.0314	8.36683	8.12964	8.08665	8.37866	8.46965	8.32987	8.15411	8.12035	8.21198	8.35696	8.52622
AT2G34340		3.1077	3.01537	3.03141	2.95957	3.29208	3.09203	3.23936	3.03793	3.02324	3.03065	3.10764	3.00849		3.50018	3.05506	3.10732	3.1447	3.08459	3.1402	3.3088	3.00835	3.02304	3.01394	3.21527	3.15492
AT2G34260		6.18435	6.69893	6.80713	6.53571	6.51207	6.13505	6.35881	6.19591	6.17067	6.33986	6.12133	6.01739		6.65242	6.22371	6.42734	6.49245	6.15126	6.19941	6.28076	6.17805	6.33115	6.20427	6.25553	5.91159
AT2G34460		10.0425	9.86256	9.28662	8.55298	8.87957	9.65702	9.9685	9.8597	8.93034	8.78607	9.38764	10.04		10.0706	10.0282	9.50667	8.68584	9.05369	9.71816	9.98576	10.0234	9.48329	8.75756	9.02271	9.69788
AT2G34190		5.62456	5.72287	5.64874	5.79025	6.02757	5.91689	5.74964	5.68568	5.13199	5.71138	5.80504	5.55694		6.10399	5.70254	5.96552	5.53792	5.68581	5.94925	5.40492	5.54695	5.55812	5.2701	6.10394	5.72112
AT2G34480		11.268	11.6455	11.5762	11.441	11.6856	11.3137	11.3804	11.2054	11.1958	11.3854	11.3972	11.1258		11.9662	11.5372	11.8644	11.3809	11.402	11.6052	11.2989	11.212	11.4243	11.4092	11.5717	11.0616
AT2G39350		4.85495	5.12184	5.39241	5.58827	5.31033	5.31079	5.32196	5.31997	5.57245	5.61643	5.22262	4.13258		5.30616	5.0934	5.91045	5.30406	5.0468	5.32128	5.31552	5.07749	5.37406	5.29949	5.55041	5.04081
AT2G39260		6.1532	5.87074	5.72023	6.12491	6.09474	5.9324	5.63667	5.74718	5.72823	5.87655	6.05013	6.09809		5.78279	5.70613	5.79352	5.43787	5.90637	5.80568	5.81635	6.0875	5.70584	6.00922	5.97451	5.85282
AT2G39250		6.14463	5.77602	5.58234	5.21421	5.16775	5.45112	5.39014	5.77259	5.69	5.08756	5.57454	5.88794		5.52851	5.66197	5.16108	5.31556	5.47375	5.35115	5.3845	5.72009	5.36984	5.19157	5.00711	5.90735
AT2G39230		2.63099	2.60597	2.606	2.58037	2.61699	2.61766	2.62766	2.6273	2.61413	2.62831	2.61137	2.60501		2.58882	2.67091	2.61546	2.61271	2.58602	2.63826	2.69752	2.61457	2.61285	2.79844	2.58905	2.64031
AT2G39220		5.31198	5.50592	5.2219	5.50892	5.51847	5.60396	5.44393	5.4719	5.41702	4.98041	5.51059	5.43931		5.81888	5.48835	5.52296	5.19913	5.51253	5.54496	5.20518	5.63371	5.43803	5.51035	5.5165	5.50283
AT2G39180		4.80744	5.19662	4.81839	4.98286	4.72932	4.77832	4.74929	4.88333	4.81372	4.92816	4.64795	4.75238		4.83706	4.83261	5.02266	4.8358	4.79171	4.62923	4.74413	5.27763	5.28926	4.50668	5.09872	4.83705
AT2G39170		6.7394	6.93257	6.4719	6.65073	6.62672	6.58442	6.72731	6.77268	6.54957	6.52224	6.73993	7.05427		6.48456	6.57194	6.50224	6.63875	6.54361	6.62378	6.99258	6.47702	6.54722	6.64848	6.73598	7.0933
AT2G39340		7.00553	6.816	6.56304	6.73363	6.79426	6.47261	6.46226	6.29034	6.69973	6.34022	6.90033	6.75567		6.47478	6.50401	6.23205	5.9892	6.44267	6.63414	6.38173	6.4941	5.99108	5.77711	5.96011	6.30962
AT2G39160		2.95656	2.80825	2.86879	2.82083	2.91213	2.89691	2.90391	2.91203	2.8894	2.90626	2.89002	2.88205		2.87429	2.96027	2.8807	2.8916	2.85254	2.93632	3.09853	2.89851	2.87464	2.95722	2.82663	3.00631
AT2G39140		6.90945	7.26019	7.2735	6.89734	7.12523	6.71473	7.03452	7.19785	6.76214	6.96703	6.69501	6.87524		7.16663	6.99546	7.09148	6.77791	6.78786	6.57017	6.64401	6.85794	6.84762	6.67782	6.77854	6.40777
AT2G39130		5.87115	6.86153	6.3737	6.3245	6.04283	5.93974	6.15741	6.08559	6.35753	5.88341	5.39113	5.37415		6.51845	6.30398	6.33516	6.30282	6.37327	6.10137	5.84189	6.3279	6.32883	5.71796	6.25751	5.66009
AT2G39320		3.73367	3.80815	3.4618	3.54078	3.7199	3.63165	3.69837	3.7095	3.68766	3.69576	3.66516	3.68653		3.6493	3.8375	3.63698	3.69638	3.59633	3.90946	3.98525	3.71406	3.46378	3.79068	3.62071	3.8444
AT2G39300		3.62946	3.58057	3.58164	3.59279	3.59212	3.5963	3.60352	3.43755	3.17959	3.9539	3.4106	3.26266		3.56804	3.60092	3.58949	3.58949	3.7553	3.40992	3.87874	3.57196	3.46705	3.83856	3.89868	3.95574
AT2G39280		2.19158	2.1699	2.27363	2.16556	2.17603	2.17886	2.22714	2.19526	2.17791	2.18921	2.21085	2.18023		2.15323	2.19447	2.18033	2.16767	2.17108	2.19165	2.18371	2.17948	2.11761	2.1698	2.15279	2.19726
AT2G39310		10.1196	10.1768	10.0849	10.0091	9.45965	9.61244	9.86073	10.0888	10.1785	9.80961	9.56257	8.67688		9.95588	9.86209	9.81736	10.234	9.84052	9.71556	9.99673	10.2427	10.2694	9.75245	9.97486	9.95027
AT2G39330		6.22816	5.875	5.665	5.14046	3.99505	5.15909	5.76504	6.85192	6.16204	5.81942	5.73709	6.13651		5.44538	6.2858	5.15857	5.73774	6.03391	6.40172	5.86045	7.06731	6.70183	6.07327	6.0325	6.83044
AT2G39190		7.74878	7.767	7.50573	7.31249	7.41602	6.98809	7.31964	7.42171	7.2623	7.15707	7.60761	7.24596		7.54209	7.47742	6.86025	6.35595	7.1107	7.06621	6.95067	7.29629	6.96129	6.63932	7.11328	6.9758
AT2G39290		6.68471	7.02862	6.97047	6.87825	6.9498	6.67932	6.75577	6.6965	6.68	6.80265	6.90629	6.83658		6.93027	6.8128	6.83053	6.65317	6.80985	6.99836	6.21359	6.63367	6.50175	6.43269	6.72568	6.12263
AT2G39200		3.09914	2.83763	3.10792	3.0974	3.08629	2.91625	3.17082	2.95239	3.48389	3.08852	2.90266	3.10722		3.1164	3.13635	3.32677	3.06401	3.04149	3.13897	3.12617	3.1157	3.12086	3.11467	3.10488	2.95994
AT2G39210		8.91471	8.61924	8.93696	9.21019	9.14137	9.36755	9.09064	9.21184	9.38828	9.08517	9.43521	9.13867		8.98386	9.05532	8.98687	9.28286	9.49233	8.94963	8.79382	9.35038	9.19474	8.93621	9.21284	8.81951
AT2G39435		4.12605	4.4929	4.33483	4.49686	3.98606	4.22672	4.12672	4.28699	4.14573	4.10937	4.10439	4.44887		4.14383	4.13132	4.11019	4.53652	4.10423	4.12981	4.13159	4.43379	4.11082	4.0994	4.10468	4.13394
AT2G39450		8.82077	8.12352	7.79074	7.78847	8.06843	8.63441	8.80214	8.57088	7.80507	7.98516	8.08221	8.84354		8.85497	8.58158	8.51394	7.85426	8.2984	8.66948	8.9093	8.71639	8.46611	8.04153	8.10233	8.81565
AT2G39480		6.55688	6.7425	6.96736	7.00672	6.63976	7.003	6.65148	6.77205	6.89907	7.05898	6.64886	6.65978		6.82183	6.72979	6.8447	6.8028	6.96219	7.09704	6.64048	6.74127	6.93886	6.83247	6.95789	6.61658
AT2G39510		4.198	5.15239	5.41279	5.16556	4.66885	4.54024	5.20587	4.62884	5.11198	5.25259	4.17857	3.86253		4.41989	4.70022	4.96517	4.17924	4.16808	4.53164	4.70246	4.18103	4.97075	4.39905	4.61342	4.18678
AT2G39520		2.53951	2.44678	2.438	2.43025	2.52414	2.48814	2.51274	2.52787	2.50501	2.50565	2.47121	2.48054		2.46267	2.57297	2.49051	2.50029	2.46253	2.54581	2.59115	2.51883	2.47717	2.59096	2.46404	2.56963
AT2G39530		2.22379	2.19452	2.44599	2.20717	2.21028	2.21161	2.57845	2.22459	3.00859	2.23203	2.20422	2.19903		2.20736	2.23078	2.2465	2.5091	2.20607	2.23081	2.23176	2.21318	2.58756	2.20686	2.29726	2.23556
AT2G39360		6.37614	6.13326	5.78519	6.17593	5.86777	6.28544	6.41325	6.20146	5.90245	6.49496	6.23934	6.32635		6.28665	6.11755	6.15534	6.06366	6.29032	6.15133	6.12261	6.39721	6.46057	6.22768	6.33984	6.55447
AT2G39540		2.99972	2.90195	2.91496	2.90137	2.98747	2.96189	2.9927	2.99309	2.97265	2.98417	2.85872	2.93911		2.93997	3.15767	3.07911	2.96746	2.92272	3.07223	3.05565	2.97853	2.96852	3.34526	2.92439	3.02122
AT2G39560		3.29719	3.2282	2.99685	2.96002	3.17199	3.37095	3.01915	2.98525	2.99664	3.00237	3.21845	3.20919		3.34679	3.14097	3.03379	3.00333	3.2034	3.44104	3.02131	3.00806	3.0001	2.99125	2.92854	3.47103
AT2G39580		4.97174	5.21052	4.64077	4.57649	4.50843	4.35793	4.36775	4.60609	4.3991	4.46859	4.63699	5.35428		4.34999	4.51741	4.04625	4.05266	4.39311	4.40782	4.37987	4.44791	3.84916	4.35761	4.22395	4.41972
AT2G39590		2.58577	2.52249	2.55149	2.50504	2.57903	2.54177	2.57581	2.57835	2.56604	2.5722	2.54691	2.55175		2.53861	2.61995	2.55741	2.56143	2.54537	2.59788	2.70507	2.56624	2.55648	2.60047	2.53217	2.61772
AT2G39620		2.97382	2.79764	2.88214	2.86194	2.97301	2.95175	2.96403	2.95923	2.95445	2.9522	2.94439	2.91194		2.93368	3.02089	3.09533	2.97696	2.98574	2.98922	2.97781	2.92517	2.9511	2.95652	2.92546	3.16378
AT2G39370		2.24016	2.2093	2.21463	2.20744	2.22562	2.2224	2.23675	2.239	2.22576	2.23483	2.21354	2.20827		2.21137	2.2445	2.22413	2.22216	2.19838	2.24552	2.26924	2.2272	2.22187	2.23106	2.21515	2.24949
AT2G39380		4.10446	4.06854	4.08061	4.0941	4.08632	4.08485	4.40233	4.08294	4.38619	4.126	4.07649	3.71051		4.08145	4.09852	4.62031	4.08898	4.0685	4.02289	4.11561	4.08974	4.42035	4.11433	4.08119	4.10178
AT2G39410		2.54314	2.47106	2.50099	2.489	2.50273	2.50116	2.52044	2.51151	2.50491	2.50986	2.47464	2.47317		2.49338	2.52431	2.48492	2.50424	2.47637	2.52312	2.51515	2.50231	2.65084	2.52674	2.47733	2.57313
AT2G39420		5.89314	5.86138	5.61373	5.92733	5.3318	5.99922	5.83325	6.35185	6.22891	5.88115	5.8593	6.43885		5.27537	5.79872	5.2949	6.01658	6.04397	5.96816	5.37887	6.55835	6.32924	5.81356	6.34019	6.39659
AT2G39430		4.43801	4.46491	5.21641	4.85613	4.42132	4.42818	4.57852	4.4372	5.05447	5.13767	4.2323	4.35527		4.79322	4.70177	5.18144	4.74999	4.41486	4.5649	4.5587	4.42909	4.80861	5.43618	4.73661	4.44603
AT2G39470		9.27425	8.80333	8.79688	8.9398	8.92909	9.11478	9.16114	9.24864	8.72424	8.7393	9.52121	9.83242		8.89391	8.71381	8.27611	8.81873	8.85272	9.29291	9.32517	8.86456	8.62163	8.77355	8.99914	9.63598
AT2G39390		8.73468	9.26767	9.04293	9.18798	9.26082	8.83834	9.19117	9.01337	8.97081	9.12694	8.96886	8.68666		9.53588	9.26488	9.56256	9.26632	8.9611	9.12815	9.34877	8.87916	9.15996	8.98381	9.25356	8.68733
AT2G39460		10.3895	10.6632	10.4176	10.5401	10.7357	10.3602	10.5927	10.3875	10.3253	10.4776	10.5417	10.1176		10.9733	10.5253	10.8344	10.8971	10.4638	10.3078	10.8178	10.3972	10.5192	10.6796	10.7303	10.4437
AT2G39500		4.92737	5.33559	5.22298	5.18408	5.14535	5.09179	5.35429	5.17146	5.08131	4.8785	5.18501	5.25802		5.4307	5.46679	5.09793	5.19124	4.94406	5.14008	5.06405	5.09011	5.30886	5.4287	5.06641	5.17757
AT2G39400		6.23202	6.63891	7.4533	7.22436	6.67914	6.11919	5.90239	6.39541	7.33895	7.21343	6.53179	5.13481		5.98999	6.27131	7.3893	8.1816	7.04113	6.2848	6.08056	6.28113	7.80043	7.30521	7.28419	6.26318
AT2G39570		7.8642	7.53982	7.90413	8.36283	8.2733	8.40262	7.74405	7.85111	8.29007	8.65251	8.5394	8.21927		7.44889	7.56033	7.92132	8.4399	8.49587	8.19876	7.85457	7.71229	8.16719	8.63989	8.66983	8.58265
AT2G39550		6.18591	5.98272	5.90899	5.90458	5.91241	5.90908	5.91951	6.10889	5.91352	5.8097	5.93959	5.99046		5.88565	5.92276	5.91592	5.73821	5.96318	5.92079	5.91616	5.75311	5.47548	5.6557	5.63686	5.92452
AT2G39630		5.34856	5.7442	6.06305	6.10155	5.89052	5.68278	5.59941	5.63954	5.85073	5.70668	5.76077	5.68894		5.65925	5.52187	5.50621	5.69085	5.77964	5.55783	5.56138	5.76785	5.97698	5.52594	6.00795	5.69954
AT2G07690		4.67229	4.63542	4.50211	4.31984	4.64704	4.31204	4.42051	4.52248	4.70869	4.40718	4.37641	4.43668		4.43406	4.32148	4.35535	4.08495	4.43479	4.32068	3.33335	3.99781	4.00965	4.6151	4.30177	4.30378
AT2G07720		2.95221	2.92038	2.92138	2.88812	2.95114	2.93765	2.94182	2.95137	2.9379	2.9456	2.90057	2.91728		2.9165	2.98497	2.93462	2.93355	2.89098	2.97391	2.99085	2.93497	2.9331	2.93381	2.90614	2.98461
AT2G07730		1.9352	1.91831	1.91653	1.91063	1.9224	1.92479	1.93547	1.93961	1.92404	1.93526	1.91557	1.92288		1.91804	1.93791	1.92576	1.92576	1.91656	1.93686	1.92844	1.92468	1.92339	1.91682	1.91872	1.94086
AT2G07760		2.45091	2.39377	2.42266	2.3637	2.43024	2.43452	2.44639	2.449	2.43153	2.44591	2.42148	2.43269		2.4266	2.48602	2.40969	2.43292	2.39312	2.45343	2.43747	2.43289	2.49572	2.47795	2.39768	2.46935
AT2G18900		5.05861	5.59624	5.43299	5.23492	5.33307	4.93981	5.04583	5.05931	5.48173	5.23324	4.99334	4.78914		5.46141	5.22328	5.50558	5.01895	4.99697	5.41315	4.56623	5.03075	5.164	5.20183	4.91174	4.3417
AT2G18915		5.76143	5.83474	5.98191	5.9583	5.88552	6.13539	5.88685	5.87198	5.8862	5.6997	5.88685	5.95877		6.05699	5.90352	6.1226	5.90766	5.99912	6.21113	6.04397	5.88706	5.82565	5.87203	6.05316	6.00215
AT2G18920		2.79969	2.75211	2.77151	2.61553	2.78503	2.77999	2.79424	2.79749	2.77673	2.79246	2.77637	2.77741		2.77277	2.82511	2.78166	2.77483	2.76542	2.80082	2.80568	2.78676	2.7802	2.86173	2.70544	2.80835
AT2G18930		2.47229	2.38992	2.3979	2.38882	2.46314	2.43571	2.45433	2.45802	2.44242	2.44729	2.42491	2.41764		2.40084	2.50998	2.43225	2.44468	2.40316	2.48079	2.52156	2.45288	2.42339	2.51445	2.41522	2.50828
AT2G18950		6.41715	6.4207	6.87033	7.14072	6.92739	7.09357	6.73539	6.45653	6.7731	6.77006	6.97263	6.92292		6.51066	6.35197	5.94535	6.93308	7.20756	6.92725	6.76644	6.384	6.66601	6.74504	6.90658	7.23095
AT2G18960		11.3507	11.2832	11.297	11.5027	11.5126	11.5481	11.4674	11.2577	11.1873	11.246	11.5717	11.601		11.3802	11.2917	11.0534	11.0431	11.5227	11.579	11.2801	11.264	10.9907	11.1257	11.2905	11.4899
AT2G18970		2.42028	2.34747	2.37178	2.37735	2.40848	2.40184	2.4152	2.41766	2.40067	2.41169	2.38226	2.38172		2.38204	2.45316	2.40218	2.40033	2.37317	2.43014	2.46328	2.40411	2.40005	2.39983	2.37187	2.43306
AT2G18980		5.48869	6.21516	6.52082	6.70471	5.92706	5.8562	6.2065	5.25036	6.89584	6.85185	4.94703	3.98425		6.77589	5.73232	7.28248	6.53504	6.04677	5.78003	5.94673	5.42853	6.84179	6.8291	6.57659	5.32367
AT2G18990		6.72497	7.06183	6.76011	6.86017	6.67585	6.6968	6.87034	6.86433	6.57455	6.58723	6.70985	6.90652		6.62775	6.5458	6.86483	6.70054	6.51642	6.44082	6.67159	6.57949	6.87385	6.46312	6.73034	6.62958
AT2G18820		3.35662	3.23015	3.32857	3.18609	3.32361	3.33072	3.30385	3.34812	3.3339	3.34075	3.29698	3.44793		3.27045	3.42591	3.24976	3.12224	3.31169	3.90717	3.91678	3.28863	3.33209	3.35474	3.29978	3.70789
AT2G18880		2.1329	2.1039	2.10513	2.09164	2.11906	2.1177	2.13026	2.13105	2.11716	2.12751	2.10899	2.10741		2.09924	2.14012	2.11599	2.11431	2.09331	2.14378	2.17341	2.11521	2.11454	2.11339	2.09895	2.14182
AT2G18890		5.17802	5.46123	5.22661	5.12167	4.65125	5.142	5.19293	5.3958	5.13643	5.14931	4.93326	5.08898		4.98516	5.48625	5.13794	5.17035	5.12877	5.16957	4.90296	5.41823	5.61519	5.13273	5.09753	4.97251
AT2G18830		2.50267	2.47556	2.40418	2.42349	2.50044	2.47312	2.49799	2.5004	2.48367	2.49583	2.47586	2.47637		2.47085	2.54514	2.48551	2.48413	2.47713	2.506	2.55544	2.48578	2.48412	2.53343	2.42631	2.51176
AT2G18850		5.37581	5.56026	5.26135	5.19919	5.23894	5.19246	5.35671	5.37682	5.07255	5.32702	5.35447	5.49555		5.35546	5.20322	5.36069	5.27195	5.27841	5.27094	5.27988	5.40811	5.36107	4.80974	5.27759	5.38374
AT2G18910		6.85875	7.05371	6.79198	6.65169	6.79603	6.63415	7.02229	6.98981	6.74793	6.88926	6.73196	6.81299		6.87166	7.019	7.00171	6.7907	6.77777	6.67823	6.87288	7.03933	6.83722	6.91304	6.67755	6.56905
AT2G18940		6.03706	6.47524	6.60565	7.0552	7.22182	7.02254	6.70829	6.47462	6.6126	7.04694	7.11592	6.9489		7.16286	6.44039	6.83459	6.73311	7.13075	6.89601	5.99178	6.44388	6.70177	7.29629	7.21102	6.72995
AT2G34555		2.61179	2.55859	2.58457	2.54433	2.60875	2.59903	2.60926	2.61041	2.59924	2.60886	2.59269	2.59273		2.56773	2.6447	2.59531	2.55401	2.56432	2.61217	2.68033	2.59542	2.58459	2.59279	2.56862	2.65178
AT2G34540		3.04504	3.02012	2.85295	3.01464	3.02956	3.02822	3.04577	3.04476	3.02989	3.0424	3.01782	3.02967		2.96617	3.04748	2.99764	3.02942	3.02213	3.04602	3.0372	3.06009	3.02837	3.02553	3.02277	3.05433
AT2G34530		2.43942	2.39597	2.38525	2.38742	2.42831	2.41388	2.43224	2.4358	2.41131	2.42577	2.41284	2.40381		2.3905	2.45847	2.40547	2.41101	2.38751	2.46107	2.49303	2.41387	2.40793	2.46541	2.38772	2.45256
AT2G34520		7.85978	8.23358	8.32973	8.0666	8.071	7.97734	8.07081	8.00563	7.9781	8.14079	8.0765	7.90455		8.1095	8.08908	8.50106	8.51884	7.954	7.84919	8.3327	8.0042	8.15492	8.03937	8.12383	8.03829
AT2G34510		7.16753	7.73153	7.31133	6.98119	7.16657	6.97131	7.42259	7.84296	7.28109	7.18527	7.58465	7.27439		7.29108	6.94994	7.69582	7.07396	7.11776	6.98787	6.5229	7.48084	7.5167	7.02157	7.23684	7.15099
AT2G34640		7.38164	7.58735	7.48228	7.12144	7.70959	6.77937	7.02628	6.99172	6.98184	7.20209	7.07043	7.2468		7.10179	7.07782	6.85991	6.64201	6.93339	6.86116	6.79113	6.96367	6.41439	6.78261	7.37392	6.7004
AT2G34630		7.67379	7.43252	7.3286	7.30891	7.57838	7.70128	7.7472	7.61856	7.62726	7.41348	7.55063	7.41747		7.82622	7.63261	7.45777	7.23786	7.48428	7.37461	7.70838	7.46582	7.4214	7.2278	7.38868	7.62417
AT2G34620		8.81735	8.71643	7.78888	7.05284	7.66415	8.03555	8.50374	8.80948	7.71721	7.49116	8.11935	9.2802		8.20095	8.55513	7.69843	6.67151	7.48997	8.40281	8.48458	8.46801	7.76555	7.4064	7.51614	8.37146
AT2G34610		2.25405	2.20087	2.22109	2.20197	2.23531	2.23004	2.24908	2.24689	2.23272	2.24054	2.21756	2.21702		2.21457	2.27292	2.22643	2.22692	2.2038	2.26635	2.27612	2.23029	2.22832	2.23122	2.20438	2.27263
AT2G34600		2.22779	2.18317	2.20148	2.19429	2.21076	2.21339	2.22362	2.22454	2.21051	2.221	2.20153	2.20349		2.19493	2.25008	2.20812	2.30668	2.19543	2.22821	2.22034	2.20775	2.2088	2.21443	2.20158	2.2501
AT2G34580		2.5516	2.49085	2.45594	2.48226	2.53839	2.5223	2.53049	2.5398	2.52407	2.53512	2.50571	2.49454		2.47371	2.65485	2.52023	2.51837	2.49591	2.56345	2.61119	2.52514	2.4936	2.53149	2.49682	2.56657
AT2G34570		4.65731	5.50484	5.40914	5.01043	5.14631	4.86272	4.7365	4.46958	4.84108	5.14104	4.96845	4.6841		5.29446	4.98171	5.22085	4.84963	4.62233	4.97066	4.37471	4.98225	4.74878	5.13742	4.8085	4.55109
AT2G34590		8.22222	8.29363	8.23005	8.39362	8.36031	8.19364	8.10075	8.0829	8.27081	8.59359	8.25647	8.10909		8.36323	8.43523	8.54704	8.51201	8.33668	8.4105	8.21178	8.09175	8.45606	8.47406	8.56935	8.04825
AT2G34560		8.03868	7.75424	7.56272	7.56485	7.52374	7.89814	7.93803	7.70805	7.53795	7.71142	7.47295	8.2158		7.87813	7.97974	7.76513	7.33849	7.57463	7.97536	8.12199	7.9354	7.53889	7.78931	7.70803	8.01545
AT2G34585		8.53229	8.28434	8.41959	8.84536	8.62002	8.99405	8.72837	8.68796	8.81061	8.54068	8.62298	8.52031		8.66949	8.83251	8.72569	9.18107	8.90065	8.6976	9.17485	8.84134	8.83507	8.97504	8.73527	8.81428
AT2G34650		2.23781	2.5209	2.5211	3.19135	2.9216	3.293	2.53002	2.51854	2.52611	2.5353	2.8167	2.52918		2.51954	2.5164	2.53025	2.7665	3.07645	2.53185	2.50727	2.53091	2.50195	2.5172	2.52429	2.53672
AT2G45920		2.43043	2.40419	2.44647	2.39911	2.41044	2.40086	2.39075	2.42858	2.40645	2.41184	2.36273	2.97493		2.33765	2.44236	2.36962	2.36641	2.34819	2.41724	2.42658	2.37969	2.36138	2.40601	2.34659	2.4357
AT2G45910		5.67526	5.51634	5.71943	5.89526	5.98373	6.05531	5.42141	5.58795	5.90954	5.74168	5.86089	5.87809		5.25366	5.73423	5.49887	6.01994	6.1596	5.89338	5.86143	5.81052	5.81083	5.78686	5.77772	5.6869
AT2G45900		3.82211	3.55402	3.3755	3.40996	3.56627	3.86093	3.5873	3.66049	3.5663	3.4624	3.56352	4.65008		3.35622	3.58556	3.22735	3.18621	3.55453	3.58966	3.58618	3.5779	3.56134	3.56901	3.57071	3.75062
AT2G45890		2.10376	2.074	2.08281	2.07189	2.09022	2.09015	2.09948	2.10187	2.08727	2.10165	2.08039	2.07816		2.07668	2.10622	2.5475	2.29024	2.07457	2.10539	2.09826	2.08454	2.08745	2.0924	2.07661	2.11214
AT2G45880		3.09712	2.78344	2.78503	2.77388	2.7954	2.79899	2.79357	2.80847	2.79543	2.6543	2.7909	2.83681		2.78966	2.72483	2.79269	2.79191	2.78378	2.81673	2.68972	2.79304	2.7919	2.79081	2.68005	2.70396
AT2G45870		3.65014	3.60082	3.7458	3.61908	3.94552	3.59801	3.80325	3.65434	3.81834	3.64763	3.60997	3.60428		3.6336	4.05697	3.63864	3.67264	3.6233	3.67538	3.65057	3.63751	3.62052	3.635	3.602	4.17456
AT2G45860		6.81206	7.111	6.88451	6.73886	7.04584	6.77285	6.78651	6.86139	7.00393	6.74616	6.8672	6.97431		6.83841	6.68379	6.67801	6.9835	6.66132	6.86886	7.10192	6.69557	6.77258	6.57803	6.80437	7.15609
AT2G45830		2.85115	2.82392	2.82425	2.81711	2.83063	2.83832	2.84854	2.84949	2.95714	2.84795	2.82467	2.82633		2.82831	2.84677	2.83412	2.8325	2.82331	2.84633	2.86171	2.83553	2.83367	2.83008	2.82513	2.859
AT2G45800		2.10066	2.07342	2.07451	2.06769	2.08592	2.08899	2.09924	2.09887	2.08362	2.09468	2.08138	2.08041		2.07166	2.10208	2.08251	2.08242	2.06849	2.10404	2.0966	2.08409	2.08316	2.08127	2.07543	2.10976
AT2G45780		2.33647	2.303	2.28842	2.26924	2.32274	2.31647	2.33912	2.33529	2.32081	2.32941	2.3082	2.30688		2.29951	2.36772	2.3141	2.31815	2.29028	2.35714	2.38293	2.32095	2.31785	2.31705	2.30293	2.37808
AT2G45750		2.90242	3.49002	3.71929	3.51969	2.91291	3.00881	3.20494	2.44588	4.38173	4.18695	2.42748	2.39853		3.22101	3.07115	3.98152	3.30306	3.34023	3.02999	2.55522	2.43842	3.98161	4.00298	3.88059	2.42149
AT2G45970		6.1115	6.07695	5.94186	5.82737	5.71142	5.96827	5.89244	5.96553	5.71381	5.72245	5.70606	5.71244		6.07733	6.04263	6.02218	5.71417	5.70702	5.92779	5.94677	5.87302	5.7127	6.02138	5.71268	5.72074
AT2G45980		7.9762	8.30092	8.53796	8.24733	8.18244	8.14207	8.16952	8.39487	8.34393	8.30314	8.09918	8.08407		8.23393	8.40203	8.58137	8.60191	8.28869	8.38522	8.4027	8.24035	8.71659	8.34686	8.41484	8.13523
AT2G45730		6.22179	6.52226	6.55712	6.16184	6.3514	6.214	6.21207	6.22076	6.14864	6.29904	6.41709	6.34833		6.26394	6.22426	6.33841	6.26976	6.12713	6.47007	6.24516	5.96201	6.35493	6.13901	6.26675	5.97828
AT2G45740		9.3292	8.84948	9.05481	9.68373	9.423	9.70779	9.23987	9.09845	9.25642	9.24028	9.95605	9.94447		9.22249	8.92808	8.49584	9.27998	9.64111	9.66253	9.43589	9.10272	9.09738	9.31195	9.40655	9.87516
AT2G46000		5.70005	5.83903	5.96248	5.86197	5.90794	5.78755	5.835	5.79736	5.9146	5.88354	5.83327	5.89268		5.56228	5.89142	5.85797	6.05718	5.80124	5.86378	5.92867	5.63262	6.34436	5.88854	6.03944	5.98776
AT2G45960		11.4573	11.2167	11.0017	10.8306	10.5811	11.0743	11.2263	11.3255	11.1559	10.9808	10.9825	11.2542		11.2352	11.1496	11.2335	10.9787	10.7281	11.0947	11.2789	11.5164	11.2705	10.8892	11.079	11.2345
AT2G45790		9.1017	9.23761	9.50203	9.51966	9.67041	9.55097	9.43199	9.26971	9.28299	9.47624	9.59852	9.32614		9.47779	9.40971	9.48161	9.753	9.60183	9.55907	9.55344	9.46456	9.3897	9.47698	9.53909	9.66666
AT2G45850		6.16921	6.11142	6.32949	6.56019	6.58787	6.22161	5.72121	5.87515	6.19411	6.49098	6.75455	6.69912		5.81343	5.89663	6.06723	5.87861	6.41725	6.53887	5.82687	5.98984	6.06583	6.16873	6.48204	6.27047
AT2G45930		3.24255	3.16166	3.21831	3.20984	3.22331	3.22318	3.60619	3.2413	3.22832	3.23729	3.22391	3.21696		3.21175	3.2474	3.42134	3.16123	3.21551	3.24894	3.2442	3.22899	3.22543	3.22363	3.21756	3.25195
AT2G45810		8.12576	8.23562	8.14232	8.31878	8.23567	8.07913	8.12949	8.28025	8.13458	8.23479	8.38109	8.02874		8.14025	8.11089	8.21731	7.89982	8.09734	8.1204	8.01171	8.17648	8.0337	8.01652	8.0986	8.0069
AT2G45820		9.2497	9.1497	8.92319	8.93158	8.54917	8.72505	8.82275	8.99537	9.13353	8.91472	8.86937	9.25355		8.57623	8.71239	8.53494	9.00491	8.73371	8.77049	9.15114	9.09789	9.09715	9.01055	8.94864	9.28688
AT2G45990		8.89362	8.60299	8.18902	8.16355	8.54185	8.42199	8.70058	8.63375	8.42813	8.05969	8.53176	9.01999		8.21391	8.2523	7.82232	8.13321	8.20564	8.37877	8.91315	8.52437	8.09467	7.98603	8.16365	8.7586
AT2G45770		6.82114	7.06335	6.87301	6.57602	7.14598	6.72201	6.87013	6.80651	6.46323	6.6787	6.91388	6.99924		7.00839	7.03674	6.76739	6.20092	6.72747	7.11216	6.68884	6.70955	6.32349	6.33684	6.94976	6.86105
AT2G44630		4.09772	3.97635	4.03701	3.75048	4.02804	4.00962	4.03286	4.08745	4.01179	3.90848	3.78066	4.00604		3.98436	4.10491	4.00821	4.09193	3.98215	4.11545	4.07236	3.93615	4.2504	4.22529	4.00434	4.04005
AT2G44660		6.09301	6.05312	6.10478	6.01362	6.08584	6.08732	6.10111	6.07239	5.95414	6.10373	6.05759	5.99779		6.20505	5.99835	6.23177	6.09141	6.0914	6.02406	6.07672	6.08394	5.79826	6.07656	6.08608	6.04077
AT2G44710		5.82696	5.78904	5.69959	5.81521	5.85362	6.049	5.91757	5.85459	5.38204	5.5778	5.88287	5.9583		5.87272	5.84169	5.70893	5.69047	5.85982	5.90022	5.09515	5.74547	5.57369	5.61173	5.62765	5.63674
AT2G44730		4.10208	4.22298	4.4299	4.33961	4.29684	4.4428	4.39284	4.46333	4.51817	4.45457	4.42608	4.12458		4.42544	4.48801	4.62161	4.43501	4.42703	4.71483	4.49253	4.63835	4.78276	4.64282	4.47846	4.46429
AT2G44740		4.24957	4.36357	4.8601	4.35935	4.20517	4.3609	4.38632	5.1946	5.10202	4.38542	4.37087	4.15392		4.24356	4.39408	4.41724	5.03341	4.36428	4.38315	4.21272	4.59591	5.15164	4.5599	4.36733	4.39805
AT2G44760		6.74719	6.77792	6.7365	6.68219	6.85928	6.4051	6.63283	6.75166	6.87505	6.71593	6.60708	6.98914		6.43555	6.77597	6.30418	6.30539	6.71808	6.75907	6.78548	6.65447	6.66833	6.43697	6.89123	6.70894
AT2G44800		2.80925	2.70606	2.65048	2.66607	2.79143	2.75255	2.79157	2.76164	3.02269	2.79507	2.75237	2.74386		2.73494	2.82086	2.73839	2.76443	2.71992	3.28132	2.85548	2.77993	2.82	2.83573	2.72828	2.90754
AT2G44820		7.27916	7.34933	7.317	7.25677	7.2867	7.1425	7.29495	7.28735	7.25661	7.11048	7.18433	7.16672		7.26345	7.24256	7.20366	7.26235	7.1039	6.97204	7.29556	7.27646	7.28224	7.26512	7.26331	7.33874
AT2G44570		3.32543	3.29601	3.29952	3.29017	3.41585	3.47138	3.3214	3.32369	3.30613	3.31825	3.54589	3.30767		3.30283	3.32454	3.30949	3.3095	3.29369	3.63506	3.32892	3.30872	3.2518	3.30249	3.29509	3.32055
AT2G44590		2.67651	2.63065	2.63314	2.62623	2.67141	2.61218	2.67212	2.67518	2.66206	2.66947	2.64504	2.64895		2.6361	2.68487	2.62385	2.66109	2.63538	2.69351	2.70249	2.66096	2.65579	2.66424	2.64395	2.69993
AT2G44770		6.91108	6.96037	7.10743	7.16187	6.65322	6.95396	6.69565	6.93051	7.19706	7.03411	6.86686	6.5997		6.88796	6.64189	6.97795	6.8909	7.06684	6.63545	6.66997	6.94918	7.37235	6.80168	7.03577	6.72382
AT2G44680		7.00462	7.04385	7.03716	7.19467	7.16257	7.20777	7.31773	7.33012	7.07677	7.22158	7.19642	7.20835		7.12807	7.10458	7.1389	7.25962	7.28357	7.05352	7.17243	7.20881	7.31714	6.97016	7.24356	7.24181
AT2G44670		9.09104	8.95439	8.75174	9.32938	9.1712	9.62142	9.4649	8.95569	8.75438	8.90666	9.30756	9.49373		9.56026	8.85507	9.01344	9.22591	9.3494	9.18429	9.37118	9.16647	8.76867	9.20936	9.25347	9.73719
AT2G44810		2.13321	2.11004	2.10819	2.09581	2.11845	2.12034	2.1334	2.13477	2.11925	2.13074	2.11218	2.11599		2.11358	2.14685	2.11878	2.12004	2.11215	2.13556	2.14627	2.12088	2.11885	2.29923	2.11319	2.14401
AT2G44790		5.82735	6.35691	7.22933	7.21622	6.2693	5.81339	7.06746	5.86589	7.37817	6.92149	6.36615	4.0472		7.18067	6.2279	7.5811	7.64732	6.61241	6.74384	6.80765	5.72462	7.14624	7.15182	6.79658	5.61928
AT2G44610		8.03465	8.24765	8.52716	8.43106	8.30934	8.22017	8.14455	8.11911	8.27778	8.27248	8.23604	8.03656		8.36509	8.18197	8.3903	8.46364	8.33054	8.15993	8.11076	8.2449	8.4299	8.44348	8.44051	8.14144
AT2G44745		2.49455	2.46566	2.46167	2.46137	2.47393	2.4765	2.48982	2.49394	2.47998	2.48744	2.46708	2.46579		2.45786	2.50673	2.47487	2.4784	2.45679	2.52036	2.5596	2.47783	2.47701	2.47596	2.45726	2.50798
AT2G44650		10.3788	10.6467	10.6594	10.5579	10.7026	10.4752	10.8032	10.801	10.1829	10.4947	10.6886	10.7693		10.6363	10.63	10.6333	10.8958	10.4561	10.5635	10.7425	10.6763	10.5447	10.3183	10.6042	10.6596
AT2G44640		7.79801	8.25049	8.34768	7.9475	8.19668	7.84677	7.80597	7.96684	8.06678	8.35321	7.97659	8.11935		8.52155	8.14946	8.51962	7.95433	7.77181	8.23456	8.06588	7.75839	8.24882	7.94745	8.12728	7.47181
AT2G44620		9.99754	10.1378	10.0018	9.93724	9.96114	9.92525	10.0295	10.0767	9.83226	9.71834	9.95424	10.0417		10.058	9.98756	10.0732	10.0124	9.89169	10.0328	10.3106	10.1079	10.1392	10.0441	9.96197	9.95323
AT2G44690		5.71811	5.45796	5.42849	4.94449	5.44864	5.74036	5.75416	5.68372	5.04841	5.21561	5.43742	5.92484		5.58513	5.55355	5.29307	5.04959	5.41927	5.68255	5.78683	5.45019	5.33532	5.16043	5.20436	5.99492
AT2G26080		10.8519	10.3383	9.82108	9.79084	10.3919	10.3494	10.6357	10.2602	9.69661	9.8238	10.5238	10.9519		10.9787	10.5585	10.0059	9.33898	10.0119	10.8709	10.3683	10.3323	9.48503	9.69077	9.88169	10.4488
AT2G26070		6.256	6.51938	6.5204	6.11391	6.06695	5.98697	6.1932	6.52494	6.4542	6.31563	5.86307	6.39726		6.08718	6.38075	6.45329	6.5449	6.0495	6.18882	6.60214	6.47459	6.70988	6.3371	6.27103	5.96064
AT2G26050		3.075	3.04806	3.02829	3.04331	3.0601	3.06045	3.0737	3.07293	3.06022	3.07146	3.04271	3.04249		3.04654	3.07507	3.05744	3.0569	3.04838	3.07796	3.0643	3.0582	3.05626	3.04871	3.0509	3.08437
AT2G26040		4.06749	4.06314	4.01236	4.00019	4.01814	4.02148	4.03224	4.0339	4.01818	4.02802	4.00807	4.02513		4.15452	4.04042	4.02077	4.01676	4.0011	4.03232	4.04271	4.01875	4.0169	4.0119	4.01208	4.04394
AT2G26000		2.38525	2.36337	2.36252	2.33627	2.37454	2.34968	2.38149	2.3821	2.35829	2.375	2.35195	2.37064		2.34546	2.40619	2.36062	2.36212	2.34326	2.38756	2.39721	2.36601	2.36323	2.36734	2.34224	2.40152
AT2G25990		2.70759	2.6501	2.59224	2.57855	2.69884	2.64154	2.69308	2.70266	2.68556	2.69347	2.63417	2.6261		2.60695	2.74305	2.67843	2.69858	2.66643	2.71488	3.03784	2.72271	2.67164	2.91538	2.63385	2.73761
AT2G25980		4.18214	4.32484	5.41679	4.91401	4.2631	4.20727	4.79829	4.26048	5.33753	5.49408	4.01331	2.75733		4.49928	4.37484	5.44443	5.57666	4.35199	4.42412	4.48186	4.22516	5.41856	4.08838	5.0851	4.16351
AT2G25930		4.86762	4.89959	6.47799	6.79109	6.70227	6.65046	5.66549	4.73317	6.37443	6.69665	7.19028	6.50937		5.87383	4.99451	5.80797	6.45649	7.00648	6.70343	5.82434	5.65547	5.77078	7.08784	6.70295	6.73774
AT2G26160		2.35128	2.2991	2.32078	2.28499	2.34435	2.33134	2.34684	2.34934	2.33829	2.34371	2.32551	2.31576		2.30443	2.39231	2.33419	2.33109	2.31564	2.37694	2.40059	2.34049	2.33316	2.36716	2.30745	2.39044
AT2G26150		2.17255	2.13785	2.14298	2.13078	2.15897	2.15537	2.16988	2.17077	2.1554	2.16576	2.1477	2.14438		2.13735	2.18236	2.15311	2.15397	2.14618	2.18412	2.18216	2.15386	2.15384	2.16356	2.13766	2.18345
AT2G26140		7.25015	7.05245	7.15107	7.19072	7.19736	7.13386	7.17048	7.14903	7.19617	7.1474	7.21869	7.14697		7.34361	7.17155	7.32797	6.85274	7.20253	7.17884	7.14891	7.30201	7.05593	7.19448	7.1623	7.1632
AT2G26135		2.9437	2.84552	2.76354	2.85419	2.92811	2.90457	3.00136	2.86483	3.01572	2.9216	2.87756	2.85924		2.78255	2.97208	2.84911	2.8747	2.85094	3.1363	3.1379	2.93066	3.07565	3.15918	2.88429	3.31836
AT2G26120		2.01104	1.9847	1.98454	1.98033	1.99541	2.00002	2.00929	2.00961	1.99332	2.00683	1.98624	1.99024		1.98605	2.01345	1.9933	1.99585	1.98647	2.01018	2.00454	1.99522	1.99413	1.99108	1.98802	2.01592
AT2G26110		5.34278	5.32456	5.40129	5.31206	5.58378	5.37204	5.29306	5.19687	5.55794	5.45939	5.64684	5.29675		5.34154	5.45034	5.3833	5.82228	5.51767	5.43956	5.57234	5.37215	5.35015	5.98494	5.65323	5.84473
AT2G25970		7.38882	7.76111	7.54789	7.49735	7.61419	7.19383	7.23395	7.36336	7.09485	7.47396	7.46571	7.21255		7.4627	7.43056	7.57285	7.56925	7.38026	7.32136	7.16439	7.32221	7.3369	7.48835	7.33328	6.68117
AT2G26060		7.6366	7.7342	7.7784	7.67702	7.82455	7.71151	7.67431	7.58416	7.72564	7.74683	7.53777	7.51889		7.73912	7.67638	7.80656	7.88893	7.60612	7.71541	7.616	7.53494	7.78557	7.77256	7.73508	7.67836
AT2G25950		6.87382	7.08705	7.3385	7.32845	7.53895	7.20895	7.09477	6.94884	7.17095	7.38105	7.3607	7.26252		6.98266	7.1359	6.93727	7.64756	7.18098	7.21473	7.19285	6.84641	7.20754	7.35133	7.33161	7.28642
AT2G25940		2.58299	2.56216	2.56518	2.56106	2.57656	2.5746	2.58836	2.59043	2.57618	2.58632	2.56893	2.57215		2.55714	2.59477	2.55566	2.57577	2.56653	2.59345	2.60393	2.56496	2.57554	2.57187	2.55704	2.60138
AT2G26850		3.02468	2.84174	2.9837	2.82125	3.01154	3.00845	3.02062	3.01911	2.92998	3.01833	2.87774	3.00322		2.99033	3.63009	3.00902	3.6504	2.8965	3.03132	3.02668	3.21961	2.92077	3.23685	2.89784	3.03585
AT2G26820		2.16897	2.1329	2.13641	2.135	2.15387	2.15113	2.16783	2.16771	2.15565	2.16245	2.14348	2.1426		2.13922	2.17229	2.15108	2.15094	2.1378	2.17663	2.1826	2.1525	2.15147	2.15007	2.13249	2.18351
AT2G26810		4.88682	4.75253	4.75174	5.0977	4.76086	4.61416	4.74584	4.84442	4.76117	4.77613	4.75506	4.75766		4.75297	4.74829	4.75803	4.76283	4.75058	4.61985	4.76232	4.52311	4.76056	4.60659	4.7218	4.79482
AT2G26790		2.18238	2.15548	2.15687	2.14682	2.16992	2.16369	2.18097	2.18248	2.16928	2.18063	2.15849	2.15459		2.15399	2.19886	2.16561	2.16452	2.14677	2.19637	2.18653	2.167	2.16526	2.18154	2.15434	2.19165
AT2G26940		3.32348	3.19888	3.18618	3.40793	3.26974	3.26659	3.27879	3.15562	3.36316	3.27657	3.26658	3.59753		3.31022	3.3211	3.23674	3.13598	3.24856	3.29462	3.34229	3.26603	3.26529	3.33614	3.21738	3.29411
AT2G26920		6.78033	6.75262	6.72581	6.52689	6.58745	6.59018	6.54641	6.58449	6.52787	6.74226	6.68853	6.69645		6.53985	6.91136	6.54821	6.48522	6.74765	6.44313	6.65867	6.58532	6.38981	6.64579	6.40502	6.47173
AT2G26910		8.45019	8.45198	8.16178	8.09441	8.00383	8.32941	8.16331	8.42596	8.21054	8.02935	8.11403	8.25057		8.32348	8.23582	8.13092	7.95045	8.16314	8.25066	8.0353	8.30702	8.17909	7.86587	8.08037	8.16663
AT2G26900		9.27702	9.45519	9.83231	9.77509	9.8029	9.57367	9.2862	9.39616	9.54667	9.69214	9.64905	9.25607		9.44527	9.56439	9.47572	9.64372	9.59498	9.54284	9.28423	9.47503	9.3645	9.43918	9.75336	9.3315
AT2G26890		6.28344	6.47377	6.24565	6.30109	6.27705	6.30082	6.24369	6.24009	6.13639	6.11825	6.27078	6.50882		6.06847	6.33153	6.45035	6.04336	6.20406	6.49025	5.95957	6.3673	5.92836	5.82373	5.94092	6.01348
AT2G26880		2.08649	2.05965	2.05965	2.04969	2.07255	2.07284	2.08554	2.08478	2.07251	2.08176	2.06552	2.06145		2.05916	2.09257	2.06819	2.06822	2.0575	2.09313	2.08862	2.06824	2.0685	2.06919	2.06225	2.09518
AT2G26870		6.34835	6.30612	5.97114	6.32504	6.32321	6.54359	6.4915	6.35474	6.33761	6.34041	6.67322	6.64205		6.17199	6.34376	6.0823	5.99448	6.3966	6.38758	5.96139	6.40489	6.28014	6.31778	6.26417	6.57486
AT2G26830		7.0133	7.09248	7.18205	7.18534	6.99813	7.09584	7.30179	7.18914	7.14329	7.08531	6.91548	6.98072		7.25206	7.09366	7.30491	7.35737	7.05418	6.95264	7.07058	7.06337	7.48932	6.99389	7.1171	6.99283
AT2G26950		2.12363	2.09511	2.09646	2.09181	2.10812	2.10873	2.11541	2.12148	2.10776	2.11901	2.09599	2.10437		2.09963	2.1325	2.10564	2.10591	2.09808	2.12502	2.11915	2.10993	2.1061	2.10346	2.09907	2.1343
AT2G26930		7.19121	7.35077	6.69887	6.84118	7.18944	6.89264	6.97637	7.11248	6.86709	6.78999	7.15173	7.15823		7.16172	7.22896	6.72079	6.23301	6.79661	7.20572	7.11435	6.81883	6.45557	6.63758	6.80791	7.02298
AT2G26800		7.38724	6.91273	6.08745	5.79297	5.14234	6.67705	7.18859	6.99281	6.46599	6.15786	6.50879	7.11811		7.27931	6.81786	6.60058	5.80879	6.13755	6.78039	7.18232	7.1829	6.40062	5.3336	6.2911	6.77927
AT2G29980		9.18647	9.66373	9.7347	9.75682	9.68765	9.8951	9.70003	9.61656	9.62961	9.56533	9.72163	9.98429		9.72069	9.5388	9.8786	9.66853	9.78353	9.70274	9.47058	9.4937	9.47061	9.55188	9.61859	9.67233
AT2G29940		4.07019	3.6449	4.12456	3.56581	3.66856	3.66238	3.666	3.66998	3.66363	3.66386	3.64382	3.66506		3.61066	3.68177	3.4336	3.01392	3.64516	4.03047	3.682	3.66124	3.35075	3.68433	3.17002	3.69402
AT2G30040		4.27417	3.9994	3.53071	3.26058	3.22045	3.6914	4.41625	3.50343	3.76947	3.59512	3.82171	3.53766		3.85627	4.52419	3.35824	3.73448	3.62024	3.6575	3.86517	3.76601	3.5932	3.76155	3.67861	4.06975
AT2G29990		6.61699	6.51998	6.75632	6.72918	6.92084	6.93897	6.66043	6.93554	6.43493	6.76116	6.93327	6.90894		6.64394	6.9692	6.72306	6.8268	7.0571	7.11946	6.67899	7.01399	6.91357	6.74163	6.93385	6.51933
AT2G29960		8.82796	8.85176	8.90767	9.05864	8.77752	8.91141	8.94723	8.87558	9.04572	8.90253	8.73143	8.8505		8.79841	8.85359	8.96451	9.2606	8.93918	8.78154	9.04761	8.90973	9.09559	8.9624	8.9911	9.01731
AT2G30010		9.04284	9.20679	8.66689	8.66799	8.67472	8.94763	8.9462	9.08108	8.90467	8.71611	8.78025	8.9074		8.95937	9.23297	9.0239	8.80105	8.86877	8.88831	9.0716	9.20703	8.98851	8.88944	8.69494	8.90281
AT2G30000		5.45153	5.64082	5.5569	5.75636	5.74625	5.56261	5.56813	5.31355	5.71822	5.46858	5.46371	5.36364		5.75133	5.70231	6.0625	5.87234	5.62989	5.66127	5.71056	5.4738	5.77856	5.56262	5.92449	5.18022
AT2G29920		3.9532	3.579	3.57356	3.57241	3.59739	3.6016	3.90437	3.61289	3.59636	3.60821	3.58978	3.53457		3.7698	3.62082	3.5981	3.33333	3.53787	3.62011	3.79185	3.59521	3.59719	3.39108	3.59147	3.62376
AT2G29995		5.45615	5.45012	5.59134	5.32214	5.02034	5.45977	5.56189	5.41532	5.45784	5.42329	4.97631	5.47808		5.59996	5.47131	5.94375	6.21199	5.44265	5.46125	5.58137	5.43926	5.97914	5.5492	5.45367	5.44085
AT2G29970		6.86182	6.93449	6.77937	6.96322	6.79757	6.99337	7.0916	7.29273	7.2348	6.80912	6.90484	7.10612		6.97277	6.98685	7.08637	6.31372	6.9192	7.03396	6.37916	7.03462	6.85623	6.87402	6.81784	6.8844
AT2G44880		2.22838	2.1877	2.20121	2.18976	2.21637	2.21385	2.22447	2.22697	2.21393	2.221	2.19674	2.19687		2.18914	2.25165	2.20991	2.20953	2.18869	2.23845	2.24745	2.21011	2.20942	2.20928	2.18777	2.24166
AT2G44850		4.56266	4.53959	4.67178	4.53402	4.54724	4.55174	4.56106	4.56441	4.55105	4.56136	4.53872	4.54881		4.49579	4.56163	4.54848	4.54852	4.41066	4.56872	4.55441	4.54882	4.54891	4.39279	4.65326	4.57559
AT2G44830		5.21019	5.24	5.18919	5.1819	5.59804	5.20152	5.21407	5.20862	5.19488	5.20437	5.19398	5.22121		5.39745	5.21566	5.19634	4.99356	5.18356	5.46778	5.33375	5.20413	4.85251	5.09236	5.18411	5.34726
AT2G44920		8.86905	8.96926	8.73563	8.46168	8.5614	8.48245	8.73828	8.9416	8.6769	8.68793	8.81458	8.70527		8.73735	8.8873	8.68455	9.08676	8.54178	8.72218	9.04898	8.78602	8.95504	8.85856	8.90037	8.81674
AT2G44910		2.38024	2.33536	2.29849	2.33043	2.34182	2.34642	2.3609	2.35788	2.47678	2.35793	2.33904	2.3403		2.32536	2.36363	2.34363	2.34488	2.30095	2.5582	2.48948	2.38921	2.321	2.34155	2.33968	2.38939
AT2G44900		6.58491	6.74773	6.82487	6.51796	6.53046	6.50974	6.54063	6.64779	6.856	6.48413	6.55921	6.73739		6.54269	6.70556	6.75271	6.27013	6.41422	6.80333	6.57282	6.48466	6.52574	6.22386	6.45436	6.54023
AT2G44970		7.55086	7.44593	7.41319	7.45187	7.35205	7.50759	7.46494	7.53853	7.35601	7.47766	7.46395	7.49966		7.64297	7.61333	7.44476	7.53401	7.62981	7.70476	7.6358	7.5461	7.43715	7.31276	7.56548	7.40057
AT2G44950		6.36142	6.39901	6.55044	6.56613	6.61757	6.28735	6.28014	6.24909	6.38539	6.30747	6.25781	6.58342		6.28631	6.18889	6.15017	5.69316	6.34932	6.48039	6.15626	6.13728	6.03202	6.096	6.29882	6.49001
AT2G44870		8.39655	8.58817	8.31042	8.41965	8.21622	8.37224	8.38122	8.44421	8.00398	8.42455	8.43256	8.5329		8.74116	8.34567	8.32747	8.0955	8.37002	8.38741	8.24577	8.38318	8.35069	8.29258	8.36093	8.46249
AT2G44940		6.44889	6.74175	6.51566	6.38824	5.91034	6.64917	6.73973	6.67037	6.64868	6.25371	6.14838	6.43179		6.5696	6.5181	6.8657	6.32567	6.35137	6.15161	6.36538	6.81755	6.89505	6.22262	6.46894	6.52282
AT2G44840		2.35923	2.28911	2.29178	2.27325	2.34695	2.35053	2.34867	2.35169	2.34754	2.35991	2.3452	2.34678		2.31429	2.38113	2.34841	2.34819	2.33802	2.36932	2.35328	2.3288	2.33435	2.34144	2.29791	2.36031
AT2G44860		8.35678	8.62958	8.73173	8.60658	8.77883	8.19297	8.43501	8.26529	8.32428	8.47204	8.36761	8.34479		8.54212	8.2129	8.5163	8.57567	8.33719	8.26432	8.62249	8.3853	8.31258	8.39754	8.46901	8.36421
AT2G44930		2.89996	2.84549	2.84919	2.83967	2.85981	3.03602	2.87146	2.87238	2.85978	2.82642	2.85485	2.95763		2.81151	2.88909	2.92963	2.80783	2.84845	3.06962	2.94595	2.829	2.85606	2.84483	2.84731	2.88334
AT2G22800		3.26644	3.03764	3.04311	3.05517	3.05896	3.05434	3.06751	3.26762	3.06156	3.06475	3.04889	3.06096		3.03892	3.14332	3.16167	3.05363	3.03702	3.40809	3.08253	3.0671	3.14778	3.05313	3.03784	3.08376
AT2G22890		4.69393	5.03822	5.16658	5.21124	5.22483	5.03073	4.84316	5.12375	5.4611	5.51451	5.54646	4.99873		4.85133	5.39601	5.55827	5.34016	5.16343	5.14341	4.94918	4.92696	5.36557	5.15894	5.3674	5.0724
AT2G22910		5.30711	5.93193	6.15756	5.88539	5.6895	5.36902	5.1558	5.91432	5.56366	5.76423	5.89107	5.8156		5.13082	5.2526	5.42606	5.12986	5.73044	4.99776	5.08846	5.61499	5.41459	5.31567	5.56043	5.50192
AT2G22920		6.49414	6.05655	6.1061	6.52865	6.11015	6.394	6.21903	6.15725	6.39999	6.09357	6.18181	5.66167		5.8897	5.92183	5.72494	5.90087	6.54895	5.91908	5.951	6.17582	6.09231	5.96803	5.97139	6.5812
AT2G22930		2.11778	2.07909	2.08989	2.08753	2.1033	2.10146	2.11245	2.11729	2.10563	2.11571	2.08728	2.09223		2.09197	2.12457	2.10327	2.09862	2.09043	2.12691	2.14722	2.10217	2.10049	2.0997	2.08858	2.12838
AT2G22940		2.33693	2.27983	2.2786	2.25973	2.32405	2.30647	2.32622	2.32897	2.31178	2.31844	2.29342	2.29294		2.28384	2.36539	2.30499	2.3038	2.28054	2.34394	2.36377	2.31096	2.29878	2.33602	2.28219	2.35752
AT2G22810		3.29233	3.03673	2.91065	3.0239	3.04418	3.01556	3.05322	3.05888	3.04255	3.05572	3.04037	3.04394		3.05069	3.06678	3.04181	3.04421	2.91453	3.06671	3.08425	3.06408	3.04189	3.04272	3.0314	3.06941
AT2G22830		3.03167	3.31302	3.01242	3.00718	3.01699	2.97353	3.03348	3.03971	3.02691	3.03393	3.01206	3.03456		2.94478	3.15823	3.02216	3.02261	3.00635	3.03309	3.02503	3.05884	3.01984	3.01331	2.96382	3.04314
AT2G22840		4.47908	4.94766	5.24004	5.08885	5.51226	4.65181	4.96331	4.88828	5.14407	5.50008	4.67847	4.69122		4.54298	4.72392	5.292	4.91364	4.63261	4.28391	3.95634	4.897	4.23593	4.72651	5.06917	4.35222
AT2G22850		2.97421	2.93071	2.9616	2.91326	2.96843	2.7144	2.98185	2.99086	2.91281	2.98495	2.97353	2.97115		2.96583	3.40156	3.07109	2.97668	2.94471	3.00897	3.0285	2.97358	3.10754	2.95998	2.96495	2.98752
AT2G22860		2.5891	3.05289	3.37106	3.02527	3.28255	2.94091	2.88938	2.89107	3.69704	3.99501	3.1865	2.86647		2.66334	3.28909	3.88041	3.65271	3.10966	2.71441	2.98912	3.02841	3.84023	3.37591	3.20979	2.71932
AT2G22880		2.20632	2.1771	2.17912	2.1825	2.19299	2.19627	2.20581	2.20908	2.20186	2.2073	2.18781	2.18443		2.17987	2.23473	2.19681	3.20134	2.17888	2.2207	2.21441	2.19809	2.52314	2.1878	2.18897	2.21452
AT2G22870		6.87109	7.56097	7.56145	6.97597	7.06458	6.56325	6.65269	6.76098	6.77717	6.70414	6.86571	6.93216		6.9352	6.81975	6.74628	6.61374	6.7442	6.65903	6.61021	6.68027	6.75752	6.18869	6.66455	6.61503
AT2G22900		6.75241	6.85894	7.14111	6.92986	6.76753	6.88716	6.81137	6.68685	7.07239	6.77995	6.52702	6.778		6.92299	6.84043	7.26778	7.04331	6.87903	6.78314	6.84902	7.13252	6.75967	7.0627	6.96455	6.84934
AT2G28930		7.1861	7.55288	7.36543	7.37175	7.20596	7.15382	7.23894	7.592	7.52031	7.32691	7.3701	7.55126		7.25066	7.25775	7.3528	7.54856	7.31914	7.35677	7.34787	7.45357	7.66812	6.96553	7.23711	7.06954
AT2G29040		2.66398	2.63773	2.53914	2.6333	2.6483	2.65371	2.66068	2.66261	2.8469	2.6582	2.56684	2.60942		2.57561	2.68547	2.64651	2.64789	2.63876	2.66481	2.72454	2.65014	2.59839	2.87204	2.63209	2.67245
AT2G29050		3.82701	3.80122	3.90352	3.8433	4.20054	3.81245	3.82697	4.03474	3.81286	4.15461	3.80608	3.80617		3.93029	3.83331	4.06955	3.97415	3.82018	3.84099	3.81918	3.80782	3.80996	3.80738	3.84064	3.8235
AT2G29060		3.10253	3.08393	3.08322	3.06691	3.08653	3.09853	3.43925	3.10924	3.08654	3.10698	3.08092	3.09577		3.08782	3.10542	3.09192	3.0924	3.08614	3.1247	3.09402	3.09956	3.09792	3.09529	3.08	3.12817
AT2G29070		5.33105	5.15767	5.28081	5.53334	5.18941	5.13967	5.14372	5.19063	5.59623	5.45308	5.56602	5.31021		5.0091	5.22709	4.74242	5.13522	5.59224	4.99397	5.1371	5.27327	5.26474	5.12141	5.26262	5.77985
AT2G29080		8.71871	8.64345	8.71709	8.59531	8.81177	8.54588	8.48846	8.53835	8.78016	8.73562	8.56869	8.50189		8.6978	8.93822	9.00434	8.17125	8.50961	8.77477	8.53827	8.6195	8.51385	8.47856	8.47502	8.34518
AT2G29090		6.12685	6.50823	6.14292	5.62998	6.17084	6.57666	6.74532	6.66143	6.36572	5.82546	6.25472	5.98123		6.91436	6.10961	6.41675	5.33329	5.85398	6.52159	6.15014	6.1923	6.34441	5.70564	5.86317	6.02367
AT2G29100		2.43222	2.36527	2.40563	2.35561	2.41865	2.40351	2.42808	2.43117	2.41827	2.4291	2.41243	2.40602		2.40677	2.43927	2.41345	2.41417	2.40724	2.45123	2.44582	2.41582	2.41405	2.44742	2.40904	2.4505
AT2G29110		3.65196	3.46866	3.60537	3.44061	3.62613	3.62885	3.58035	3.64514	3.6341	3.63943	3.71405	3.75321		3.58929	3.64108	3.57463	3.61487	3.49125	3.63918	3.63257	3.62998	3.68554	3.61723	3.59294	3.64505
AT2G28940		5.61594	5.3361	5.55829	5.73812	5.62411	5.61794	5.2341	5.63613	5.56438	5.46503	5.60989	5.61446		5.0804	5.14262	4.92957	5.45426	5.66276	5.60725	5.58859	5.42281	5.21891	5.0456	5.47775	5.64535
AT2G29120		2.36935	2.3083	2.35028	2.2915	2.36154	2.36309	2.37258	2.37499	2.34725	2.37014	2.34991	2.3511		2.35479	2.37343	2.35909	2.34396	2.35158	2.37223	2.37051	2.36075	2.35822	2.35086	2.34921	2.37808
AT2G29130		2.14178	2.11472	2.11465	2.11005	2.12495	2.12464	2.13765	2.14047	2.12594	2.13726	2.11375	2.11366		2.11465	2.15175	2.12386	2.12488	2.10674	2.14322	2.1353	2.12545	2.12325	2.13153	2.118	2.15067
AT2G28960		3.31891	3.26751	3.49435	3.69719	3.30526	3.20827	3.0772	3.16014	3.30176	3.31183	3.15834	2.87629		3.60031	3.31632	4.06566	3.30056	3.23714	3.13545	3.59702	3.24979	3.30034	3.30927	3.29818	3.00603
AT2G28970		2.45166	2.41683	2.42232	2.40978	2.438	2.43423	2.44673	2.44891	2.43544	2.44285	2.41529	2.4234		2.38412	2.48952	2.43383	2.42851	2.41624	2.4463	2.50002	2.43696	2.43317	2.48399	2.41674	2.45878
AT2G28980		2.63321	2.53463	2.54393	2.49815	2.61837	2.59291	2.61712	2.62097	2.60906	2.60793	2.60299	2.59664		2.53748	2.6685	2.58989	2.59968	2.5463	2.64879	2.68006	2.60859	2.60444	2.60366	2.55755	2.66404
AT2G28990		2.82509	2.74917	2.65253	2.73205	2.81167	2.80384	2.81445	2.81564	2.80514	2.81178	2.76962	2.76346		2.66431	2.85154	2.78438	2.80044	2.74381	2.83497	2.89435	2.80312	2.77411	2.83214	2.76086	2.84851
AT2G29000		2.67527	2.62682	2.62119	2.58552	2.64669	2.64924	2.66406	2.6664	2.64842	2.66276	2.6351	2.56937		2.64446	2.68697	2.64623	2.79774	2.629	2.68174	2.7005	2.65092	2.64927	2.68097	2.62387	2.70213
AT2G29020		7.70753	7.86747	7.8679	7.77667	7.73435	7.77847	7.78106	7.85797	7.85548	7.71459	7.74597	7.93834		7.78939	7.62998	7.98965	8.07165	7.67173	7.82467	7.48681	7.88723	7.98867	7.90906	7.92989	7.89314
AT2G28950		8.54496	8.78489	8.58569	8.61275	8.41598	8.45711	8.60645	8.88412	8.48294	8.48699	8.7554	8.7711		8.60141	8.6851	8.65928	8.60168	8.46878	8.33081	8.41094	8.91663	8.57236	8.61881	8.68974	8.54662
AT2G02960		7.18814	7.32978	7.44882	7.50256	7.50015	7.34807	7.19468	7.158	7.31972	7.27736	7.56135	7.51045		7.0126	7.09294	7.04661	7.44942	7.41453	7.40787	7.28655	7.11013	7.16921	7.24839	7.11458	7.10985
AT2G02860		5.8462	5.96909	6.02159	6.20283	6.27701	6.2711	6.14389	6.08384	6.30306	6.09119	5.95824	6.02428		6.09442	6.29428	5.88548	5.828	6.01897	5.97179	6.1058	5.83046	5.85076	6.04589	5.7974	5.72377
AT2G03060		2.30285	2.28171	2.28096	2.26717	2.29921	2.28152	2.29985	2.29834	2.2856	2.29647	2.27791	2.2852		2.27196	2.3017	2.28567	2.28479	2.27863	2.29318	2.29107	2.2858	2.28493	2.27986	2.28013	2.31227
AT2G02980		3.59534	3.57195	3.58846	3.55219	3.58267	3.53484	3.56568	3.58246	3.581	3.57777	3.56839	3.5212		3.52468	3.60665	3.5486	3.56641	3.36387	3.60071	3.65367	3.59852	3.52952	3.60432	3.53676	3.6235
AT2G03070		5.89385	5.89687	5.85169	6.0109	5.96287	5.86725	5.75942	5.83545	5.87769	5.72811	6.0082	5.8063		5.81211	5.96436	5.74004	5.12776	5.89931	5.83989	5.85033	5.87416	5.43594	5.68575	5.6773	5.9107
AT2G02880		5.79498	6.08979	5.90586	5.79736	5.93963	5.67852	5.40248	5.66731	5.94688	5.69435	5.66583	5.73292		5.47337	5.93527	5.82139	5.66543	5.71851	5.73593	5.79463	5.80809	5.8446	5.98799	5.9058	5.65466
AT2G03090		7.02494	7.10854	7.19129	7.67196	7.19786	7.49433	7.15067	6.85116	7.07042	7.09418	6.98378	6.18196		7.37785	7.25245	7.68771	7.70753	7.45741	7.39222	7.02326	6.92833	7.1206	7.18846	7.32387	7.03537
AT2G03050		6.08038	6.32626	6.27177	5.90084	6.12074	6.03161	6.18494	6.1571	6.11102	6.36804	5.81297	6.19248		6.42636	6.2729	6.65629	6.14575	6.04857	6.21347	6.31824	6.24293	6.58304	5.81304	6.28344	6.02809
AT2G02990		4.24404	3.95518	4.2023	4.24059	4.44947	5.55329	5.17487	4.28117	4.45034	4.53555	4.22903	4.6192		4.23449	4.4614	4.18625	4.73763	5.33902	4.24966	4.45377	5.26533	4.45779	4.2273	4.77178	4.55346
AT2G02970		6.44373	6.45844	6.46	6.47119	6.47555	6.45755	6.48337	6.48753	6.57959	6.48043	6.39503	6.30756		6.45061	6.45412	6.57462	6.50486	6.49681	6.49945	6.54545	6.45567	6.58533	6.40238	6.63763	6.37158
AT2G02950		7.44254	7.5077	7.56096	7.26901	7.34382	7.31792	7.10761	7.22219	7.09968	7.23871	7.60333	7.49994		7.22686	7.1253	7.28641	7.80643	7.49027	7.42851	7.72248	7.41284	7.50806	7.54613	7.62025	7.89357
AT2G02870		6.14856	6.10219	6.41088	6.34853	6.40424	6.79874	6.42004	6.40932	6.61042	6.53229	6.51556	6.55642		6.69804	6.7368	6.72925	6.56135	6.74512	6.68043	6.38602	6.45825	6.63173	6.43551	6.7188	6.67406
AT2G47060		6.19504	6.1061	6.20322	6.09861	6.18208	6.02242	5.99196	6.34527	6.50318	6.19264	5.99288	5.91756		5.89526	6.05267	5.96014	6.17621	5.97853	5.86248	5.85768	6.08282	5.99147	5.97193	6.32234	5.9538
AT2G47020		3.32457	3.31008	3.30846	3.29876	3.31928	3.31671	3.46174	3.31871	3.31416	3.32463	3.30081	3.3082		3.30315	3.52311	3.31684	3.31132	3.52405	3.32562	3.31991	3.30255	3.31368	3.30607	3.30408	3.32929
AT2G47000		6.39935	6.68336	7.17471	7.53155	7.13136	7.16445	6.85674	6.7027	7.43728	7.45614	6.5876	6.05018		7.2448	6.92031	7.64265	7.53995	7.79038	6.79849	7.14528	6.73849	7.48183	7.60855	7.21911	6.71874
AT2G46990		2.42784	2.37994	2.3831	2.37281	2.38834	2.3843	2.39931	2.4058	2.38918	2.4003	2.37709	2.37356		2.36647	2.41349	2.38685	2.38956	2.37962	2.41371	2.52832	2.39024	2.38445	2.4387	2.38168	2.41141
AT2G46980		2.23619	2.18913	2.1968	2.18803	2.22573	2.21532	2.23056	2.23607	2.21972	2.22585	2.20452	2.20952		2.19626	2.24928	2.21315	2.21573	2.20587	2.24624	2.26049	2.21734	2.21569	2.21829	2.19467	2.25969
AT2G47150		2.14653	2.11018	2.11068	2.10485	2.12381	2.12403	2.13316	2.13506	2.11935	2.13224	2.11014	2.12081		2.1041	2.14024	2.12147	2.11915	2.10464	2.1391	2.14373	2.1214	2.11866	2.11711	2.11391	2.1462
AT2G46950		5.38625	5.27564	5.49316	4.99737	5.02545	4.7932	5.12326	4.88564	5.04978	5.25982	4.62214	4.6082		5.50355	5.22828	5.55949	4.97233	4.96449	5.04372	5.03706	4.97301	5.03161	5.41489	5.22915	5.07129
AT2G46940		2.34048	2.30831	2.30894	2.57803	2.25667	2.32372	3.16264	2.33335	2.31832	2.33103	2.30628	2.31809		2.31159	2.3273	2.31813	2.31884	2.31025	2.33522	2.36072	2.50814	2.31629	2.30452	2.31221	2.3428
AT2G46920		6.19414	6.25867	5.8848	6.27447	6.00209	6.22518	6.26652	6.18221	6.33512	6.0835	5.87011	5.84508		6.18138	6.09204	5.93386	5.96961	6.29286	6.26949	5.97188	5.96707	5.82683	6.16355	5.93677	6.12002
AT2G46870		3.81123	3.79698	3.79615	3.7922	3.81679	3.85428	3.82176	3.82655	3.80594	3.80433	3.79262	3.80453		3.78615	3.85481	3.80543	3.80286	3.77598	3.83864	3.80712	4.05894	3.80269	3.9256	3.78348	3.82211
AT2G47130		6.11555	5.85609	6.20708	6.50079	6.21148	6.89733	6.40341	6.27009	6.50678	6.27762	6.5218	6.66073		6.18613	6.23032	5.92834	6.69969	6.91146	6.93791	6.35189	6.36053	6.57008	6.23978	6.53744	6.60258
AT2G47120		2.16602	2.13504	2.14078	2.13702	2.15024	2.14947	2.16233	2.16624	2.15131	2.16062	2.14311	2.13985		2.1428	2.17313	2.15042	2.15112	2.14236	2.16628	2.16967	2.15081	2.14974	2.15064	2.14486	2.17547
AT2G47070		8.99438	8.62077	8.74808	8.89947	8.691	9.04081	8.64796	8.70507	8.81142	8.74157	8.81035	9.03132		8.82928	8.87111	8.7203	8.5053	8.85365	8.96412	8.8103	8.90333	8.54214	8.92493	8.60477	8.93494
AT2G47050		2.0261	1.99921	1.99999	1.99383	2.01035	2.01477	2.02392	2.02425	2.01	2.02156	2.00529	2.00906		2.00273	2.02935	2.00827	2.00992	2.00032	2.0273	2.01943	2.00815	2.00833	1.99973	2.00178	2.03527
AT2G46860		2.41745	2.39018	2.39528	2.39195	2.39861	2.40578	2.41713	2.41554	2.40235	2.41403	2.39052	2.39369		2.39497	2.42131	2.39986	2.73437	2.39285	2.4284	2.45841	2.39886	2.39954	3.3815	2.39808	2.42675
AT2G46880		5.39648	3.99118	3.97014	5.52163	4.9315	7.09445	5.93663	4.52302	5.91472	5.05165	4.4966	5.42114		3.03889	3.79282	3.18412	5.63194	6.36218	4.10445	4.51082	6.04002	4.50655	5.89549	4.57085	5.64642
AT2G46910		7.85778	7.94396	7.47357	7.25514	7.54066	7.4052	7.63574	8.14344	7.47325	7.42179	7.79525	7.84264		7.30908	7.7433	7.57759	7.33314	7.31329	7.37059	7.94642	7.81953	7.64448	7.43392	7.46547	7.73816
AT2G46900		6.76706	6.97596	7.21823	6.83105	7.065	6.88313	6.71232	7.07671	6.99541	6.96155	6.82833	6.89938		6.94777	6.73949	7.1928	6.97909	6.92043	6.85136	6.84377	7.21595	7.00704	6.99691	7.1039	6.85636
AT2G46930		7.98461	7.81732	7.62583	7.39812	7.5612	7.64692	7.74893	7.89233	7.72588	7.26588	7.42764	7.8364		7.78704	8.00743	7.64865	7.41237	7.43789	7.70423	7.80352	7.86992	7.6689	7.5233	7.38161	7.86283
AT2G46960		2.70085	2.67444	2.67574	2.66854	2.68512	2.62794	2.69967	2.69894	2.68563	2.69641	2.67981	2.68068		2.67712	2.70337	2.68355	2.68346	2.6756	2.7033	2.69565	2.68263	2.68347	2.68119	2.67694	2.70946
AT2G47140		2.8099	2.83662	2.87996	3.12257	2.79552	2.72778	3.08079	2.80612	3.40447	3.23516	2.71084	2.70518		2.9074	2.81251	3.31727	2.80024	2.79129	3.16565	2.81592	2.79216	3.57766	2.79116	3.52512	2.80927
AT2G47010		6.51269	6.01496	5.48074	5.82385	6.02357	6.29013	6.53202	6.03954	5.8129	5.57926	6.04195	6.38347		6.76227	6.03462	5.65232	5.67946	6.04437	6.0403	6.03957	6.35836	5.98572	5.43952	5.84472	6.60068
AT2G46730		2.15026	2.12432	2.12371	2.10851	2.13787	2.13684	2.14615	2.14895	2.1335	2.14429	2.12379	2.13306		2.12835	2.15272	2.13401	2.13547	2.1253	2.14642	2.14265	2.13418	2.133	2.12481	2.12681	2.15121
AT2G46840		2.65729	2.59016	2.61033	2.60342	2.64133	2.5999	2.64686	2.65423	2.63698	2.65263	2.6353	2.63316		2.61418	2.6694	2.63147	2.63798	2.63015	3.04851	2.77826	2.63939	2.63817	2.64788	2.6316	2.67512
AT2G46850		2.19759	2.17034	2.17236	2.15716	2.1839	2.18178	2.19624	2.19565	2.17922	2.19162	2.16908	2.17318		2.17451	2.20199	2.18013	2.1793	2.15907	2.20821	2.20533	2.17904	2.17986	2.17839	2.17279	2.21557
AT2G46740		4.10429	4.36633	4.95429	4.5831	4.20743	3.81779	4.28692	3.2761	4.86415	4.89993	3.0598	2.84791		4.38325	3.6883	5.17572	4.42998	4.44935	3.53538	3.95461	3.6435	4.57013	4.19591	4.39456	3.76363
AT2G46750		4.42595	4.45278	5.26847	5.03472	4.08677	3.62335	4.76903	4.4191	5.32754	5.2361	4.1372	2.91383		4.51283	3.83086	5.68719	4.98031	4.46689	4.1929	4.40555	4.32269	5.71203	4.9259	4.87633	3.94991
AT2G46760		2.27002	2.24453	2.24583	2.24032	2.2543	2.25751	2.26761	2.27006	2.25747	2.26838	2.24861	2.25043		2.24071	2.27795	2.25312	2.25449	2.24033	2.2789	2.26279	2.25449	2.25264	2.26706	2.24175	2.27157
AT2G46780		4.53155	4.78366	4.49047	4.64358	4.52738	4.33189	4.47688	4.67586	4.7837	4.83624	4.27117	3.95512		4.30372	4.37457	4.76267	4.63219	4.36443	4.37846	4.57253	4.48527	4.86973	4.36518	4.72443	4.57703
AT2G46820		11.9773	11.9298	11.7792	11.6147	11.5855	11.7148	11.8579	11.9546	11.6523	11.7403	11.7473	12.0342		11.7196	11.7814	11.6488	11.5294	11.6602	11.5162	11.6865	11.9262	11.6259	11.5178	11.6054	11.875
AT2G46735		6.82651	6.21772	5.47588	5.75282	5.48167	6.54693	6.71752	6.59703	5.65128	5.6623	6.23974	7.19887		6.51867	6.36718	5.86365	6.19551	6.18729	6.61759	6.81989	6.75384	6.02767	5.62447	6.15274	6.83387
AT2G46800		8.0274	7.87577	7.86962	7.87401	7.9086	8.15727	8.09133	7.83529	7.74602	7.89621	7.89785	8.05392		8.12382	8.14067	8.1958	7.7513	7.98126	8.05094	8.15085	8.00504	8.07586	7.69488	7.96732	7.90163
AT2G46830		9.08476	8.32285	5.42628	3.79803	4.03514	6.56133	8.7141	8.09356	5.69584	4.39876	4.38123	8.1841		8.60697	8.38384	6.91782	3.95843	3.8279	6.6346	8.57792	8.79148	6.65303	4.67324	4.37916	6.95864
AT2G03220		6.18105	5.91646	6.33105	6.10714	6.33494	6.25034	6.0627	6.10393	6.28004	6.09195	5.89108	5.93459		6.55966	6.01541	6.50549	5.89445	6.04019	6.14022	6.27341	6.05912	6.27646	6.40278	6.2116	5.89995
AT2G03210		2.71396	2.65047	2.65142	2.6439	2.69447	2.6934	2.71099	2.71639	2.69838	2.70896	2.69378	2.69102		2.68609	2.71701	2.66218	2.68802	2.66724	2.71424	2.80846	2.69502	2.68745	2.77383	2.69039	3.10223
AT2G03190		2.19778	2.15595	2.16823	2.14993	2.187	2.17729	2.19221	2.19392	2.18174	2.18862	2.17213	2.16628		2.15866	2.21255	2.17533	2.17754	2.15779	2.20941	2.22156	2.17934	2.1777	2.17982	2.15685	2.2138
AT2G03180		2.7467	2.69233	2.70297	2.69649	2.73111	2.65952	2.74143	2.69303	2.72948	2.73244	2.69953	2.62696		2.70415	3.07715	2.67581	2.71595	2.7041	2.75888	2.99095	2.72251	2.7221	2.88972	2.63223	2.76538
AT2G03170		2.40254	2.37411	2.37588	2.3591	2.38851	2.38337	2.40019	2.4003	2.38604	2.39607	2.37523	2.34484		2.33122	2.42356	2.38425	2.38538	2.36643	2.40817	2.48179	2.39128	2.38464	2.39518	2.36568	2.41202
AT2G03160		2.67592	2.62049	2.63648	2.54037	2.66469	2.64317	2.6523	2.65456	2.631	2.6458	2.63171	2.63478		2.62991	2.71599	2.64449	2.64583	2.59907	2.67248	2.84494	2.66048	2.64472	2.74488	2.63156	2.71036
AT2G03150		6.00972	5.9779	5.86037	5.64135	5.71991	5.67122	5.81801	5.69203	5.49897	5.57309	5.81898	6.29608		5.65171	5.68881	5.24989	4.374	5.50035	5.49019	5.36901	5.82146	4.86224	4.9261	5.25855	5.75101
AT2G03140		6.37829	6.21753	5.92281	6.16029	6.23911	6.28097	6.29766	6.0081	5.6665	5.89066	6.23673	6.62971		5.86763	6.01804	5.62497	5.18773	6.01631	6.08395	6.01966	6.02418	5.58423	5.40483	5.61449	6.10254
AT2G03130		2.34643	2.31958	2.31884	2.3067	2.33952	2.33115	2.34218	2.34416	2.32762	2.3394	2.3215	2.31887		2.29139	2.37393	2.32783	2.32777	2.31321	2.36638	2.38699	2.32849	2.32843	2.32714	2.30091	2.35649
AT2G03110		2.40227	2.35661	2.36766	2.32023	2.39579	2.38275	2.39777	2.40193	2.3874	2.39433	2.35768	2.36861		2.36495	2.41356	2.38325	2.38249	2.36495	2.41971	2.4153	2.38627	2.37917	2.38414	2.36444	2.41619
AT2G03260		2.20062	2.17108	2.17406	2.15863	2.19231	2.18295	2.19862	2.19764	2.1871	2.19355	2.18127	2.17656		2.16991	2.21104	2.1813	2.18167	2.16519	2.21431	2.21943	2.18611	2.18216	2.18132	2.16241	2.21201
AT2G03240		5.57358	5.61121	5.55915	5.56526	5.62253	5.56997	5.57135	5.5641	5.56241	5.4471	5.55437	5.38559		5.55877	5.82691	5.56443	5.56597	5.65644	6.06734	5.56813	5.65688	5.40918	5.0459	5.46654	5.54626
AT2G03280		2.34492	2.31518	2.29097	2.29892	2.33334	2.32369	2.34156	2.34473	2.32698	2.33702	2.31256	2.31329		2.3062	2.35899	2.31893	2.32074	2.30482	2.35641	2.38251	2.32684	2.32462	2.32697	2.2956	2.37598
AT2G03320		2.52265	2.46887	2.47573	2.42277	2.52148	2.50038	2.51805	2.52182	2.50872	2.51604	2.47263	2.49064		2.48113	2.57444	2.5012	2.50431	2.47791	2.547	2.59237	2.50929	2.50421	2.59395	2.47911	2.55551
AT2G03310		4.94368	5.39041	6.27836	6.04207	5.2767	5.05781	4.382	5.7075	6.02279	5.90743	5.98654	5.25151		4.30308	5.28813	5.63972	6.07422	5.77319	5.19024	4.38523	5.26691	6.29399	5.97018	5.80558	5.61954
AT2G03200		3.77848	3.75205	4.29014	4.21824	3.76276	3.85889	4.26844	3.77648	4.40667	4.7172	3.75746	3.57652		3.76125	3.72202	4.77194	4.9547	4.11264	3.78381	3.99695	4.06706	5.05213	4.37441	4.6128	4.20187
AT2G03120		8.69572	8.85447	9.23643	9.29735	9.0666	9.33543	9.18957	9.03769	9.00065	9.27298	9.22895	8.87235		9.38909	8.94922	9.42867	9.84147	9.2423	8.89661	9.08044	9.14176	9.40223	9.3199	9.40341	9.09796
AT2G03270		5.4934	6.01926	5.83993	5.96007	5.97462	5.86928	5.79755	5.98368	5.9532	6.18885	5.9482	5.92497		5.9649	5.94277	6.15085	6.08056	5.86298	6.1613	5.96665	5.86644	6.29249	5.32043	6.02752	5.87909
AT2G19840		2.38775	2.33594	2.3271	2.32884	2.37321	2.35331	2.36369	2.37979	2.36042	2.36933	2.34018	2.3422		2.33249	2.42075	2.35517	2.35232	2.3268	2.39228	2.42211	2.36253	2.34951	2.42218	2.33089	2.41821
AT2G19780		4.88094	4.85556	4.81928	4.99116	4.6927	4.86208	4.87323	5.15485	4.66137	4.58344	4.85212	4.86396		4.85757	4.90631	4.86477	4.86487	4.85436	4.87287	4.86671	4.88503	5.06092	4.87087	4.90165	4.95728
AT2G19720		5.18281	5.39479	5.2837	5.26412	5.20767	5.252	5.39998	5.26571	5.18264	5.46583	5.20271	5.14807		5.49049	5.28062	5.80309	5.59515	5.12767	5.11595	5.57969	5.27214	5.52237	5.22168	5.64759	5.31054
AT2G19710		6.52066	6.25306	6.40162	6.07128	6.24557	6.34212	6.20273	6.31008	6.2165	6.22685	6.34737	6.30572		5.9519	6.4309	6.17119	6.05135	6.20937	6.3213	6.40634	6.26577	6.08333	6.53158	5.988	6.30217
AT2G19700		2.1424	2.11338	2.11887	2.11326	2.13051	2.12718	2.13981	2.14297	2.12694	2.13912	2.12081	2.12094		2.12146	2.14899	2.12745	2.12903	2.11738	2.15158	2.1474	2.12677	2.12723	2.1251	2.12162	2.15598
AT2G19670		5.99502	6.10597	6.11086	5.94565	6.09673	5.44164	5.84664	5.70164	5.92698	6.04158	5.66628	5.16217		6.14042	6.01622	6.54711	5.86143	5.82243	5.91473	5.94297	5.58073	5.88856	5.94362	6.19964	5.08145
AT2G19660		2.6159	2.58982	2.58995	2.58537	2.60022	2.59978	2.61373	2.61574	2.60355	2.62397	2.59348	2.58879		2.58089	2.63105	2.60106	2.59959	2.59059	2.62983	2.63698	2.85612	2.59907	2.59637	2.57997	2.63228
AT2G19930		3.53239	3.31423	3.35439	3.30181	3.36758	3.3663	3.31812	3.38254	3.2369	3.3743	3.36095	3.35592		3.34779	3.6666	3.36281	3.35457	3.19887	3.38371	3.71447	3.36175	3.36242	3.66413	3.32766	3.52317
AT2G19900		2.75719	2.6753	2.71597	2.7146	2.72525	2.72778	2.74005	2.74352	2.72848	2.72772	2.71728	2.71517		2.70944	2.78584	2.72828	2.72897	2.69286	2.75013	2.73238	2.72934	2.94681	2.83598	2.7226	2.78422
AT2G19890		2.52209	2.45043	2.45069	2.43311	2.50751	2.50546	2.50533	2.51369	2.48934	2.51813	2.49813	2.49384		2.48952	2.5501	2.5029	2.5048	2.49054	2.53298	2.60482	2.50711	2.48766	2.5508	2.45226	2.54837
AT2G19960		2.87687	2.67403	2.67425	2.66444	2.87468	2.85726	2.87515	2.86893	2.86171	2.86976	2.84757	2.84003		2.83863	2.8997	2.79363	2.85877	2.83874	2.89091	3.01987	2.86038	2.84791	2.94362	2.83775	2.8934
AT2G19800		5.75976	6.16813	7.10524	6.38487	7.01094	5.46056	6.19946	6.10315	7.43929	8.00097	6.22026	4.22105		6.52231	6.13009	7.21633	6.69145	6.18066	6.22344	6.78708	5.89633	7.17889	6.69517	7.12025	5.6044
AT2G19790		8.56278	8.5805	8.65768	8.42713	8.35715	8.24467	8.36164	8.58295	8.64138	8.28963	8.42549	8.69241		7.94868	8.3376	8.13865	8.40091	8.21837	8.32017	8.40399	8.37807	8.25737	8.29511	8.34098	8.52592
AT2G19810		7.16713	7.04031	7.03091	7.35143	6.90699	7.42335	7.31419	7.19343	7.49786	7.21697	6.98674	7.58624		6.80681	7.05288	7.04432	7.18869	7.10767	7.00125	7.21098	7.43969	7.59493	7.02943	7.04066	7.12199
AT2G19680		7.78477	7.85529	7.88519	7.81246	7.98863	7.94014	7.93412	7.80448	7.69079	7.73808	8.0132	7.92118		8.00757	7.69768	7.82957	7.66895	7.92431	7.79317	8.02733	7.97851	7.75385	7.69388	7.92639	7.94969
AT2G19770		2.10997	2.0852	2.08512	2.07285	2.09818	2.09711	2.10763	2.10966	2.0939	2.10478	2.0709	2.08449		2.08526	2.11202	2.09355	2.09673	2.08708	2.12113	2.10388	2.09922	2.09379	2.09123	2.08934	2.1178
AT2G19830		7.13611	7.18367	7.07847	7.33917	6.97577	7.24213	7.14124	7.06747	7.19056	7.11123	7.20499	7.52541		7.07477	6.98043	6.85395	7.45392	7.22605	6.89073	7.29815	7.25534	7.43634	7.23675	7.31209	7.29174
AT2G19730		11.373	11.4996	11.4263	11.4656	11.7156	11.3954	11.5205	11.3285	11.3558	11.5294	11.3296	11.157		11.8107	11.5672	11.934	11.7103	11.4097	11.695	11.73	11.2516	11.663	11.6891	11.645	11.272
AT2G19740		8.00911	8.27484	8.40397	8.24158	8.5889	8.27595	8.29578	7.96324	8.28116	8.25149	8.2335	7.95845		8.46777	8.2555	8.5203	8.259	8.23063	8.29608	8.50392	7.9762	8.17341	8.17794	8.36342	8.00538
AT2G19760		9.19255	9.32184	9.46807	9.43957	9.02725	9.29387	9.43983	9.39078	9.30819	9.56845	9.08612	8.8796		9.48095	9.35226	9.59553	9.93701	9.39076	9.21687	9.37059	9.43234	9.79446	9.67479	9.51034	9.22179
AT2G19860		7.73905	7.67359	7.67408	7.89038	8.21746	8.17409	7.86211	7.69321	7.80418	7.87205	7.97046	8.25282		7.94475	7.77728	7.64883	7.53844	7.96745	8.05618	7.96003	7.61058	7.51438	8.02161	7.8308	8.12086
AT2G19880		6.61852	6.53276	6.52538	6.68001	6.79698	7.01381	6.7196	6.44929	6.80078	6.67242	6.7241	6.48369		6.45294	6.47529	6.57294	6.60052	6.81198	6.3631	6.39447	6.67972	6.59918	6.56102	6.55047	6.73777
AT2G19940		7.9529	7.8873	7.8319	7.77427	8.0618	7.9248	7.88225	7.92654	7.69378	7.89209	7.791	7.95386		8.10592	7.9098	8.11537	7.43829	7.946	7.79251	8.0209	7.91858	7.68198	7.60611	7.72437	7.72824
AT2G19750		9.31095	9.37886	9.35673	9.44764	9.43094	9.17083	9.47944	9.07549	8.99939	9.27243	9.24899	9.13391		9.68444	9.36802	9.69003	9.3162	9.21534	9.39116	9.61636	9.18807	9.35328	9.52064	9.40177	9.328
AT2G25870		6.37319	6.62806	6.30672	6.33	6.55356	6.18826	6.38654	6.36312	6.33634	6.176	6.18284	6.53788		6.55755	6.472	6.32629	5.70253	6.30173	6.4365	6.05116	6.14823	6.24258	5.45566	6.04311	6.08041
AT2G25840		6.64819	6.8032	6.68704	6.66842	7.16548	6.47535	6.75871	6.47928	6.29992	6.58164	6.88699	6.83232		6.91566	6.53888	6.34248	6.37345	6.44954	6.80715	6.64258	6.31363	6.07316	6.01119	6.54237	6.53028
AT2G25810		5.8027	6.38218	6.52587	6.7702	5.73126	6.18052	6.4198	5.82493	6.56683	7.0688	5.80492	5.23569		6.66334	6.03915	7.51121	7.21466	6.20363	5.53762	5.53762	6.10718	7.50573	7.08479	7.0395	5.54517
AT2G25800		6.73303	6.84777	6.94884	6.78453	6.53497	6.74195	6.39052	6.73673	6.96444	6.74101	6.61985	6.42472		6.75728	6.77888	7.08076	6.96651	6.89738	6.66561	6.5397	6.68557	6.73626	6.89386	6.65145	6.06729
AT2G25760		7.34496	7.34087	7.23475	7.20124	7.25753	6.99332	6.89104	7.33869	7.40581	7.29779	7.15233	7.21206		6.84413	6.92516	6.9171	7.06581	6.95804	7.02598	6.95013	6.92999	6.93856	6.94803	7.13471	7.11696
AT2G25740		6.5099	6.38049	6.55979	6.34089	6.55021	6.36198	6.36223	6.4814	6.535	6.36427	6.4412	6.37336		6.41284	6.28914	6.15943	6.05777	6.35831	6.456	6.10538	6.37056	6.13671	6.01222	6.26517	6.34699
AT2G25890		2.33399	2.29932	2.30442	2.29244	2.32036	2.31359	2.33096	2.33256	2.3178	2.32875	2.3073	2.3072		2.30098	2.34742	2.32038	2.31994	2.30986	2.34418	2.3663	2.32079	2.31537	2.31715	2.30266	2.34893
AT2G25880		5.92064	6.02582	5.7691	5.74813	6.45559	5.88019	6.04073	5.85469	5.49859	5.87481	5.81756	5.62267		5.95956	6.07016	6.17015	5.93443	5.79425	6.06937	6.25757	5.30273	5.76466	5.68829	6.32291	5.62348
AT2G25900		7.40565	8.09014	7.00081	6.38145	5.98756	6.43333	7.40813	7.9624	7.40331	7.27084	6.38835	7.41575		6.78714	7.91115	7.93843	6.93608	6.38892	6.72655	6.67607	7.82286	7.7089	6.98532	6.71061	6.40915
AT2G25910		7.31133	7.28101	7.45834	7.34952	7.37928	7.23162	7.22803	7.29604	7.32436	7.40461	7.27832	7.15748		7.30464	7.30754	7.47382	7.4354	7.19472	7.54521	7.61173	7.14341	7.22548	7.47061	7.3293	7.17607
AT2G25735		6.342	6.53334	5.68296	6.11627	5.37346	5.38989	5.73955	6.07694	6.44442	5.75649	6.14761	5.74005		5.83588	7.30843	6.1074	6.78094	6.17607	5.54026	5.64656	6.01591	6.68767	6.08333	5.97202	5.59331
AT2G25850		6.17187	6.07192	6.04715	6.09897	5.98774	6.27123	5.75574	6.05298	6.06441	5.84657	6.34571	6.74195		5.31801	5.86177	5.83558	5.56538	6.27996	6.00141	5.86328	5.84602	5.68427	6.1505	5.88799	6.09233
AT2G25920		6.04296	5.70636	5.50744	5.68233	5.42568	5.63128	5.71334	5.70398	5.87398	5.58796	5.79671	5.72844		5.71927	5.71875	5.67305	5.54211	5.49921	5.64257	5.71043	5.7146	5.91612	5.93398	5.80283	5.78263
AT2G25820		2.06389	2.04223	2.04352	2.03795	2.05398	2.05124	2.06618	2.06711	2.05372	2.06508	2.04932	2.04605		2.04356	2.07243	2.05274	2.05089	2.04225	2.07457	2.06346	2.05316	2.05101	2.03988	2.04631	2.07829
AT2G25830		6.7938	6.78565	6.77977	6.70733	6.89238	6.76491	6.79869	6.55056	6.3313	6.59719	6.91582	6.78879		6.94313	6.80029	6.39366	6.0619	6.83302	6.79816	6.79135	6.50036	6.34648	6.42976	6.6736	6.81469
AT2G25790		4.92015	5.08743	4.821	5.21298	4.74303	4.62592	4.70227	4.53993	4.53188	4.79132	4.48219	4.94013		4.78517	4.63133	5.10839	4.64899	5.42726	4.96931	4.44572	4.86963	4.66893	4.8843	4.97832	4.65423
AT2G29800		2.55915	2.45623	2.51298	2.46989	2.54219	2.51348	2.54088	2.53407	2.53063	2.53927	2.51969	2.51755		2.4893	2.57377	2.51316	2.52709	2.50969	2.5643	3.04374	2.53407	2.5064	2.52833	2.48183	2.56497
AT2G29790		2.7584	2.63375	2.629	2.68248	2.75539	2.72183	2.74589	2.74919	2.75491	2.74	2.71013	2.71083		2.64338	2.8081	2.70153	2.7213	2.69662	2.76586	2.84744	2.7368	2.71603	2.87139	2.69993	2.78174
AT2G29780		3.25495	3.21419	3.22843	3.24166	3.25213	3.23536	3.25381	3.27887	3.25878	3.26916	3.24224	3.46827		3.2225	3.72428	3.17192	3.25766	3.23057	3.84996	3.30594	3.22827	3.51221	3.24649	3.25012	3.30156
AT2G29770		2.40508	2.36363	2.36748	2.31931	2.37928	2.38023	2.39267	2.40116	2.37745	2.38573	2.37376	2.36989		2.34571	2.43884	2.36845	2.36804	2.34229	2.41658	2.43942	2.37606	2.37521	2.40627	2.34813	2.43047
AT2G29760		4.15103	4.31066	4.9867	5.16051	5.16787	4.61768	4.38873	4.31528	4.46625	4.77576	4.62538	4.27911		5.27974	4.33658	4.89395	4.49626	4.74942	4.38634	4.49811	4.28455	4.31634	4.30363	4.58936	4.34221
AT2G29750		3.02632	3.18395	3.92639	4.2011	2.9181	3.54442	3.6189	2.72391	4.41181	4.29226	2.69856	2.35561		2.99269	3.17285	3.74612	2.86816	3.1849	2.78458	2.8822	2.75913	4.00054	4.45328	3.9963	2.96494
AT2G29740		2.08218	2.07189	2.07096	2.06796	2.08003	2.08026	2.08697	2.09665	2.08052	2.09436	2.07008	2.07893		2.07645	2.09302	2.73832	2.86445	2.07369	2.09459	2.08562	2.08192	2.08093	2.06906	2.07516	2.08808
AT2G29690		4.95578	4.9628	5.00986	4.90406	4.97245	4.81865	4.65297	4.65562	4.81261	4.82817	4.65763	4.64061		4.87133	4.9696	5.11775	4.76063	4.80672	4.69947	4.81854	4.81083	4.66965	5.08883	4.43208	4.44399
AT2G29650		8.70377	8.93151	8.72075	7.47956	6.71657	6.33413	8.09356	9.04009	8.66563	7.98109	6.49904	7.80808		7.46802	8.58037	8.24481	7.52262	6.90394	6.3813	7.70049	8.81012	8.46483	7.42046	7.27801	6.47359
AT2G29630		10.2941	9.96119	10.8584	11.3451	11.3921	11.3602	10.8587	10.2998	10.8386	11.0727	11.7136	11.2302		10.7716	10.5226	10.2062	10.7218	11.3647	11.2034	11.0855	10.2876	10.3426	11.1319	11.2143	11.3046
AT2G29620		2.31171	2.25423	2.28511	2.27939	2.30543	2.29177	2.30733	2.3086	2.29294	2.303	2.28162	2.28132		2.27343	2.34296	2.29313	2.29469	2.27844	2.31745	2.34883	2.29236	2.29189	2.29787	2.27985	2.31921
AT2G29820		2.64688	2.60685	2.60885	2.60206	2.61378	2.6028	2.59698	2.85876	2.61949	2.62871	2.60497	2.59911		2.60996	2.63572	2.6153	2.6035	2.60782	2.65791	2.65451	2.61523	2.6069	2.62664	2.40509	2.63887
AT2G29660		6.62801	6.29459	6.2947	6.6099	6.21581	6.63165	6.31244	6.31461	6.3036	6.31235	6.18221	6.29867		6.42385	6.40738	6.64684	6.4202	6.29253	6.31189	6.73262	6.48819	6.32535	6.34535	6.4471	6.46798
AT2G29880		2.64372	2.58984	2.6143	2.52757	2.64072	2.62385	2.63691	2.63969	2.62862	2.63017	2.60969	2.61359		2.59928	2.67693	2.62509	2.6229	2.6066	2.6517	2.74649	2.62792	2.62129	2.64535	2.58474	2.6766
AT2G29700		8.71366	8.83305	8.68855	8.85977	8.65134	8.77365	8.86269	8.81907	8.77139	8.8219	8.78274	8.42695		8.72307	8.74091	8.96968	9.26062	8.73543	8.72394	8.90844	8.81451	9.04939	8.9341	8.96274	8.61794
AT2G29680		4.25139	4.45358	4.40086	4.22344	4.27545	4.25137	4.24534	4.28264	4.39995	4.51684	4.24508	3.85676		4.23745	4.14268	4.22063	4.18754	3.83576	4.27208	4.29215	4.24839	4.21744	4.24585	4.23472	4.27075
AT2G29670		8.62183	8.79807	8.71749	8.9149	8.83295	9.22097	8.7549	8.965	8.9387	8.4549	8.57721	9.22512		8.20872	8.68134	8.3347	8.41165	8.8069	8.63524	8.87215	9.03608	8.87754	8.63752	8.424	9.06872
AT2G35480		3.984	3.98034	3.55975	3.72462	4.18852	4.14215	4.00632	4.00498	4.30882	4.30781	4.02197	3.9843		4.06894	4.01008	3.67885	3.99127	3.87934	3.96634	3.99466	4.0115	4.21716	3.98346	4.30191	4.05053
AT2G35460		3.33614	3.25001	3.12119	3.06676	3.80719	3.59473	3.43509	3.67642	3.20647	3.21619	3.14605	3.12892		3.42947	3.52531	3.63803	3.56317	3.71385	3.41923	3.24651	3.75267	3.51311	2.68903	2.93928	3.39224
AT2G35450		6.89234	7.32584	7.06949	6.88555	6.77669	6.64437	6.68174	7.0039	6.90317	6.53961	6.90065	7.37075		6.41716	6.62246	6.29928	6.02631	6.66087	6.70568	6.42007	6.69798	6.57437	6.21206	6.73883	6.89989
AT2G35430		2.09251	2.07933	2.08564	2.08212	2.08927	2.09354	2.1035	2.106	2.09056	2.10198	2.08177	2.09095		2.0847	2.10416	2.09256	2.09171	2.07906	2.10317	2.10817	2.09223	2.08982	2.0782	2.08096	2.11754
AT2G35390		3.34317	3.27841	3.30699	3.28379	3.55985	3.31155	3.31765	3.13549	3.29652	3.32685	3.891	3.29771		3.50943	3.32443	3.29755	3.30042	3.64263	3.28923	3.3167	3.31608	3.11931	3.30029	3.31021	3.36524
AT2G35380		2.76578	3.0001	3.54546	3.36365	3.01221	3.01936	3.56372	3.09727	4.18426	4.0943	3.00656	2.3729		2.89227	3.02894	3.22773	3.86155	3.38386	2.882	3.50693	3.32703	4.00993	4.18329	3.26746	3.45179
AT2G35360		5.28047	5.45255	5.40954	5.57072	5.32607	5.25961	5.29666	5.30424	5.1731	5.27751	5.61652	5.62519		5.2042	4.8447	4.75691	5.40193	5.26087	4.82004	4.98327	5.27723	4.73945	4.58164	5.06492	5.21857
AT2G35340		3.35738	3.38586	3.32722	3.3145	3.34115	3.33912	3.33931	3.33344	3.33107	3.31473	3.33183	3.69231		3.26535	3.352	3.29765	3.32453	3.32103	3.48844	3.35071	3.32894	3.2726	3.37863	3.27253	3.67444
AT2G35330		4.66084	4.68001	4.6354	4.66067	4.69037	4.8625	4.65984	4.6649	4.58343	4.6559	4.75188	5.15489		4.63271	4.66427	4.87102	4.52333	4.61625	4.81526	4.84721	4.64217	4.6435	4.64117	4.63991	4.54049
AT2G35590		3.47583	3.43721	3.44983	3.44693	3.46593	3.45598	3.473	3.46725	3.45804	3.47149	3.44715	3.4469		3.43897	3.46991	3.4606	3.45631	3.43064	3.4888	3.94727	3.4569	3.45774	3.45557	3.29643	3.30395
AT2G35580		2.25238	2.21768	2.22346	2.21805	2.23678	2.2397	2.25011	2.25153	2.23675	2.24708	2.23265	2.22749		2.22967	2.25946	2.23128	2.2374	2.22358	2.2602	2.25691	2.23487	2.2318	2.23348	2.2207	2.2618
AT2G35570		2.36302	2.3306	2.3365	2.32399	2.34995	2.34835	2.36373	2.36624	2.34982	2.35598	2.3414	2.33598		2.32998	2.38382	2.34752	2.34481	2.33044	2.37817	2.38512	2.34703	2.34447	2.3437	2.33164	2.37268
AT2G35540		5.49694	5.373	5.33843	5.36308	5.38255	5.37845	5.3909	5.39201	5.37194	5.38243	5.37593	5.38297		5.34374	5.39433	5.36509	5.23363	5.36862	5.65378	5.39378	5.37908	5.38357	5.37799	5.38357	5.39348
AT2G35530		4.27946	4.53653	4.34583	4.49241	4.34815	4.387	4.48627	4.0208	4.31377	4.50534	4.77506	4.34815		4.36823	4.28683	4.2756	4.29366	4.34262	4.31879	4.03248	4.35327	4.0595	4.33734	4.3374	4.43022
AT2G35470		6.4108	6.56354	6.79121	6.54724	6.06119	6.60531	6.45658	6.68981	6.45911	6.44229	6.47219	6.64406		6.10268	6.74299	6.62169	6.47881	6.42075	6.45116	6.06895	6.66895	6.87256	6.43132	6.49563	6.52688
AT2G35370		11.81	11.6098	11.3848	11.5582	11.6812	11.7829	11.7296	11.8038	11.3797	11.4819	12.0317	12.1836		11.4512	11.6547	11.0267	11.2029	11.5532	11.988	11.7245	11.5537	11.2298	11.4436	11.6288	12.1115
AT2G35600		2.61236	2.56233	2.56306	2.56871	2.59297	2.59598	2.60518	2.60491	2.59311	2.59991	2.57511	2.58561		2.56745	2.61366	2.58887	2.58849	2.57535	2.61424	2.6854	2.58936	2.58573	2.701	2.58332	2.63037
AT2G35490		9.0307	9.00585	8.89153	8.73287	8.8116	8.85508	9.00197	9.04452	8.84776	8.77241	8.97322	8.9673		8.96706	9.15174	8.77964	8.82287	8.89465	8.86005	8.6921	8.92422	8.60463	8.77282	8.66139	8.81129
AT2G35520		6.74942	6.83969	6.8125	7.0828	6.62749	6.7746	6.63358	6.64513	6.87666	6.73092	6.75625	6.63047		6.98187	6.86743	7.34568	6.40053	6.72264	6.80807	6.66286	7.02313	6.95968	6.85789	6.62782	6.78022
AT2G35585		2.87275	2.83976	2.8423	2.85737	2.88673	2.8705	3.17431	2.88754	3.25847	2.88468	2.81578	2.79377		2.83565	2.91876	3.13842	2.95327	2.93472	2.89156	2.97638	2.87224	3.50222	3.02334	2.9217	2.89767
AT2G35605		7.46494	7.8615	7.58406	7.70662	7.5645	7.44566	7.48592	7.18413	7.41364	7.69277	7.28073	7.21927		7.97321	7.74974	7.97219	7.60514	7.39017	7.70278	7.99538	7.64375	7.58747	7.89295	7.67803	7.52808
AT2G35410		8.58717	8.56177	8.68904	8.57942	8.82701	8.40127	8.43557	8.50929	8.3034	8.49919	8.96211	8.65266		8.57813	8.59424	8.20153	8.31381	8.54094	8.473	8.56491	8.40621	8.13192	8.53444	8.43144	8.57354
AT2G35500		8.12854	8.25298	7.97455	7.90887	8.34094	7.69195	7.895	7.75054	7.82132	7.78936	8.23333	8.05593		8.3071	8.22976	8.08482	7.69484	7.70025	8.04296	7.92696	7.63603	7.38411	7.67354	7.93737	7.56531
AT2G35510		6.67857	6.59966	6.95302	6.77204	6.93741	6.93467	6.56442	6.67398	7.01642	6.78534	6.72178	6.65025		6.43662	6.53718	6.48365	6.68389	6.89973	6.54944	6.63062	6.75557	6.53218	6.78022	6.66782	6.80781
AT2G14950		2.64674	2.56511	2.56722	2.51099	2.61038	2.59476	2.60763	2.60002	2.5989	2.60784	2.58094	2.58005		2.5725	2.64175	2.59165	2.59845	2.54008	2.61825	2.65798	2.59641	2.56039	2.69149	2.56974	2.73361
AT2G14960		2.01194	1.98652	1.98681	1.9814	1.99637	2.00003	2.01014	2.01043	1.99413	2.00828	1.98808	1.99059		1.98725	2.01448	1.99603	1.99625	1.98782	2.00876	2.00588	1.99651	1.99486	1.99224	1.98926	2.02067
AT2G14860		4.63431	4.70913	4.55701	4.56938	4.60166	4.5759	4.58333	4.6032	4.57736	4.91052	4.56809	4.57754		4.58888	4.59091	4.63665	4.57829	4.56934	4.68368	4.5816	4.56492	4.81551	4.66539	4.64583	4.5886
AT2G14900		5.34776	5.35895	6.17959	6.18639	5.23313	5.11375	5.25772	5.39585	6.20038	6.21987	5.63808	4.91234		5.42979	5.28726	5.83602	6.26253	5.91595	5.74453	5.38562	5.24676	6.47884	6.14274	6.03784	5.33353
AT2G14910		9.29376	9.23236	9.19429	9.03794	8.82125	9.13427	9.06053	9.36952	8.98946	8.97675	9.14889	9.4364		9.11989	9.11419	8.92917	9.24783	8.98468	9.09976	9.23266	9.1329	9.35822	9.10903	9.0965	9.37165
AT2G14930		2.11544	2.08534	2.08548	2.08033	2.11627	2.10789	2.11466	2.117	2.10339	2.11477	2.0969	2.09173		2.09182	2.12199	2.10117	2.10374	2.08686	2.12923	2.11176	2.10375	2.10086	2.10005	2.09502	2.12815
AT2G14880		9.12913	9.21246	9.09057	9.04356	9.2944	8.96554	9.08122	8.82858	8.86097	9.01722	9.15475	9.12257		9.61325	9.20105	9.37889	9.05446	9.02368	9.28673	8.9869	8.8874	8.59351	9.0836	9.05657	8.89958
AT2G14890		9.5101	9.93363	9.91736	10.1566	10.1238	9.84357	10.0238	9.97809	9.86455	10.1207	9.68056	9.5231		9.92917	10.0403	10.4622	10.1788	9.90569	9.72293	9.63645	9.79767	9.7509	10.0425	10.1909	9.46187
AT2G46250		5.42876	4.9192	4.74656	4.44446	4.8602	4.96726	4.71978	5.06655	4.56322	4.47684	5.09893	6.04883		4.68507	4.94236	4.42761	4.31826	4.56815	4.61506	4.61096	5.30784	4.58929	4.5886	4.49676	5.52356
AT2G46240		3.4688	3.49279	3.90125	3.70856	3.94718	3.54309	3.49977	3.55612	3.66811	3.56386	3.56964	3.55959		2.72132	3.5859	3.54891	3.42587	3.52141	3.57403	3.56576	3.53553	3.54121	4.10093	3.30326	3.58573
AT2G46225		7.68986	7.46037	7.31545	7.26028	7.24065	7.32501	7.268	7.39361	7.40652	7.22955	7.36432	7.1858		7.25363	7.5973	7.02865	7.00524	7.23102	7.38968	7.6295	7.51652	7.32982	7.54158	7.03624	7.24532
AT2G46210		4.22204	4.32801	4.3712	4.28781	4.44247	4.53287	4.43454	4.30117	3.91355	4.20552	4.13408	4.26905		4.68396	4.49784	4.25278	4.09326	3.80315	4.5586	4.6053	4.09798	4.02375	4.45754	3.95151	4.24012
AT2G46200		4.50295	4.06862	4.43262	4.31893	4.45759	4.31599	4.35393	4.38071	4.36624	4.3517	4.38425	4.34121		4.29598	4.16213	4.07811	4.34013	4.17317	4.3829	4.22074	4.30606	4.07744	4.36247	4.32443	4.39137
AT2G46190		2.66513	2.55181	2.63492	2.62062	2.66344	2.64651	2.66053	2.66282	2.65068	2.66163	2.63678	2.63643		2.62797	2.69798	2.64714	2.64612	2.62789	2.68813	2.70293	2.65007	2.64032	2.65647	2.64108	2.67879
AT2G46180		5.92439	6.11383	5.94969	5.69995	5.92326	5.50806	5.50491	5.92737	5.91859	5.92883	5.90483	6.33422		5.21805	5.61088	5.49566	5.1858	5.73609	5.6507	5.74653	5.69939	5.58797	5.49472	5.65736	5.88928
AT2G46150		3.5597	3.53302	3.53324	3.52885	3.544	4.16632	4.01178	3.55812	3.77064	3.55635	3.72428	3.81732		3.53826	3.88276	3.61703	3.7509	4.01501	3.73724	3.99255	3.88251	3.54251	4.04736	3.92954	3.98607
AT2G46130		2.43458	2.36655	2.38224	2.37406	2.41136	2.39961	2.4262	2.42661	2.41332	2.42477	2.40426	2.3841		2.40526	2.47439	2.41048	2.39078	2.40401	2.44675	2.48444	2.41038	2.41069	2.43185	2.39664	2.45323
AT2G46110		4.19983	4.8694	4.68389	4.71673	4.73062	4.53338	4.50496	4.73773	4.72833	4.74346	4.71829	4.73022		4.69632	4.74143	4.72885	4.69981	4.72023	4.73968	4.30636	4.38145	4.72523	4.71786	4.90292	4.20979
AT2G46070		6.6939	6.76049	6.69042	6.35616	6.49498	6.81713	6.50703	6.68169	6.51527	6.29642	6.70085	6.99191		6.51195	6.55638	6.05934	6.5062	6.55292	6.7645	6.80217	6.60831	6.89327	6.61516	6.46975	6.93092
AT2G46060		5.64848	5.86814	5.90657	6.1032	5.93962	5.73492	5.5828	5.90986	6.20124	5.7984	5.89511	5.8154		5.66146	5.90335	5.95225	5.98308	6.04812	6.04041	5.49684	5.94591	5.76019	5.76909	5.76042	5.71028
AT2G46050		2.3196	2.28118	2.27154	2.25086	2.30732	2.29959	2.31492	2.31916	2.30391	2.31386	2.29251	2.28984		2.28197	2.33246	2.29952	2.29485	2.29338	2.3213	2.3133	2.30126	2.30163	2.31531	2.29543	2.32839
AT2G46040		2.03499	2.01674	2.18855	2.00633	2.02316	2.02633	2.03558	2.04181	2.02609	2.04073	2.01552	2.02632		2.02093	2.03876	2.02671	2.02059	2.01334	2.03732	2.03041	2.02747	2.02129	2.01571	2.0208	2.04279
AT2G46030		6.99714	6.73334	6.37482	6.17134	6.27664	6.40411	6.77111	6.98659	6.49384	6.17787	6.65478	7.20783		6.59523	6.68545	6.27094	6.28435	6.12412	6.53388	6.76024	6.90039	6.29466	6.33962	6.37844	6.74092
AT2G46020		6.76998	6.49113	6.27734	6.5272	6.47871	6.58091	6.4362	6.54973	6.75151	6.35654	6.65476	6.83585		6.59715	6.70336	6.48644	6.33607	6.50871	6.55507	6.19529	6.58195	6.25574	6.65334	6.30118	6.50938
AT2G46310		2.47954	2.82472	2.4537	2.4494	2.46385	2.46623	2.48221	2.7489	2.46383	2.47746	2.45776	2.4644		2.51343	2.48177	2.87801	2.4642	2.82263	2.4996	2.47132	2.46346	2.8521	2.42004	2.70555	2.50615
AT2G46300		2.04773	2.02123	2.02091	2.01482	2.03202	2.03507	2.04585	2.04603	2.03316	2.04223	2.02229	2.02551		2.01876	2.05243	2.0305	2.02952	2.02011	2.05124	2.04411	2.0309	2.03016	2.02846	2.02252	2.05721
AT2G46260		6.83891	6.93914	6.81558	7.01578	6.83471	7.08623	6.99384	6.98293	7.04834	6.93452	6.84315	7.02856		6.91529	6.99784	6.97968	6.7526	6.90778	7.09032	6.63835	7.02343	6.82077	6.88078	6.98502	7.06304
AT2G46140		5.26505	5.58951	6.37282	6.35819	5.38267	5.77814	5.61734	5.40155	6.33205	6.19947	5.05105	4.8412		5.80113	5.43631	6.47003	6.69804	5.80559	5.3436	5.78485	4.90691	6.68039	6.55702	6.32133	5.39378
AT2G46090		7.58187	7.71995	7.70575	7.63319	7.92305	7.64335	7.66105	7.67596	7.53135	7.70862	7.80175	7.83065		7.67907	7.7413	7.45078	7.38365	7.58457	7.70653	7.60339	7.50848	7.35636	7.18904	7.64917	7.74595
AT2G46220		10.6175	10.6101	10.429	10.4136	9.85208	10.3802	10.3411	11.0286	10.6147	10.4329	10.2969	10.8278		9.55145	10.3279	10.0358	10.2979	10.4094	9.83719	9.91919	10.9847	10.6973	10.3505	10.156	10.4605
AT2G46330		10.5519	10.7357	10.805	10.5925	10.4022	10.3965	10.8279	11.0401	10.616	10.7156	10.5702	10.4364		10.4082	10.7008	11.0926	10.6667	10.6416	10.5479	10.3032	10.7614	10.8219	10.6223	10.4725	10.2027
AT2G46170		7.79651	8.4757	8.5909	8.34448	8.21809	7.99682	8.13407	8.25472	8.44155	8.47765	8.19193	7.53375		8.21276	8.16919	8.74512	8.69176	8.24045	8.12872	8.21285	8.10381	8.62485	8.23163	8.37807	7.65421
AT2G46270		5.9437	5.28166	5.51013	5.32784	4.93061	5.31982	5.76556	5.72909	5.21477	5.09809	4.8225	6.13973		5.30964	5.3621	4.69452	5.30395	5.37775	4.94016	5.31326	5.99096	5.00861	5.37909	4.99559	5.64624
AT2G46230		8.84884	9.14614	9.01645	8.80157	8.86886	8.75347	8.89204	8.94966	8.86407	8.78891	8.72535	8.85438		8.83577	8.82462	8.92315	9.00969	8.80908	8.93003	9.0959	8.73559	8.90766	8.67356	8.98983	8.71003
AT2G46080		9.10298	8.81803	8.71098	8.78235	8.68718	9.08349	9.05627	8.96002	8.79862	8.71204	8.92552	9.1201		8.84863	8.86598	8.65728	8.72875	8.96681	9.04256	9.01976	9.08155	9.00376	8.73237	8.80246	9.17989
AT2G23900		2.49975	2.41113	2.41492	2.35256	2.4249	2.39331	2.4313	2.43742	2.74468	2.43471	2.40678	2.40664		2.35896	2.44561	2.42294	2.42042	2.40725	2.44059	2.51111	2.42433	2.42094	2.43843	2.39542	2.47074
AT2G23920		2.55627	2.45665	2.45353	2.43536	2.5402	2.51033	2.53756	2.54187	2.52227	2.53288	2.48661	2.48777		2.47108	2.5909	2.51539	2.52047	2.483	2.56003	2.6096	2.53721	2.52216	2.88537	2.5014	2.5884
AT2G23950		4.21108	4.13571	4.1362	4.47914	4.28334	4.534	4.15214	4.1583	4.23294	4.15552	4.25293	4.33227		4.31348	4.15315	4.14189	3.81149	4.13452	4.15201	4.14559	4.1458	4.00896	3.93854	4.13568	4.15919
AT2G23960		3.07007	3.01286	3.2062	3.0329	3.05209	3.04195	3.06392	3.06706	3.04592	3.17274	3.02443	3.01514		3.03639	3.05331	3.27734	3.03963	2.87998	3.04731	3.09508	3.05191	3.05018	3.05598	3.03999	3.16123
AT2G23970		2.33478	2.30422	2.28385	2.2983	2.31889	2.3131	2.33046	2.33112	2.31985	2.32975	2.29988	2.3078		2.30275	2.37276	2.31502	2.31776	2.3039	2.34813	2.33244	2.31522	2.31488	2.31291	2.28949	2.37155
AT2G23990		2.35678	2.29484	2.33587	2.32996	2.35545	2.34759	2.35395	2.3594	2.34398	2.35742	2.33657	2.33486		2.33703	2.36834	2.34564	2.34617	2.33008	2.3637	2.36485	2.34467	2.34301	2.34238	2.33157	2.37063
AT2G24000		2.53114	2.48435	2.47334	2.41484	2.50911	2.50927	2.51945	2.52034	2.50628	2.51401	2.492	2.49232		2.47635	2.53254	2.50276	2.49632	2.49585	2.54448	2.56227	2.50563	2.49376	2.70858	2.45548	2.52777
AT2G24010		2.20561	2.17953	2.16459	2.15733	2.18685	2.18381	2.19771	2.20548	2.18587	2.19578	2.17491	2.18652		2.17135	2.22163	2.18811	2.18303	2.17692	2.21713	2.22219	2.18706	2.18517	2.17547	2.16417	2.2031
AT2G24040		4.84516	5.3022	5.32844	5.4369	4.85678	5.18856	5.10419	5.2305	5.31337	5.39517	5.07379	5.1966		4.97955	4.9868	5.20654	5.62277	5.28173	4.77483	5.24966	5.25565	5.92274	4.93125	5.31496	5.2485
AT2G24050		6.44007	6.73941	6.53118	6.56969	6.7659	6.21893	6.5923	6.48147	6.28458	6.46437	6.25483	6.19607		7.04551	6.71751	7.06148	6.56516	6.38547	6.59183	6.17918	6.26132	6.08949	6.45201	6.22947	6.02848
AT2G24070		3.01816	3.00812	2.98908	2.82839	3.0801	2.77875	3.06756	3.01718	3.00267	3.01254	2.98999	2.99044		2.97976	3.47576	3.12846	3.00053	2.99095	3.41709	3.36926	2.98123	2.99947	2.99927	2.97869	3.01247
AT2G24080		2.76986	2.74571	2.74248	2.73806	2.75047	2.75879	2.76808	2.76816	2.75603	2.76133	2.74159	2.75019		2.74356	2.78976	2.75183	2.75171	2.74455	2.78411	2.76344	2.75517	2.75166	2.74749	2.74576	2.76717
AT2G24090		9.67372	9.85717	9.79122	9.60456	9.85194	9.95864	10.0369	9.99717	9.23886	9.63857	9.97795	9.99663		10.007	9.84878	9.97271	9.8779	9.75122	9.55656	9.81811	9.9523	9.77792	9.6154	9.90833	10.0695
AT2G23830		3.05429	2.90463	3.01612	2.95151	3.09128	3.03625	3.0504	3.05862	3.09506	3.04472	3.00552	3.02322		3.01607	3.09344	3.03372	3.79119	3.0181	3.0906	3.1256	3.04673	2.93316	3.321	3.01873	3.07848
AT2G23840		6.93724	7.19788	7.26081	6.59601	5.86787	5.76153	6.42837	7.53041	7.31931	6.91602	6.22273	6.24984		5.53599	6.58389	6.37862	6.90688	6.15699	5.59278	6.28589	7.06378	7.25323	6.17744	6.404	6.22995
AT2G23860		2.63652	2.55795	2.55493	2.55548	2.62299	2.60534	2.62184	2.63017	2.61014	2.6191	2.59209	2.5775		2.56846	2.66887	2.60318	2.60564	2.577	2.6339	2.62707	2.61636	2.59838	2.64253	2.5819	2.66669
AT2G23890		5.42752	6.11443	6.37106	6.08657	6.12508	5.85095	6.2159	5.81753	5.88756	5.94468	5.84572	5.85363		5.86575	5.66846	5.62175	5.49064	6.02793	6.08957	5.80317	5.52811	5.62965	5.25186	5.96152	5.78165
AT2G24060		8.13953	8.14732	7.69575	8.05755	8.48867	8.04309	8.14931	7.95943	7.84623	8.14032	8.4165	8.32565		8.31302	8.02822	7.80113	7.49817	8.11374	8.08063	8.13341	7.90903	7.70659	8.08039	8.00712	8.16883
AT2G23940		7.90833	7.88646	7.94276	7.87335	7.83683	7.62915	7.68452	8.13543	7.82966	7.68451	7.91196	7.66899		7.90962	7.77767	7.82714	7.88785	7.84334	7.84506	7.80677	7.71251	7.99637	7.42837	7.93553	7.68458
AT2G23945		2.87082	2.86207	2.80541	2.75295	2.86894	2.86616	2.8854	2.88373	2.87012	2.88571	2.86208	2.76771		2.86366	2.90149	2.82192	2.87022	2.80944	2.88518	2.96423	2.86999	2.87058	3.09653	2.78563	2.94425
AT2G23910		5.69366	3.53972	5.75187	6.77647	6.88616	7.47834	7.36313	5.02789	5.66778	6.40023	6.39646	6.45253		6.98173	5.14193	5.07521	6.70591	7.24746	6.77951	6.83646	6.13762	5.83654	6.60615	6.8149	7.61043
AT2G23930		8.52044	8.83628	8.6624	8.67037	8.71278	8.44984	8.64479	8.48862	8.24338	8.44438	8.43062	8.52427		8.84653	8.25748	8.63467	8.64846	8.4518	8.64399	8.80547	8.59529	8.46309	8.64328	8.56961	8.4955
AT2G23980		5.57694	5.76315	5.6236	5.70467	5.65046	5.84127	5.83878	5.72114	5.56535	5.71056	5.78656	5.54675		5.2442	5.21627	5.43394	5.57239	5.73579	5.37251	5.35714	5.78805	5.34721	5.84611	5.47327	5.53635
AT2G24020		8.32354	8.48472	8.39592	8.26961	8.69286	8.28585	8.54891	8.43952	7.99742	8.17854	8.53136	8.65794		8.50305	8.49441	8.34213	8.47469	8.26707	8.53056	8.76871	8.34965	8.14686	8.24003	8.36821	8.48693
AT2G16920		5.65816	5.79355	6.08555	5.72407	5.8009	5.70015	5.59691	5.38959	5.67955	5.75743	5.80127	5.68375		5.95944	5.73775	5.90566	5.50515	5.67889	5.82187	5.12567	5.76554	5.43051	5.75743	5.77837	5.76045
AT2G16950		7.48715	7.57848	7.55867	7.67345	7.65445	7.65755	7.43591	7.37583	7.31782	7.50635	7.60336	7.26561		7.64928	7.54629	7.46292	7.38346	7.72185	7.49413	7.31347	7.41961	7.23282	7.37316	7.26302	7.26785
AT2G16960		2.92304	2.90802	2.99108	2.7949	2.95333	2.93764	2.98352	2.89338	2.94177	2.95527	2.92143	2.91651		2.91531	3.00644	2.90344	2.98314	2.91215	3.04394	3.04366	2.93937	2.80886	2.97732	2.91257	2.98246
AT2G16970		4.86905	4.8482	5.12842	5.03247	4.75531	4.89565	4.87097	4.70643	5.5461	5.44259	4.82534	3.99291		5.0059	5.45369	5.48136	5.29856	4.71752	5.09021	5.1569	4.08514	5.46854	4.90149	5.02863	4.87675
AT2G16980		2.50653	2.47622	2.83291	2.47667	2.46896	2.49324	2.50323	2.50543	2.78848	2.50484	2.48693	2.48059		2.4658	2.53749	2.4908	2.4883	2.46306	2.51082	2.54243	2.48985	2.87456	2.52248	2.47768	2.51602
AT2G16840		2.77248	2.70232	2.70979	2.69272	2.85815	2.73485	2.84217	2.75241	2.73958	2.75007	2.7214	2.7211		2.73068	2.80351	2.62354	2.71531	2.69548	2.77962	2.81617	2.7442	2.67101	2.80177	2.69765	2.86367
AT2G16870		2.45032	2.41235	2.40643	2.41647	2.43436	2.43651	2.44127	2.44668	2.42975	2.43979	2.42211	2.41915		2.42465	2.45795	2.43089	2.42684	2.42117	2.44615	2.46827	2.43068	2.42883	2.42885	2.4123	2.4676
AT2G16880		4.66781	4.97166	4.74334	4.73765	4.97523	4.90141	4.96441	4.7022	4.79507	4.62507	4.67782	4.89331		5.25475	4.76585	4.80801	4.49285	4.96637	5.0933	4.81602	4.83673	4.50775	5.02011	4.62588	4.71258
AT2G16910		2.29016	2.22923	2.25136	2.23622	2.26944	2.26074	2.27692	2.27832	2.26653	2.27367	2.25241	2.25395		2.24383	2.31139	2.26129	2.26156	2.24548	2.29299	2.31609	2.26512	2.26267	2.26329	2.2461	2.31015
AT2G16835		2.86426	2.78101	2.81599	2.76754	2.85344	2.82419	2.85393	2.85606	2.83976	2.84014	2.83366	2.80357		2.82571	2.90336	2.83257	2.84181	2.77015	2.8584	3.02305	2.84329	2.817	2.89616	2.79865	2.90156
AT2G16890		3.00872	2.85429	2.73563	2.72337	2.46633	2.88386	3.32287	2.86184	2.84793	2.8482	2.74043	2.89999		2.84448	2.85831	2.84248	2.74757	2.72996	2.85636	2.86528	2.85373	2.83753	2.83646	2.81931	2.86797
AT2G16940		6.52954	6.81734	6.82988	6.5706	6.74633	6.58576	6.4866	6.38776	6.12669	6.30351	6.41331	6.64445		6.7237	6.4049	6.34016	6.19241	6.47075	6.40024	6.13303	6.45543	6.23467	6.23697	6.30223	6.36229
AT2G16900		6.84863	6.69126	6.69682	6.75485	6.78482	7.18863	6.89218	6.93766	6.88756	6.91431	7.10423	7.32035		6.74018	6.95697	6.92065	6.80626	7.2156	6.98136	6.74401	6.9296	7.033	6.97388	7.02687	6.99597
AT2G16860		6.71564	6.79771	6.48129	6.50748	6.56048	6.18252	5.86128	6.09376	6.33886	6.30621	6.66254	6.84573		5.81793	6.18008	5.60698	5.83731	6.34437	5.95101	6.65444	6.65039	6.15074	6.01022	6.08045	6.63802
AT2G35230		5.58027	5.48165	5.52723	5.52298	5.53257	5.53658	5.54727	5.53872	5.51548	5.50735	5.50396	5.40977		5.68943	5.54817	5.63549	5.34397	5.60636	5.77441	5.53706	5.42347	5.50622	5.78018	5.53058	5.53581
AT2G35160		3.91057	3.88081	3.89036	3.8863	3.89473	3.90274	3.91296	3.90784	3.89711	3.90902	3.88845	3.89246		3.88845	3.90721	3.89488	3.89694	3.88066	3.90541	3.90507	3.89863	3.89613	3.89169	3.72961	3.92144
AT2G35310		2.89481	3.01463	2.87124	2.87878	2.88818	2.88945	2.90061	2.90634	2.98428	2.90179	2.85936	2.89123		2.86478	2.90216	2.92887	2.87807	2.88178	2.90347	2.95283	2.89328	2.88956	2.87812	2.95939	2.90571
AT2G35110		6.77919	6.76673	6.76075	6.70831	6.77193	6.70743	6.77164	6.77833	6.72683	6.67404	6.71134	6.81376		6.76795	6.99352	6.87875	6.70512	6.64512	6.77318	6.69103	6.77116	6.43546	6.76892	6.55421	6.47318
AT2G35100		6.11991	5.89394	6.10148	6.12493	5.76029	5.76658	6.05834	6.16734	5.96274	6.06276	5.80653	6.05234		6.03996	6.06138	6.22972	6.24313	6.04417	6.15907	5.76669	6.05662	6.00174	5.72433	6.00603	5.91969
AT2G35075		2.29764	2.42879	2.2733	2.23809	2.28176	2.28816	2.29446	2.29904	2.27805	2.27526	2.27509	2.56458		2.2799	2.31651	2.28578	2.28513	2.27519	2.31219	2.30958	2.28632	2.28391	2.27589	2.24896	2.31182
AT2G35300		2.35894	2.30273	2.32732	2.32394	2.34328	2.3271	2.34427	2.3386	2.3332	2.33781	2.30971	2.30669		2.30957	2.37707	2.32862	3.09484	2.3069	2.35989	2.39134	2.33349	2.49596	2.35744	2.3127	2.38353
AT2G35290		2.64275	2.6145	2.64319	2.62014	2.62932	2.60417	2.64533	2.64884	2.62424	2.64672	2.61949	2.61743		2.61266	2.64814	3.20231	2.63435	2.61421	2.64304	2.82308	2.62401	2.77199	2.70506	2.62725	2.66842
AT2G35270		2.27633	2.24537	2.25143	2.24758	2.26061	2.26288	2.27673	2.27691	2.26382	2.32058	2.25077	2.2546		2.2503	2.27856	2.26079	2.26348	2.24505	2.27721	2.26839	2.26087	2.26115	2.25652	2.5914	2.28672
AT2G35320		5.94634	5.90478	5.93777	5.92533	5.94277	5.94078	5.92467	5.87394	5.94373	5.75533	5.88369	5.99457		5.93769	6.00054	5.94605	5.95568	5.98493	5.81164	5.94716	5.55533	5.94305	5.99105	5.98827	5.92157
AT2G35210		2.29497	2.27031	2.27036	2.2354	2.27885	2.28227	2.29233	2.29586	2.28272	2.29434	2.26902	2.27976		2.27447	2.3048	2.2795	2.28171	2.27121	2.2925	2.28639	2.28161	2.27861	2.27805	2.27438	2.30712
AT2G35150		2.45956	2.38868	2.56306	2.39317	2.54669	2.4357	2.45352	2.45466	2.43095	2.78852	2.41739	2.43296		2.40896	2.45584	2.45542	2.43384	2.41637	2.44596	2.46081	2.43359	2.65363	2.43883	2.42693	2.44657
AT2G35260		9.18381	9.04966	8.90245	8.21453	8.39915	8.63756	8.78244	9.2168	8.60967	8.31843	8.63052	9.4298		8.67995	8.95832	8.42071	8.03277	8.24995	8.8407	8.60073	8.98948	8.36144	8.05707	8.17701	8.72001
AT2G35120		8.12675	8.40289	8.69982	8.55662	8.34078	8.31715	8.64164	8.08872	8.61107	8.86054	7.82116	7.19415		8.39927	8.35442	9.14395	8.91635	8.28744	8.3562	8.73013	8.30357	9.01791	9.03001	8.68465	8.18528
AT2G35170		4.00102	4.10427	4.10962	4.1081	4.14039	4.11058	4.12081	4.12536	4.11622	4.29869	4.21894	4.08765		4.10665	4.12741	4.11833	4.11509	4.10908	4.14294	4.11795	4.08876	4.11575	4.10296	4.15007	4.12743
AT2G35155		7.21841	7.01833	6.76083	6.91304	6.73372	6.87324	7.11882	7.15058	6.66765	6.87723	7.05613	7.13299		6.9544	6.65954	6.91819	6.72031	6.78816	6.7832	6.903	6.88739	6.65908	6.77777	6.68479	6.87077
AT2G35190		6.06722	6.33153	6.16059	6.30895	6.39035	5.85617	6.05471	5.89132	6.32291	6.32601	6.11562	5.75073		6.03431	5.99826	6.18518	5.60931	6.20114	5.67803	5.94379	5.83869	6.08706	6.1147	6.23886	5.56043
AT2G07000		3.33989	3.30395	3.31246	3.30808	3.32753	3.3285	3.33907	3.33759	3.32425	3.33332	3.56525	3.28634		3.30378	3.3852	3.32189	3.3228	3.304	3.352	3.33379	3.32508	3.32229	3.31978	3.30342	3.3489
AT2G07020		2.5324	2.4718	2.50852	2.45838	2.51089	2.50771	2.51706	2.51133	2.51146	2.52216	2.4915	2.50036		2.44982	2.56757	2.51027	2.50031	2.47724	2.55027	2.56673	2.51562	2.50995	2.58323	2.49161	2.54335
AT2G07030		3.30156	3.18202	3.05636	3.23076	3.30047	3.31188	3.25587	3.2862	3.26432	3.27988	3.26911	3.26902		3.20816	3.349	3.26197	3.39074	3.20438	3.38096	3.60244	3.28593	3.27641	3.38727	3.25749	3.43176
AT2G07040		2.38109	2.34854	2.3477	2.30656	2.35755	2.3517	2.37311	2.37308	2.35676	2.37036	2.34794	2.35465		2.35192	2.40921	2.35689	2.35903	2.34917	2.37422	2.41942	2.36262	2.35662	2.379	2.35122	2.40716
AT2G07050		8.82824	8.68735	8.80919	8.63008	8.60454	8.56288	8.61975	8.73132	8.76633	8.67749	8.53059	8.61303		8.59867	8.74032	8.63592	8.36085	8.58104	8.61932	8.59554	8.71173	8.48225	8.55664	8.60156	8.41126
AT2G07070		2.58036	2.55129	2.55547	2.4869	2.56049	2.56739	2.57772	2.5783	2.56154	2.57719	2.50938	2.56185		2.54991	2.5937	2.56266	2.56218	2.544	2.58587	2.58042	2.56278	2.56233	2.56126	2.54327	2.59255
AT2G06950		2.97154	2.94486	2.93236	2.93987	2.96466	2.77681	2.86687	2.96943	2.95401	2.92719	2.9507	2.95084		2.93456	2.99211	2.95131	2.95127	2.87808	2.97277	3.03475	2.95297	2.95378	2.95136	2.78895	2.99736
AT2G06960		2.81082	2.73966	2.53441	2.69853	2.93916	2.76225	2.78617	2.79048	2.76608	2.78263	2.76952	2.76384		2.766	2.84113	2.77125	2.77025	2.73218	2.81637	2.77781	2.78117	2.75366	2.89776	2.7621	2.83897
AT2G06980		2.66448	2.56365	2.56023	2.54139	2.65238	2.63549	2.6343	2.63607	2.60895	2.65027	2.59567	2.82584		2.57747	2.76821	2.61095	2.67157	2.67463	2.6679	2.71372	2.64168	2.90143	2.65073	2.58617	2.68425
AT2G06925		6.70591	7.58929	8.42148	8.23181	7.9814	7.58195	7.10196	7.85315	8.07486	8.17576	8.01741	7.63333		6.62556	7.38861	8.1334	8.81051	8.011	7.52366	7.32699	7.59977	8.45293	8.26265	7.98779	7.51401
AT2G06990		4.78196	5.05829	4.81041	4.80577	4.82099	4.49357	4.76768	4.83512	4.69053	4.79023	4.75068	4.81557		4.81406	4.79261	4.898	4.596	4.76792	4.61034	4.55138	4.77895	4.64277	4.59621	4.77222	4.76436
AT2G47720		2.93637	2.86654	2.88068	2.87077	2.90588	2.90875	2.92162	2.92474	2.90819	2.92253	2.90555	2.91006		2.88607	2.95623	2.9059	2.91118	2.88267	3.31467	2.91948	2.91041	2.87511	2.92115	2.88334	2.95559
AT2G47780		3.57412	2.94459	3.14665	3.24063	3.25349	3.2499	3.30262	3.31088	3.14738	3.26829	3.09764	3.2514		3.24766	3.28588	3.22892	3.25537	3.38	3.69419	3.26252	3.23285	3.1122	3.23173	3.19164	3.27903
AT2G47820		4.37296	4.20608	4.34018	4.20277	4.35904	4.35555	3.99311	4.37161	4.35713	4.36999	4.5281	4.46558		4.34157	4.27448	4.28138	4.35834	4.35303	4.43367	4.55785	4.35526	4.35978	4.3534	4.21695	4.46891
AT2G47830		4.925	4.93495	5.29048	5.09948	4.98062	4.93419	4.95008	4.96811	5.11055	4.91867	4.91687	5.11516		4.74404	4.61986	4.94183	5.11293	4.85567	4.66031	5.05368	4.94281	5.06792	5.09841	5.0719	4.90695
AT2G47850		6.28456	6.12141	6.40534	6.68335	6.85577	6.41254	6.42354	6.34806	6.47481	6.50348	6.5783	6.5059		6.39211	6.25748	6.39713	6.52122	6.65854	6.6481	6.41199	6.18574	6.26859	6.64186	6.70389	6.53334
AT2G47860		2.11264	2.08538	2.08765	2.08146	2.0983	2.09758	2.10761	2.11099	2.0993	2.10688	2.09006	2.08586		2.07898	2.11879	2.09617	2.09464	2.08538	2.11893	2.11454	2.09632	2.0952	2.09314	2.0911	2.12196
AT2G47920		2.17664	2.1975	2.19847	2.19147	2.21064	2.2131	2.22339	2.22212	2.20877	2.30147	2.20396	2.20042		2.19537	2.22725	2.20605	2.20585	2.19736	2.22691	2.21586	2.20533	2.20655	2.2042	2.19931	2.23329
AT2G47940		9.20411	9.50159	9.27653	9.04541	9.51834	8.61152	9.03759	9.13646	8.80329	9.00721	9.24999	9.32411		9.15658	9.09454	8.83895	8.47902	8.93594	9.05511	8.72145	8.83216	8.57748	8.4081	8.94068	8.75059
AT2G47990		6.39619	7.2779	6.82506	6.43347	6.8339	6.41246	6.8637	6.54381	6.52084	6.67265	6.25892	6.39848		7.27031	6.64798	7.37132	6.64223	6.46042	6.49222	6.03069	6.38116	6.60957	6.53515	6.6862	5.9408
AT2G47680		5.1302	4.69094	5.10023	5.08778	5.11593	5.08343	5.10492	5.09	5.11502	5.10678	5.11092	5.10488		5.11321	5.13807	5.11373	5.11045	5.09426	5.1357	5.0827	4.9475	4.69679	5.10983	5.09488	5.13938
AT2G47690		7.48639	7.43133	7.53898	7.34744	7.34059	7.27852	7.48639	7.36974	7.30416	7.39276	7.14781	7.32795		7.44636	7.63196	7.65916	7.80988	7.31429	7.51593	7.57089	7.45842	7.54975	7.515	7.56783	7.38882
AT2G47700		6.0946	6.14001	6.02903	5.90993	6.00758	5.89743	5.77584	6.05988	5.97602	6.07976	6.17389	6.14178		5.78266	5.99705	5.89228	6.35363	5.98888	6.08247	5.96225	5.96704	5.85412	6.12553	6.14404	5.83643
AT2G47890		2.96023	4.13614	6.13821	5.78386	4.96164	4.47809	4.18782	4.05472	5.53142	5.75356	4.42772	3.2806		4.17547	3.29061	5.99303	6.29844	6.0547	4.43696	4.18467	3.36786	5.59865	6.00337	5.81543	4.1933
AT2G47900		6.8038	6.88869	7.01104	6.94758	6.76988	6.7352	6.56717	6.70738	6.86244	6.72887	6.657	6.69377		6.66391	6.91501	6.96486	6.86792	6.67614	6.66969	6.18678	6.65204	6.43666	6.91325	6.5537	6.41026
AT2G47880		4.31131	4.63665	4.05336	4.29656	4.33855	4.64183	4.31358	4.41911	4.19915	4.23013	4.46587	5.24889		4.29567	4.33769	4.30298	4.21767	4.35555	4.56421	4.22503	4.48768	4.25551	4.47166	4.06419	4.8093
AT2G47640		7.48811	7.95497	7.81588	7.85441	7.93412	7.79462	7.95226	7.90356	7.6244	7.99875	7.76944	7.82005		7.85608	7.90833	8.04767	8.29268	7.88559	7.65302	7.75371	7.9338	7.84906	7.86131	8.01905	7.88623
AT2G47910		7.36497	7.3836	7.38519	7.73596	8.14493	7.69103	7.67669	7.4133	7.19989	7.73857	8.12269	7.88881		7.94479	7.48268	7.54459	7.81403	7.88281	8.00974	7.82277	7.18221	7.31037	7.91288	7.93954	7.73986
AT2G47980		5.80697	6.15509	6.39898	6.38054	5.94713	5.91678	5.82547	6.11477	6.04746	6.01728	6.14978	6.2565		6.15707	5.83942	6.18854	5.44042	6.15892	5.96278	5.50693	6.25706	5.27389	5.69044	6.02063	5.7048
AT2G47630		7.13234	6.58047	6.52216	6.50978	6.32451	6.83848	6.85788	6.53275	6.2774	6.04996	6.80721	7.28351		6.73723	6.90636	6.26725	6.27974	6.38366	6.80634	7.23479	6.97298	6.48003	6.23419	6.33677	6.90346
AT2G47950		3.83259	3.75394	3.74987	3.7345	3.66958	3.81311	3.82985	3.76738	3.81885	3.82862	3.808	3.8104		3.54247	3.82705	3.8072	3.81438	3.70648	4.06994	3.90566	3.81555	3.96891	3.83807	3.80911	3.84345
AT2G47660		2.36506	2.29422	2.31982	2.27787	2.34619	2.33156	2.34274	2.34433	2.33127	2.33873	2.32513	2.31887		2.31357	2.38846	2.32886	2.32719	2.31014	2.35149	2.34761	2.32846	2.32747	2.36045	2.31621	2.38626
AT2G47670		2.13615	2.11032	2.10959	2.10382	2.12286	2.12975	2.13937	2.14212	2.12222	2.13699	2.11467	2.13278		2.11436	2.14872	2.12644	2.11881	2.11583	2.14727	2.14121	2.12902	2.12602	2.11816	2.11434	2.15437
AT2G47710		8.97062	8.71305	8.49162	8.69326	8.64038	9.21733	8.83198	8.87602	8.77071	8.5787	8.71412	9.19539		8.8892	8.98542	8.58003	8.9244	9.06119	9.02902	9.02945	9.22212	8.98307	8.72813	8.76644	8.97358
AT2G47970		7.40286	7.59049	7.58659	7.53102	7.41465	7.30193	7.4577	7.58382	7.50938	7.48452	7.36802	7.30952		7.60593	7.59159	7.90074	7.78182	7.62614	7.64117	7.57445	7.48486	7.67484	7.43515	7.61376	7.36493
AT2G47930		5.97046	5.96949	5.67609	5.94762	5.61239	6.08961	5.92023	5.83571	5.91926	5.77086	5.92527	5.7704		6.1869	5.90878	6.25119	6.58142	6.18133	6.0603	5.91895	5.80268	5.9992	5.7485	5.82537	5.69433
AT2G47730		11.3482	11.188	11.3313	11.427	11.5676	11.496	11.5324	11.3084	11.2397	11.4516	11.5813	11.0095		11.8759	11.6131	11.694	11.7679	11.6357	11.6165	11.5102	11.408	11.4242	11.4555	11.6239	11.309
AT2G47770		2.7688	2.63439	2.74338	2.73854	2.75263	2.75716	2.76547	2.76855	2.75619	2.76663	2.74285	2.74479		2.74765	2.77065	2.73441	2.75501	2.74471	2.77979	2.91994	2.96962	2.75247	2.76284	2.71148	2.77933
AT2G47840		6.58597	6.92603	6.60779	6.76721	6.89659	6.6131	6.66838	6.59184	6.27457	6.6251	6.52196	6.49803		7.00019	6.79825	7.16652	6.89472	6.65404	6.77738	6.50506	6.76961	6.63907	6.83979	6.93143	6.34872
AT2G47800		7.25186	6.35771	6.11156	7.20683	7.45537	7.89476	7.42098	6.9544	6.07465	6.52964	7.41283	7.74402		7.46743	7.13335	6.24315	6.93951	7.52328	7.62674	7.14768	7.01524	6.11121	7.06394	6.99723	7.53251
AT2G47750		4.01685	4.71263	4.08087	3.74899	3.84493	3.92951	4.0102	4.34458	3.99159	3.82942	3.52422	3.98568		4.07802	4.51481	4.51184	3.98839	3.62326	4.00404	3.94524	4.01334	3.98805	2.9533	3.9553	4.04801
AT2G47790		5.32316	6.00977	5.88333	5.58411	5.80654	5.4852	5.59483	5.69421	5.47293	5.67427	5.29851	5.33441		5.84473	5.30943	6.00562	5.68156	5.45723	5.52268	5.47926	5.77741	5.79523	5.9026	5.88606	5.24581
AT2G47760		6.43053	6.61948	6.80696	6.73291	6.82861	6.86523	6.58693	6.76016	6.56004	6.43076	6.79998	6.92525		6.50629	6.43292	6.48485	6.42898	6.79151	6.73741	6.48022	6.56946	6.4964	6.49963	6.69016	6.58893
AT2G47960		6.50876	6.83727	6.83728	6.988	6.97466	6.84443	6.89366	6.90502	7.0806	6.85046	6.90813	6.92102		6.92392	6.85709	6.82938	6.8945	7.00506	6.86361	6.94419	6.85324	6.65661	6.78275	6.66518	6.61869
AT2G31180		3.07668	3.05706	3.05065	3.05122	3.07388	3.07025	3.07983	3.07411	3.07117	3.07823	3.0659	2.74817		3.04834	3.09903	3.04438	3.06936	3.15495	3.09741	3.49034	3.06828	3.06719	3.06599	2.99439	3.4605
AT2G31080		2.25092	2.20115	2.22467	2.21807	2.23656	2.23258	2.24969	2.24849	2.23677	2.24461	2.22503	2.22258		2.21524	2.26159	2.23247	2.23321	2.2152	2.25797	2.25405	2.23263	2.23294	2.23171	2.22024	2.26254
AT2G31060		6.3774	7.06909	7.46616	7.17085	7.10061	6.42927	6.49103	6.4934	7.00233	6.77415	6.86476	6.42067		7.14523	6.70822	7.09304	6.54881	6.98179	6.69611	6.37124	6.47869	6.35371	6.47039	6.68083	5.85828
AT2G31110		6.89012	7.16298	6.84466	6.37613	6.2132	6.55305	6.76748	7.19896	6.95028	6.75424	6.54246	6.96758		6.77468	7.23171	7.03987	6.67781	6.50849	6.79477	6.86848	7.5115	7.25729	6.75695	6.54218	6.89344
AT2G31100		2.32099	2.28925	2.29001	2.28038	2.3039	2.29941	2.31005	2.31479	2.30308	2.31196	2.28773	2.29018		2.29039	2.31637	2.29748	2.29475	2.28967	2.315	2.30694	2.29898	2.29798	2.2968	2.29185	2.32234
AT2G31090		8.16582	8.13039	8.10629	8.27363	7.87726	8.45643	8.28503	8.28071	8.08161	8.02293	8.26116	8.03555		8.17411	8.25228	8.38484	8.67508	8.36352	8.23446	8.42198	8.58259	8.5405	8.26454	8.19511	8.11259
AT2G31085		2.86901	2.82998	2.84306	2.67653	2.89289	2.79588	2.84848	2.86907	3.06563	2.8674	2.8424	2.85371		2.73672	2.937	2.85212	2.85515	2.84593	2.86482	2.98905	2.90875	2.85264	3.19434	2.77514	2.95104
AT2G31170		6.9485	7.20391	7.36162	6.90164	7.29883	6.76542	6.87744	6.9245	6.90749	6.8482	6.83596	6.90938		7.42185	7.26539	7.01932	6.69268	6.7362	6.91854	6.91193	6.79448	6.67178	7.00791	6.95384	6.79644
AT2G31160		5.46803	5.00759	4.84572	5.00221	5.01677	5.49065	5.32069	5.41993	4.70131	4.83718	4.99874	4.78886		5.55788	5.24231	5.02877	4.91764	5.09674	5.13508	5.22057	5.13525	4.96291	4.66708	4.85796	5.07757
AT2G31130		4.91699	4.97181	4.71773	4.67655	4.69303	4.54042	4.39884	4.68119	4.70152	4.68195	4.81478	5.21029		4.34391	4.6737	4.23497	4.34655	4.68268	4.7236	4.90321	4.85292	4.68723	4.49499	4.55174	4.81612
AT2G31070		7.11066	7.00339	6.20601	5.90437	6.53508	6.92614	7.03268	7.00505	6.36453	6.22255	6.55229	6.93031		7.19004	7.01962	6.71574	6.28201	6.72005	6.9485	7.02339	7.13212	6.74419	6.26688	6.3107	6.85766
AT2G22750		2.54189	2.46958	2.47474	2.42344	2.52121	2.5011	2.52093	2.52288	2.50855	2.51845	2.48969	2.48349		2.46836	2.57164	2.50427	2.50095	2.48467	2.54785	2.58121	2.51118	2.50736	2.55143	2.48382	2.56958
AT2G22760		2.70389	2.52432	2.52809	2.52709	2.54187	2.54544	2.55459	2.55812	2.54291	2.55545	2.53253	2.53077		2.53444	2.56864	2.54198	2.54117	2.53337	2.55423	2.55226	2.54254	2.54129	2.53381	2.53521	2.5697
AT2G22770		6.48529	6.44817	6.60564	6.16531	5.88071	6.61483	6.67868	6.75839	6.68405	6.31197	6.11434	5.85653		7.05405	6.4879	6.60967	6.91396	6.51856	6.52256	6.54627	6.46626	7.02167	6.65147	6.65063	6.58685
AT2G22780		7.80807	7.82647	7.80251	7.91879	7.91637	7.86368	8.00007	7.83303	7.75264	7.96003	8.06028	7.91273		7.82052	7.91105	7.74098	7.82335	7.92584	7.90397	8.06662	8.03287	7.80327	7.75713	7.95618	7.6655
AT2G07170		5.5402	5.80434	5.63285	5.50296	5.66276	5.51024	5.50293	5.46328	5.52206	5.52524	5.49659	5.31882		5.50709	5.5621	5.76698	5.38057	5.48373	5.28722	4.95999	5.51357	5.52473	5.8406	5.7084	5.42215
AT2G07180		7.00269	6.79059	7.17305	7.5648	7.26723	7.26339	7.15652	7.41874	7.32186	7.19999	7.4629	7.46168		7.29632	7.02552	7.1966	7.31946	7.46434	7.08723	6.87264	6.99046	7.32341	7.4122	7.39793	7.3869
AT2G07190		2.82457	2.75729	2.72266	2.57362	2.80947	2.77257	2.98007	2.80042	2.7848	2.8041	2.66699	2.78096		2.77581	2.85063	2.78907	2.78085	2.74651	2.83567	3.20844	2.79961	2.80463	2.85149	2.74911	2.96624
AT2G07200		2.35802	2.32322	2.27817	2.31141	2.34573	2.3526	2.36078	2.36825	2.32353	2.35736	2.33836	2.33142		2.32388	2.36645	2.34496	2.34958	2.33957	2.3896	2.35845	2.34823	2.3418	2.34196	2.32138	2.56386
AT2G07230		2.48824	2.45834	2.45077	2.45854	2.48299	2.47084	2.48919	2.48827	2.47484	2.48242	2.46039	2.45999		2.45717	3.38357	2.47169	2.47029	2.45825	2.49017	2.48152	2.47298	2.47179	2.4695	2.45976	2.49784
AT2G07110		2.7333	2.66503	2.68879	2.67796	2.71144	2.69722	2.71484	2.71035	2.7055	2.71273	2.68348	2.69142		2.6839	2.73031	2.68228	2.70094	2.66974	2.73907	2.76389	2.70499	2.68982	2.72998	2.6839	2.75645
AT2G43160		7.97987	7.90787	8.08717	8.02301	8.13593	7.9876	7.97375	8.04425	7.93934	7.90711	7.98165	7.86344		7.93923	7.95868	8.08765	8.27026	8.10017	7.89569	7.8534	7.90865	7.89686	8.07195	7.93319	7.78979
AT2G43180		2.68842	2.66323	2.66267	2.60119	2.67333	2.65754	2.6865	2.84346	2.66165	2.68628	2.64381	3.12852		2.66728	2.69034	2.67232	2.67305	2.6653	2.66524	2.6798	2.67133	2.67144	2.6658	2.66586	2.8462
AT2G43200		4.94889	5.68712	4.83238	4.96975	4.85752	4.83465	4.9363	5.23872	5.20204	4.77252	4.82249	4.54033		4.75293	5.00109	5.04643	4.81547	4.85064	4.88505	4.8237	4.83666	4.77076	4.87611	4.76538	4.88566
AT2G43235		5.99753	5.59076	5.74575	5.64752	6.03405	5.82221	5.79227	5.63911	5.47476	5.63216	5.88201	5.86342		5.82427	5.91583	5.02712	5.82937	5.6919	6.18241	5.89643	5.54151	5.52897	5.19013	5.75892	5.86759
AT2G43250		4.68517	4.66879	4.67597	4.66183	4.68297	4.69073	4.69025	4.69946	4.68417	4.69518	4.6753	4.67433		4.67449	4.71067	4.68636	4.68393	4.67626	4.70327	4.68682	4.68508	4.68378	4.67153	4.66922	4.69519
AT2G43260		4.39858	4.37262	4.38459	4.38094	4.38887	4.38955	4.402	4.40392	4.38984	4.40387	4.38351	4.39418		4.38711	4.40017	4.39387	4.39083	4.32249	4.40154	4.39375	4.39492	4.38924	4.39069	4.38084	4.42597
AT2G43270		2.50161	2.43183	2.44296	2.42556	2.48601	2.47217	2.49125	2.49394	2.47866	2.48829	2.45873	2.4568		2.46276	2.61388	2.47741	2.48771	2.47085	2.5129	2.53749	2.47845	2.45644	2.47754	2.46463	2.50476
AT2G43150		4.25317	4.42927	4.0245	4.25899	4.0941	4.2686	4.50016	4.38174	4.07798	4.15832	4.41838	4.12531		4.4562	4.49059	4.22432	4.93463	4.32319	4.11909	4.16856	4.13429	4.7137	4.79726	3.98153	4.14419
AT2G43310		3.68919	3.64339	3.56584	3.62196	3.67654	3.66955	3.68441	3.69079	3.67078	3.68196	3.65644	3.66036		3.64909	3.70069	3.66344	3.67224	3.65258	3.70095	3.72648	3.67383	3.66698	3.67077	3.65183	3.70225
AT2G43290		6.70186	6.57028	6.20993	6.42095	6.21316	6.94029	6.87683	6.80105	6.70137	6.32266	6.81757	6.8964		6.98157	6.72551	6.78826	6.79883	6.86703	7.05345	7.1507	7.07389	6.92412	6.64096	6.76918	7.13332
AT2G43210		5.86741	5.88909	5.6275	5.96562	6.0419	5.82426	5.54419	5.95654	6.03338	5.9375	6.02761	5.79218		5.33182	5.8292	5.79963	5.44352	5.84153	5.55717	5.31763	5.79907	5.95784	5.61287	5.93561	6.07802
AT2G43080		6.15853	6.07438	6.2961	6.41362	6.13821	6.20338	6.22037	6.07924	6.15868	6.03305	6.24452	6.15053		6.03864	6.09651	5.91544	6.20036	6.44043	6.17002	5.875	5.97008	5.59382	5.60944	5.83391	5.97078
AT2G43190		5.47485	5.7651	5.42724	5.43778	5.58187	5.36577	5.38079	5.46215	5.54321	5.28919	5.40948	5.46723		5.37082	5.50155	5.31956	5.33555	5.31357	5.23746	5.51444	5.42105	5.37229	5.25318	5.18192	5.46497
AT2G43090		9.73778	9.68634	9.64349	9.57501	9.746	9.64628	9.7199	9.51703	9.52757	9.6093	9.62034	9.61638		9.96886	9.82896	9.82494	9.60584	9.74161	9.71397	9.66709	9.61548	9.58144	9.52533	9.65182	9.61659
AT2G43320		4.80821	4.79447	4.66708	4.79431	4.80107	4.94265	4.72253	4.63105	4.80119	4.81172	4.79198	4.72396		4.78785	4.8145	4.50947	4.4624	4.98299	5.29481	4.80603	4.97701	4.87046	5.18261	4.85215	4.81842
AT2G43230		3.75443	3.70753	3.70991	3.75057	3.70672	3.81058	3.75387	3.75895	3.74055	3.74807	3.73326	3.7218		3.97811	3.76621	3.73723	3.73597	3.71877	3.7743	3.8175	3.73767	3.73177	4.04665	3.73968	3.78065
AT2G43130		6.65588	6.76654	6.83001	6.7172	6.63886	6.74543	6.75477	6.79007	6.85716	6.76479	6.63511	6.62393		7.06383	6.6832	6.88741	7.08663	6.65565	6.79562	6.83554	6.69866	6.91773	6.85072	6.75022	6.62828
AT2G43100		8.507	9.25776	8.94875	8.63316	8.67649	8.26564	8.59519	8.63692	8.53945	8.71625	8.84444	7.25702		9.10412	8.72596	9.41941	8.55917	8.16096	8.37195	8.45781	8.14499	8.5954	8.49009	8.6438	8.23654
AT2G38790		4.84433	5.21193	6.09578	6.37441	5.77453	6.01439	5.23787	5.41797	6.48444	6.4511	6.18945	5.44362		4.49149	5.41277	5.55462	7.00258	6.32966	5.60374	5.23345	5.48648	6.47002	6.49958	6.34551	5.91357
AT2G38690		3.06236	3.01646	3.03052	3.0102	3.05218	3.04201	3.02771	3.06153	3.04073	3.05055	3.02826	3.02736		2.95543	3.26363	3.03745	3.04089	3.01858	3.07374	3.16373	3.03922	3.03888	3.04457	2.95905	3.0798
AT2G38680		5.40802	5.48662	5.1404	4.96046	5.06348	4.95539	5.13636	5.12065	4.99625	4.80857	4.84766	5.2117		5.04217	4.94662	4.86898	4.7039	4.75287	5.09848	4.85284	5.09844	4.90287	4.34777	4.95957	5.07851
AT2G38670		6.93436	7.32245	7.89577	7.69993	7.7041	7.34699	7.01656	7.37418	7.93777	7.96177	7.49238	7.11518		6.99272	7.31721	7.7514	7.51969	7.43465	7.31314	7.29679	7.22813	7.83048	7.56497	7.64677	7.07722
AT2G38660		4.72706	4.70944	4.73619	4.71621	4.72736	4.72766	4.74271	4.74603	4.58612	4.73912	4.52156	4.82497		4.71064	4.73309	4.72799	4.6599	4.71046	4.74227	4.63886	4.73187	4.69429	4.71814	4.56873	4.61589
AT2G38780		6.64408	6.23136	5.47473	5.7383	6.06416	6.06612	6.3325	6.13949	5.80423	5.40094	6.06281	6.95742		5.86645	6.0603	4.99769	4.98964	5.90026	6.1079	6.3579	6.21221	5.26878	4.85075	5.43631	6.31187
AT2G38600		2.86008	3.18298	3.54937	2.81612	2.84403	2.84027	2.87489	2.87147	3.10427	3.01259	2.77902	2.73942		2.82315	2.87615	3.63092	2.84055	2.81798	2.85462	2.94092	2.84454	3.47808	2.83247	2.8202	2.87311
AT2G38590		2.46024	2.38285	2.33638	2.38144	2.86725	2.42408	2.44085	2.44893	2.51683	2.43835	2.41793	2.23336		2.40045	2.48266	2.42694	2.41705	2.38466	2.46556	2.48811	2.42815	2.40404	2.76919	2.39685	2.48139
AT2G38580		5.84135	5.78583	6.08443	5.68245	5.84016	5.54322	5.44723	5.58879	5.77752	5.80272	5.74574	5.8429		5.49188	5.67099	4.88903	4.93159	5.73875	5.7283	5.08763	5.42581	5.33563	5.61332	5.61938	5.62987
AT2G38570		3.76694	3.72486	3.70698	3.86983	3.84889	3.73007	3.74967	3.79323	3.73853	3.54443	3.7295	3.78483		3.61079	4.05888	3.66502	3.5524	3.61141	3.77821	3.77257	3.73199	3.72912	3.71814	3.72783	3.75957
AT2G38560		7.4309	7.74623	7.765	7.66304	7.74522	7.52282	7.60347	7.54932	7.61536	7.55713	7.70567	7.48953		7.84392	7.43828	7.91035	7.43475	7.62802	7.60591	7.59815	7.50889	7.61878	7.51497	7.72721	7.52376
AT2G38520		3.11144	2.98568	3.09349	3.06274	3.1054	3.10211	3.11538	3.05105	3.33793	3.23391	3.09245	2.97235		3.09263	3.11599	3.10274	3.10265	3.09426	3.30618	3.7322	3.10417	3.31225	3.11724	3.00243	3.15077
AT2G38510		2.24666	2.2326	2.23244	2.22762	2.24314	2.24088	2.25194	2.25699	2.24275	2.25191	2.23202	2.23701		2.23328	2.25218	2.24349	2.23254	2.233	2.25929	2.30224	2.24036	2.24152	2.23869	2.23923	2.25706
AT2G38770		6.2638	6.66249	6.61619	6.45806	6.44202	6.19664	6.22446	6.1908	6.20167	6.32885	6.13539	6.06825		6.42992	6.21475	6.55121	5.76453	6.11876	6.44369	5.8961	6.20406	6.03156	6.19167	6.03763	5.82877
AT2G38730		6.297	6.50164	6.31879	6.27351	6.40954	6.30083	6.51379	6.37524	6.26733	6.25495	6.19183	6.19163		6.58071	6.45448	6.48055	6.3287	6.25003	6.39637	6.33652	6.29132	6.49205	6.06397	6.48587	6.3445
AT2G38720		4.22452	4.4698	4.5131	4.45746	4.74406	4.3996	4.20844	4.36282	4.34567	4.55056	4.45312	4.34341		4.30844	4.3551	4.39336	4.08661	4.29563	4.49492	4.47597	4.01913	4.20829	4.45386	4.3934	4.46706
AT2G38740		8.0816	7.82431	7.41502	7.68728	7.69591	8.45666	8.52571	8.22567	7.95852	7.51396	7.60391	8.48599		7.59431	8.09697	7.42275	8.15151	8.16354	7.62659	8.37024	8.56293	7.92587	7.92939	7.68348	8.53277
AT2G38700		7.53733	7.70057	7.92349	7.77223	7.61634	7.58721	7.62248	7.59518	7.97442	7.74829	7.42146	7.30394		7.63046	7.86816	7.90409	7.67138	7.58652	7.72854	7.88541	7.52931	7.92494	7.73131	7.73106	7.43379
AT2G38530		9.92169	9.84087	10.0529	10.0871	9.89275	10.2313	10.0398	9.97822	10.0332	9.99523	10.4516	9.86327		9.92276	9.91228	9.92907	10.2368	9.91776	10.2239	10.2765	10.3139	10.1459	9.96156	10.366	10.4054
AT2G38710		7.88414	7.60538	7.94472	7.84718	7.84639	7.94714	8.02271	7.90185	8.08869	7.95428	7.85976	7.63998		7.80864	8.10054	7.94706	8.09696	7.79681	8.05215	8.28368	7.92211	8.1528	8.39057	7.89295	7.93879
AT2G38550		7.99513	7.98086	8.25386	8.39446	8.47729	8.3956	8.22586	7.88488	8.12674	8.09111	8.40619	8.2806		8.40181	8.05589	7.99835	8.09828	8.25995	8.38671	7.97475	7.72645	7.99985	8.02012	8.27814	8.23392
AT2G38750		7.18157	7.02983	7.006	6.90683	6.65968	7.06799	7.14161	7.15268	7.35814	7.10599	7.08343	6.87458		6.92341	7.21698	6.84375	7.36158	7.23772	7.14445	7.29516	7.42089	7.32608	7.26561	7.36093	7.46786
AT2G38760		6.23162	6.13163	5.9941	6.04496	5.78682	5.72885	6.00287	6.32198	6.22687	6.00591	6.15956	5.94647		5.40122	6.17038	5.53171	6.30585	6.15114	5.98966	6.0119	6.48138	6.44755	6.43746	5.98786	6.37708
AT2G38610		6.92941	6.94821	6.90137	6.8044	6.13505	6.84474	6.90479	7.1869	7.06938	6.85335	6.34805	7.10883		6.83485	6.80946	7.00842	6.76713	6.90503	6.38175	6.82593	7.27131	7.15935	6.72596	6.84797	6.77794
AT2G38540		12.1033	12.059	11.9111	11.9347	11.8129	12.1625	12.0741	12.0774	11.9989	11.719	11.9402	12.1682		12.0472	12.1999	11.8466	12.2254	12.0698	12.1106	12.2949	12.1571	12.0709	11.8554	11.9572	12.105
AT2G38650		6.9785	7.24269	6.91299	7.25576	7.23735	6.93259	6.77251	6.83759	7.13813	7.17267	6.9393	7.19622		6.91869	6.77347	6.76146	6.57229	6.93318	6.92363	6.84383	6.85458	6.80903	6.8382	6.79736	6.83439
AT2G41340		5.15616	5.50368	5.10618	4.82031	5.06995	5.04432	5.11226	5.28852	5.14245	5.11708	5.20873	5.69117		5.07289	5.37042	4.8152	5.10654	4.53915	5.12353	4.64786	4.78058	5.19677	4.82241	5.02243	5.00337
AT2G41330		5.54469	5.2537	4.79681	5.12571	4.98945	5.53296	5.47863	5.02786	5.07101	4.84344	5.09232	5.71949		5.28988	5.21394	4.96195	4.99024	5.20513	5.48143	5.38785	5.28868	4.9904	4.98942	4.98023	5.42531
AT2G41300		2.7849	2.76488	2.7644	2.75304	2.77755	2.77705	2.94586	2.78985	2.77787	2.78852	2.76145	2.76435		2.76914	2.78947	2.77427	2.77476	2.76709	2.78811	2.77652	2.77459	2.77341	2.76764	2.76829	2.80069
AT2G41290		7.07487	6.27314	5.72655	5.33757	5.64631	6.41136	6.63505	6.71553	5.91846	5.40835	5.91559	6.93883		6.63495	6.34197	5.91481	5.30037	5.83106	6.54508	6.6431	6.56122	6.21062	5.62548	5.83674	6.48376
AT2G41280		2.1526	2.12174	2.12397	2.11513	2.14026	2.13963	2.15076	2.15332	2.13802	2.14874	2.12719	2.12699		2.12082	2.15606	2.13843	2.13612	2.11952	2.16162	2.1575	2.13906	2.13645	2.1347	2.13151	2.16363
AT2G41260		2.39605	2.33598	2.33903	2.32744	2.38393	2.36259	2.38533	2.39062	2.37136	2.38087	2.35305	2.34549		2.34407	2.43239	2.36464	2.36713	2.34371	2.40667	2.43047	2.37825	2.36107	2.41146	2.34164	2.41601
AT2G41250		8.63687	8.11895	6.32518	5.23153	5.81207	7.08417	8.25754	8.22779	7.1464	6.22499	6.08082	7.25106		8.2315	8.22916	7.2192	5.52288	5.80244	7.22056	8.34475	8.42599	7.41519	6.19434	6.06977	7.0413
AT2G41230		5.80687	5.59574	5.68643	5.75566	6.50981	6.46728	6.9794	6.46882	5.65069	6.19243	6.75149	6.38452		6.7121	6.0784	7.08161	6.24873	5.76695	6.57293	6.5952	6.70844	6.20184	5.49638	6.27297	5.54901
AT2G41220		6.78781	6.90644	7.24254	7.04466	6.78216	6.84296	7.01516	6.81646	6.88183	7.06026	6.76887	6.61136		7.06317	6.86264	7.24864	6.79228	6.88051	6.81424	6.44463	6.86321	6.8147	6.54215	6.53459	6.67343
AT2G41420		9.21256	9.3129	9.09392	9.17554	9.1849	9.44196	9.26015	9.28748	9.10098	9.21647	9.25014	9.04874		9.37291	9.37983	9.60878	9.6787	9.42625	9.25027	9.42684	9.42107	9.46846	9.52958	9.47806	9.2869
AT2G41380		5.5875	6.04136	6.69738	6.20518	5.70487	5.00269	6.01985	6.04566	6.43919	6.45056	6.05143	4.96379		5.61295	5.58574	6.52916	6.06603	6.10604	4.97229	6.06047	5.91824	6.75408	6.69353	6.30669	5.36077
AT2G41370		3.40428	3.38761	3.38693	3.52771	3.47962	3.60433	3.40558	3.36309	3.42092	3.40382	3.38293	2.87505		3.80202	3.39482	3.46576	3.39309	3.4727	3.5742	3.55111	3.40104	3.39158	3.37959	3.56644	3.37447
AT2G41350		6.08003	6.00557	6.12618	6.01167	5.93356	5.99458	5.99594	6.24177	6.11207	5.91902	5.90619	6.30882		5.96956	5.79057	5.91709	6.12824	5.79782	5.72585	6.05136	6.21003	6.19006	6.31322	6.07396	6.37835
AT2G41410		9.56585	9.23573	9.40424	9.51122	9.50718	9.77942	9.84765	9.56051	9.31097	9.65355	9.64095	9.70135		9.61818	9.82897	9.70078	10.0492	9.75185	9.61193	9.73243	9.83803	9.71381	9.6282	9.66382	9.69635
AT2G41310		3.81332	4.2223	3.36361	3.79928	3.92309	3.39184	3.758	3.4033	3.39612	3.39407	3.84015	4.45117		3.36867	3.46061	3.35891	2.79184	3.35124	3.43317	3.44779	3.4766	3.35685	3.37259	3.33687	3.67524
AT2G14640		2.23197	2.19278	2.19377	2.21788	2.25059	2.21979	2.245	2.24399	2.23044	2.23321	2.20631	2.23116		2.22389	2.26343	2.21682	2.23328	2.22504	2.25677	2.23835	2.23771	2.2306	2.22421	2.22539	2.26311
AT2G14630		2.39361	2.32422	2.35434	2.30735	2.36757	2.35477	2.37733	2.38	2.36376	2.3716	2.35289	2.33847		2.32727	2.39884	2.36522	2.36005	2.35066	2.39968	2.41951	2.36445	2.34885	2.38515	2.35217	2.40538
AT2G14620		2.61027	2.51786	2.51708	2.55192	2.5966	2.581	2.59292	2.61204	2.59651	2.60315	2.58271	2.58216		2.53214	2.74428	2.57322	2.59195	2.577	2.62033	3.08757	2.59479	2.59177	2.64044	2.57779	2.62686
AT2G14590		2.10939	2.0773	2.08291	2.07065	2.0957	2.09483	2.10529	2.10815	2.09595	2.10267	2.08755	2.08235		2.07631	2.11662	2.09202	2.09118	2.07711	2.11774	2.11498	2.09336	2.09112	2.0901	2.07851	2.11902
AT2G14700		2.23816	2.20792	2.21722	2.21576	2.23313	2.22567	2.23873	2.24221	2.22674	2.23785	2.21485	2.22662		2.22054	2.2581	2.22781	2.22809	2.21915	2.26358	2.25843	2.22978	2.22605	2.4047	2.20758	2.25928
AT2G14690		2.28999	2.26347	2.27382	2.26926	2.27988	2.28102	2.29546	2.29618	2.28003	2.29345	2.27185	2.26998		2.23746	2.31139	2.28002	2.28174	2.27352	2.29654	2.30741	2.28343	2.27986	2.27917	2.2744	2.31
AT2G14680		6.04847	5.64543	5.54814	5.80286	5.80426	5.86355	5.37696	5.67003	5.76414	5.67008	5.8915	6.06736		4.61589	5.41633	4.80469	5.09002	5.83995	5.454	5.69123	5.65881	4.94339	5.53435	5.47485	6.05706
AT2G14670		2.30122	2.27424	2.27422	2.26981	2.28429	2.28702	2.2972	2.29972	2.28748	2.2946	2.27858	2.27637		2.27885	2.33359	2.28481	2.28295	2.24855	2.30785	2.30334	2.28346	2.28335	2.33977	2.27239	2.31052
AT2G14595		3.27307	3.20466	3.24345	3.23016	3.35658	3.25805	3.26701	3.26855	3.25181	3.26311	3.24619	3.30376		3.24774	3.26974	3.2501	3.25498	3.2324	3.55014	3.95917	3.2534	3.25255	3.24761	2.95494	3.27308
AT2G14580		7.70252	7.78328	7.51806	7.63574	8.21385	8.08936	7.85387	8.08083	8.01011	8.07095	8.12938	7.80454		7.33904	7.61686	7.21299	7.77535	7.59696	7.94581	7.98026	8.2386	7.67846	7.89997	8.04109	8.09735
AT2G14660		3.02508	2.92453	2.95755	2.92544	3.29168	2.99228	3.01654	2.97378	2.99842	3.00838	2.96412	3.30476		3.20646	3.04694	2.99567	2.99157	2.96592	3.02616	3.07093	3.11966	2.96793	2.99622	2.98163	3.10078
AT2G14610		11.4494	11.4433	11.6501	11.6617	12.152	12.1382	12.0186	12.2969	12.4177	12.1903	12.5186	12.3867		11.3858	11.7527	11.3379	11.5338	12.2443	11.955	12.1606	12.1373	11.7754	11.9124	12.0875	12.3294
AT2G32370		2.13351	2.1076	2.10746	2.09704	2.11322	2.1196	2.12975	2.13306	2.12001	2.13024	2.11049	2.11273		2.10167	2.13544	2.11767	2.11596	2.10235	2.14111	2.13701	2.11783	2.11533	2.11346	2.11053	2.14284
AT2G32360		2.74806	2.68373	2.64323	2.62051	2.73785	2.69051	2.72622	2.73407	2.71783	2.71563	2.67214	2.70307		2.70778	2.78766	2.71827	2.72038	2.63674	2.7517	2.7921	2.72145	2.67396	2.8436	2.68028	2.80873
AT2G32340		2.63185	2.60538	2.60584	2.59764	2.61474	2.62058	2.62982	2.62982	2.61566	2.61036	2.61084	2.76286		2.60504	2.64873	2.61211	2.61643	2.56931	2.61572	2.68003	2.59937	2.58836	2.60999	2.57035	2.71842
AT2G32310		3.0521	2.8744	2.87998	2.68413	2.89278	2.88933	2.90247	2.76904	2.89307	2.90279	2.88514	2.87912		2.88096	3.41611	2.89141	2.88827	2.87401	3.2547	3.68022	2.81913	2.88697	3.35817	2.87507	2.91731
AT2G32300		4.48814	4.71069	5.22671	5.02516	4.05272	4.42891	4.78511	4.21791	4.54399	5.26506	3.57793	3.19611		5.18957	4.06815	5.77413	5.73257	4.89255	3.7044	3.9468	4.90873	5.09823	5.20151	5.13089	4.0372
AT2G32290		5.60054	4.50618	3.6989	5.06296	4.75299	5.00596	4.67274	4.73392	4.34156	4.07337	5.53802	6.28139		4.76629	4.75007	3.70921	3.39259	4.94784	5.07093	4.9126	4.75794	4.15251	3.84767	4.61625	6.26968
AT2G32280		3.79257	4.03849	4.32681	4.71015	4.99006	4.73651	4.40479	3.79311	4.59668	4.91556	4.61216	4.24971		4.32469	3.90534	4.21859	4.9907	4.99378	4.92187	4.65057	4.07844	4.58579	4.76462	4.65284	4.47438
AT2G32260		7.72131	7.40187	7.26676	7.73153	7.48317	7.80679	7.53187	7.41798	7.66218	7.54138	7.4006	7.6747		7.0329	7.14308	6.96291	7.12101	7.61256	7.00746	7.421	7.67755	7.25283	7.28668	7.41782	7.71886
AT2G32250		6.2087	6.18145	6.18378	6.20861	6.31358	6.07887	6.09493	6.02647	6.24438	6.2031	6.18963	6.15493		5.62062	6.05767	5.69183	5.50142	6.3257	5.89066	5.85897	5.96668	5.818	5.36138	6.0201	6.06278
AT2G32450		5.89747	5.90216	5.61246	5.54179	5.49021	6.09303	6.11756	6.10724	5.48217	5.66357	5.64105	6.09629		6.41844	5.95385	5.80298	5.49578	5.85813	5.91506	5.49775	6.33813	5.85887	5.73678	5.79282	5.75762
AT2G32430		5.68771	5.49519	5.59962	5.40783	5.62337	5.52658	5.63876	5.67297	5.51414	5.56689	5.61574	5.55617		5.58851	5.64146	5.29896	5.13841	5.56667	5.67787	6.00572	5.62073	5.41677	5.61909	5.37549	5.6771
AT2G32415		3.29414	2.83305	2.83093	2.78491	2.84703	2.83861	2.84952	3.0188	2.83807	2.85258	2.8286	2.83991		2.88703	2.98545	2.82707	2.82437	2.80185	2.84907	2.84251	2.84107	2.8218	2.82611	2.83423	2.85322
AT2G32410		4.27809	4.48455	4.13087	4.31826	4.08662	4.11306	4.21433	4.06805	4.23742	4.13192	4.17622	4.26528		4.07702	4.15316	3.89129	3.32085	3.82999	4.09422	4.17998	3.99575	3.60542	4.00113	4.08949	4.17242
AT2G32380		6.35427	6.78117	7.04722	7.14203	6.86021	6.74476	7.03425	6.81697	6.58956	7.04203	6.67064	6.22117		7.16507	6.5092	7.33316	7.52936	6.90669	6.833	6.87346	6.72266	7.4575	6.92558	7.0968	6.57071
AT2G32440		6.64445	6.53973	6.54833	6.54566	6.54121	6.56367	6.56568	6.63673	6.55824	6.52029	6.8712	6.69071		6.43707	6.57428	6.35733	6.55958	6.55021	6.6899	6.56341	6.45855	6.47965	6.53192	6.54218	6.57711
AT2G32270		4.32364	4.87195	5.4451	5.02491	4.38924	4.21368	4.97277	4.2328	4.92664	5.6642	4.20644	3.64757		4.80901	4.23238	5.46162	4.93383	4.45083	4.39964	5.01172	4.25819	5.32098	4.89023	5.16014	3.70408
AT2G32390		3.70598	3.99405	4.74773	4.07514	3.93866	3.74302	3.59644	3.95355	4.71815	4.60486	3.94205	3.66232		3.33566	3.94077	4.37088	3.93971	3.78914	4.20645	3.59942	3.9198	4.23711	3.91034	3.93216	3.83283
AT2G32400		6.17343	6.07752	6.08015	6.21689	6.23674	6.31637	6.16027	6.13656	6.35324	6.39355	6.17327	6.7902		6.15023	6.25707	6.0832	5.90192	6.33963	6.21443	5.76299	6.22001	6.08854	6.05962	6.08383	6.22409
AT2G01480		3.75212	4.19927	4.10085	4.04634	4.22929	3.91662	3.809	3.87786	4.2402	4.14542	4.07429	3.67513		3.98927	4.02264	4.36604	3.92168	4.09443	3.68345	3.67831	3.78412	3.65943	4.24041	4.14921	3.7065
AT2G01510		3.12984	3.0626	3.06551	3.08434	3.01192	3.09489	3.11769	3.10613	3.02668	3.10933	3.18885	3.07886		3.04291	3.17501	3.08115	3.09354	3.06743	3.1321	3.1797	3.10182	3.06422	2.72154	3.05184	3.15795
AT2G01540		6.77172	6.76119	7.45246	7.67913	7.38273	7.7562	7.29921	7.34849	7.73008	7.86249	7.65325	6.98346		7.30691	7.37012	7.6134	8.3516	7.83959	7.58426	7.69157	7.7686	8.04407	8.19465	7.87298	7.38439
AT2G01550		2.65551	2.61976	2.56976	2.54478	2.64245	2.6075	2.6485	2.65396	2.61355	2.62889	2.62817	2.62714		2.62682	2.69327	2.63833	2.63972	2.61959	2.73098	2.74295	2.63715	2.63642	2.63712	2.58375	2.66761
AT2G01580		3.63939	3.61181	3.71695	3.63631	3.62364	3.62815	3.77045	3.77998	4.00342	4.28648	3.61182	3.33116		3.56393	3.60306	3.70404	4.02318	3.59178	4.20542	4.33025	4.40658	4.38741	3.46663	3.61577	3.83496
AT2G01410		6.67717	6.96765	6.88273	6.94729	6.59497	6.66224	6.65139	6.74874	6.71103	6.90832	6.91696	6.53659		7.08478	7.17755	7.09313	7.0077	6.82849	6.88103	6.99406	6.95009	6.90992	6.74002	6.87759	6.24258
AT2G01430		2.82674	2.80109	2.80119	2.78536	2.8118	2.80968	2.82057	2.82266	2.80973	2.8198	2.76568	2.79858		2.80292	2.86971	2.8118	2.81113	2.80276	2.83784	2.8755	2.81557	2.8092	2.84163	2.8118	2.8373
AT2G01440		4.98339	4.97237	4.97688	4.96313	4.97764	5.09516	4.72203	5.20483	5.00248	4.99107	4.97202	4.97876		4.97173	4.99573	4.97646	4.74967	4.97021	4.99418	4.8502	4.97908	4.97584	4.82845	4.91783	4.99044
AT2G01450		8.518	8.41223	8.35516	8.35562	8.47193	8.38234	8.26369	8.45389	8.48913	8.5008	8.49911	8.49028		8.02016	8.23348	8.16457	8.38477	8.2862	8.37699	8.48902	8.35033	8.15124	8.47375	8.33215	8.3367
AT2G01460		2.12642	2.10233	2.10259	2.09835	2.1525	2.09975	2.12068	2.12671	2.10988	2.12551	2.09999	2.11167		2.10533	2.12295	2.1121	2.11243	2.10265	2.12079	2.11767	2.11219	2.10917	2.0989	2.10556	2.12662
AT2G01470		5.05855	5.26562	5.26787	5.33835	5.27817	5.25559	5.29826	5.11543	5.35016	5.09761	5.1027	5.23536		5.18977	4.73171	5.10855	4.81356	5.64077	5.04155	4.90208	5.27442	5.07642	4.88337	5.21844	5.39259
AT2G01490		8.36042	8.45478	8.63259	8.50655	8.40133	8.50541	8.47261	8.55491	8.72766	8.42321	8.42281	8.35691		8.35032	8.55768	8.48331	8.91313	8.53883	8.65451	8.73521	8.43763	8.80208	8.61447	8.72094	8.54064
AT2G01610		5.57687	5.56645	5.65887	6.30462	5.57134	5.99565	5.613	5.87063	5.88112	5.58666	5.72252	5.1426		5.47194	5.5846	5.59434	6.35373	5.88159	5.75558	5.88007	5.57654	5.90045	6.24089	5.78451	5.69726
AT2G01520		7.55927	7.0024	8.32365	9.29325	7.08065	8.448	8.05236	7.85139	9.39066	8.76025	7.64721	2.44355		7.46323	6.93388	7.6587	9.44565	8.74972	7.65637	8.13527	8.00991	9.09785	8.85468	8.68336	8.54531
AT2G01500		2.35108	2.32008	2.3254	2.31661	2.33698	2.32995	2.34945	2.34948	2.33386	2.34487	2.31751	2.32449		2.30218	2.39425	2.33283	2.33252	2.31997	2.35676	2.3502	2.33968	2.33227	2.33201	2.30813	2.36038
AT2G01400		5.15203	5.01719	5.01532	5.10392	5.15434	5.26227	5.1663	5.28436	5.04292	5.1597	5.40839	5.12344		4.96295	5.18725	5.13282	5.47701	5.01882	5.18185	5.39321	5.20874	5.13232	5.56504	5.12763	5.20869
AT2G01600		6.79972	6.57893	6.71872	6.55588	6.65187	6.85252	6.59566	6.67385	6.40963	6.61075	6.63218	6.58539		6.84467	6.82016	7.08006	7.38025	6.69713	6.94179	6.6864	6.78452	6.83653	6.7909	6.74259	6.56326
AT2G01590		8.26928	8.32493	8.13845	7.86917	7.93053	8.09516	8.1081	8.4045	7.95689	7.74404	8.17466	8.83967		8.28281	8.24781	7.69503	7.57314	7.93429	8.40025	8.00419	8.02878	8.09765	7.93171	8.092	8.44918
AT2G01530		6.05217	6.54167	7.8878	8.0639	6.7219	6.54241	6.62614	6.69817	7.86328	7.59473	6.6165	4.64228		6.70189	6.18052	7.37925	8.77637	7.23951	6.62154	7.29431	6.56495	7.84769	8.10355	7.67912	6.42414
AT2G01570		8.73228	8.67417	8.36771	8.54898	8.30235	8.5642	8.62093	8.70915	8.58371	8.38611	8.48227	8.37423		8.85552	8.70332	8.74586	8.5374	8.42102	8.72002	8.71074	8.54082	8.80871	8.38097	8.49026	8.29782
AT2G01420		7.86102	7.91448	7.42722	7.85267	7.69695	7.82303	7.74688	8.00976	7.75679	7.64344	7.99043	7.81468		7.95846	7.85608	7.88793	8.03885	7.87667	7.93655	7.61721	8.11569	7.90792	7.71036	7.70975	7.60411
AT2G26960		2.1803	2.15306	2.15301	2.13588	2.16184	2.16214	2.1755	2.17889	2.16495	2.17503	2.15329	2.16306		2.14463	2.19175	2.16344	2.16393	2.14332	2.19254	2.19159	2.16507	2.16217	2.16344	2.15606	2.196
AT2G27050		8.61092	8.47586	8.68634	8.49078	8.46085	8.44192	8.30112	8.57997	8.5583	8.43014	8.40296	8.48403		8.31097	8.45697	8.54939	8.61525	8.45772	8.32247	8.51672	8.64562	8.78382	8.6674	8.5813	8.41797
AT2G27060		6.71338	6.76551	6.69342	6.51529	6.6982	6.69472	6.43912	6.75508	6.69919	6.60582	6.69052	6.69955		6.69798	6.82933	6.77589	6.44952	6.59628	6.71079	6.68436	6.70488	6.67029	6.51776	6.69756	6.68673
AT2G27090		6.99376	6.85105	6.93925	6.82503	7.12588	6.6983	6.66641	6.69119	6.83124	6.77617	6.88367	7.00458		6.82004	7.0105	6.82723	6.7152	6.82836	6.84655	6.74338	6.89565	6.64802	6.82222	6.72536	6.86446
AT2G27120		2.74266	2.70151	2.70471	2.55153	2.7324	2.70122	2.74561	2.74538	2.72977	2.73568	2.71342	2.71289		2.70572	2.7863	2.72564	2.7228	2.70495	2.7571	2.78377	2.72511	2.71574	2.72951	2.70395	2.76204
AT2G26970		6.35344	6.30371	6.32855	6.29386	6.35549	6.43982	6.24379	6.40308	6.49528	6.02909	6.53648	6.72067		6.10227	5.7098	5.88941	6.27326	6.22055	6.32679	6.53122	6.28822	6.09435	5.82777	6.22573	6.30518
AT2G27000		2.53775	2.50269	2.50188	2.49756	2.51404	2.50975	2.53244	2.52694	2.76292	2.52547	2.49584	2.46469		2.50425	2.67025	2.51219	2.57992	2.56072	2.5508	2.58379	2.51141	2.81409	2.52586	2.50529	2.53737
AT2G27010		2.81637	2.70613	2.71757	2.58976	2.79515	2.76494	2.78498	2.79387	2.77932	2.78027	2.74127	2.74199		2.73229	2.84907	2.76509	2.7815	2.73808	2.82279	3.35595	2.79156	2.7465	2.86217	2.65207	2.8434
AT2G27140		5.38697	5.36585	5.37351	5.17393	5.41403	5.6331	5.05158	5.3145	5.41285	5.36248	5.36314	5.74759		4.83757	5.39193	5.04395	5.30825	5.34321	5.29037	5.62073	5.37452	5.20961	5.22144	5.33506	5.39458
AT2G26990		7.51042	7.96423	7.72227	7.49956	7.46283	7.4735	7.52014	7.55615	7.79677	7.4885	7.35954	7.53401		7.24352	7.59009	7.53486	7.46064	7.57792	7.39404	7.67756	7.55423	7.55295	7.37055	7.49973	7.7878
AT2G27130		6.93709	6.85972	6.72214	6.79667	6.81307	6.90432	7.12259	6.7798	6.71748	6.4134	6.62117	7.03742		7.20683	6.91508	7.23103	6.77947	6.80498	7.14347	7.18415	6.87499	6.96678	6.72217	6.78635	6.95534
AT2G27020		9.27152	9.45745	9.64178	9.42206	9.62438	9.47776	9.46992	9.36687	9.34312	9.49237	9.46974	9.14614		9.61129	9.59119	9.4431	9.48189	9.46453	9.48052	9.46916	9.26767	9.46042	9.16935	9.53405	9.09142
AT2G26980		6.42617	6.43538	6.83146	6.95239	6.89507	6.33259	6.34991	6.37635	6.85576	6.96205	7.10218	6.27066		6.51075	5.94848	6.0967	7.27634	7.13638	6.70879	6.40275	6.18184	6.71444	6.86392	7.25201	6.60949
AT2G27040		7.73278	7.74426	7.66763	7.528	7.70358	7.26166	7.35704	7.48893	7.27068	7.35116	7.31699	7.68825		7.308	7.59469	7.46378	6.86779	7.15115	7.17848	6.92433	7.35387	6.86773	7.32847	7.12396	6.93181
AT2G27100		5.4831	5.66506	5.57872	5.34411	5.59983	5.43684	5.45854	5.48356	5.18039	5.50502	5.26879	5.57276		5.57352	5.29339	5.72621	5.26027	5.46202	5.45247	5.02119	5.35125	5.26341	5.54633	5.42327	5.2052
AT2G27080		3.06685	3.58673	3.62244	3.70536	3.28019	3.1429	3.88515	3.34935	3.45104	3.99198	3.24177	3.23557		4.21871	3.59055	4.4412	4.21846	3.68524	3.3048	3.3014	3.28702	4.14702	3.83736	3.55043	3.04782
AT2G27030		9.23156	9.51842	9.53227	9.42106	9.31943	9.3776	9.46928	9.49318	9.35609	9.41904	9.26783	9.40638		9.29343	9.23386	9.36273	9.63556	9.404	9.16403	9.44934	9.67709	9.60535	9.46787	9.51832	9.53597
AT2G27110		5.85521	5.64646	5.64175	5.68978	5.70341	5.67684	5.71014	5.71761	5.70471	5.69556	5.69584	5.93388		5.69661	5.71502	5.70692	5.43327	5.6932	5.84452	5.70727	5.70396	5.47222	5.51364	5.56829	5.71593
AT2G46640		5.08464	5.44333	4.60628	5.13113	4.61753	5.16262	4.86431	5.10842	4.82443	4.62482	4.67084	4.60543		4.54929	4.81388	4.64165	4.81102	4.84424	4.67139	5.01793	5.16432	4.87753	4.88923	4.60283	5.31924
AT2G46660		4.72199	4.55287	4.39069	4.37762	4.86446	4.71758	4.46385	4.41539	4.3983	4.41194	4.46489	4.3986		4.90895	4.59794	4.52604	4.1124	4.41236	4.53826	4.4929	4.5636	4.40067	4.14321	4.3278	4.66964
AT2G46690		7.78541	7.46052	7.35438	7.6246	7.05229	7.32805	7.34916	7.3128	7.48169	7.41157	7.11196	6.94165		7.1246	7.37513	7.17312	7.75327	7.28832	6.98694	7.44188	7.64166	7.49455	7.51348	7.49277	7.52196
AT2G46700		4.37059	4.40845	4.4225	4.41198	4.36998	4.3866	4.59731	4.3624	4.36933	4.20828	4.06417	4.36978		4.36095	4.39536	4.46886	4.56057	4.50063	4.39343	4.43653	4.37101	4.5228	4.35385	4.36846	4.38143
AT2G46710		5.70713	6.15308	5.78752	5.70865	5.58744	5.44724	5.4582	5.88669	5.46467	5.60404	5.61724	5.93945		5.44216	5.46438	5.5419	5.37936	5.38505	5.63507	5.36237	5.52637	5.46582	5.04012	5.49856	5.48429
AT2G46630		6.02711	6.42258	5.92181	5.83553	6.4897	6.17769	6.28534	6.01871	5.47186	5.97667	5.95512	6.4304		6.03392	6.39412	5.97257	5.97018	5.79608	6.09594	5.97833	6.00128	5.64477	5.96766	6.0038	6.02316
AT2G46650		8.13306	8.67072	8.31076	8.17978	8.20253	7.89851	8.1812	8.21375	8.13355	8.45718	8.63214	7.54004		8.4604	8.2322	8.77305	8.73573	8.15562	8.0002	8.01563	8.23412	8.49203	8.50445	8.64334	8.32479
AT2G46680		6.81677	6.32213	6.49647	6.61391	5.94819	6.47506	6.36256	6.43981	6.55824	6.52805	6.49973	6.37107		5.75025	6.0021	5.67862	6.56909	6.53644	6.06059	6.51263	6.73559	6.53843	6.48664	6.58747	7.07902
AT2G29510		6.87644	6.99854	6.58509	6.57476	6.65741	6.85302	6.78167	6.83909	6.80146	6.65745	6.62724	6.78193		6.80503	6.99792	6.59469	6.48649	6.76691	6.93567	6.40386	6.75465	6.59165	6.63795	6.4727	6.86599
AT2G29480		2.33762	2.31803	2.31462	2.31599	2.33252	2.32657	2.34096	2.34389	2.32748	2.33898	2.31438	2.31723		2.32273	2.3563	2.32937	2.32345	2.31977	2.34008	2.36118	2.32719	2.32665	2.32718	2.32237	2.34584
AT2G29470		4.07613	3.67441	4.60912	3.86501	4.06086	5.15933	4.3801	4.94011	4.40811	4.70157	4.93628	5.48198		3.60355	4.31047	3.65922	4.59573	5.72057	4.41625	4.3797	4.26583	4.1774	4.58006	4.59501	4.61924
AT2G29440		3.02631	2.95409	3.00116	2.98691	3.01143	3.00674	3.43553	3.02532	3.01252	3.21829	2.95956	2.95044		2.98977	3.04983	3.01098	3.31822	2.99342	3.03663	3.08874	3.00786	3.79237	3.1295	2.99718	3.0484
AT2G29600		3.45587	3.35393	3.50205	3.51432	3.54136	3.40118	3.5497	3.5625	3.54695	3.55745	3.53592	3.37936		3.53752	3.59871	3.53984	3.54425	3.38507	3.57416	3.57924	3.54263	3.71743	3.54321	3.45689	3.59643
AT2G29410		2.22006	2.18124	2.17913	2.16809	2.19835	2.19615	2.20764	2.21271	2.19634	2.20826	2.19025	2.19878		2.18039	2.22412	2.1993	2.19673	2.17937	2.23179	2.21286	2.19894	2.19847	2.19235	2.47439	2.21939
AT2G29380		2.61137	2.58522	2.58442	2.56823	2.59087	2.6005	2.61061	2.61036	2.59536	2.60755	2.58894	2.59077		2.58903	2.63816	2.59343	2.5945	2.58601	2.61227	2.60376	2.59547	2.59394	2.58566	2.58872	2.61861
AT2G29370		8.58528	8.3072	7.78186	7.82184	7.94101	8.46969	8.65843	8.38045	7.97302	7.68625	7.99179	8.27189		8.45645	8.21637	7.5694	7.76973	7.816	8.16174	8.40825	8.06199	8.1023	7.82229	7.8784	8.42185
AT2G29330		3.19907	3.17053	4.22225	3.52723	3.17363	3.17586	3.50797	3.17937	3.27792	3.53169	3.07009	3.12915		3.54773	3.23455	3.98085	3.1796	3.16944	3.3409	3.24482	3.1806	4.17674	3.19853	3.17376	3.2315
AT2G29310		6.96064	7.49756	7.62469	7.34192	7.23707	7.03417	6.97712	7.65466	7.4265	7.63903	7.54872	6.78173		6.74053	7.19918	7.38844	8.02885	7.27403	7.00869	6.90907	7.17577	7.88124	7.54581	7.56763	7.26322
AT2G29300		2.7093	3.32387	2.70375	2.6439	2.68991	2.66081	2.67695	3.25144	2.66167	2.74614	2.81611	2.66252		2.73832	2.96705	2.65653	2.67195	2.62023	2.70414	2.76818	2.66496	2.65691	2.68251	2.6293	2.70114
AT2G29290		8.95348	9.03649	8.50845	8.0527	7.89553	7.89233	8.28863	8.64228	8.20569	7.90594	8.6338	8.97088		8.04484	8.8698	8.15616	7.87137	8.04043	8.00797	8.14646	8.45387	8.40186	7.76006	8.09664	8.39572
AT2G29260		3.07814	3.05118	3.49097	3.27759	3.10139	3.05626	3.07371	3.06524	3.05986	3.07142	3.05111	3.04588		3.05329	3.07267	3.24761	3.06094	3.0527	3.08994	3.06527	3.04876	3.0596	3.04759	3.05558	3.07518
AT2G29250		2.23575	2.2062	2.20987	2.18417	2.22282	2.21725	2.23285	2.23446	2.22009	2.23014	2.20583	2.21064		2.20501	2.24198	2.21771	2.21299	2.20874	2.24159	2.23664	2.21852	2.21753	2.21669	2.21071	2.245
AT2G29220		2.32922	2.2723	2.27657	2.26826	2.31152	2.30146	2.32402	2.32264	2.30833	2.31684	2.29643	2.29237		2.28147	2.34827	2.30141	2.2983	2.27889	2.34146	2.35157	2.30458	2.2992	2.30493	2.27876	2.33804
AT2G29210		6.64223	6.66928	6.57024	6.34377	6.81858	6.31021	6.51743	6.51262	6.24369	6.23659	6.51897	6.70994		6.43556	6.33983	6.52534	6.00408	6.28963	6.3342	6.15661	6.47457	5.99684	6.16244	6.1015	6.10702
AT2G29190		5.09964	5.35483	5.21134	5.54099	5.24709	5.12407	5.16936	5.3015	5.15951	5.22558	5.20241	5.423		5.13737	5.18775	5.40871	4.90408	5.21134	5.43812	4.47376	5.06861	5.16776	4.86398	5.21923	5.08314
AT2G29180		7.84667	8.05192	7.66911	7.91263	7.99844	7.96908	8.11364	8.01608	7.6371	7.84654	8.15443	7.99568		8.13982	7.87518	7.86092	8.19296	7.90726	8.22408	8.2887	7.98005	7.84974	8.22681	8.09452	8.23977
AT2G29150		3.16694	2.99643	2.91836	2.95613	3.15717	3.14453	3.17356	2.99801	3.15886	3.03497	3.12147	3.15684		3.01816	3.18217	3.15787	3.1578	2.94178	3.16561	3.20203	3.16541	3.15799	3.15706	3.02443	3.22459
AT2G29390		6.80626	6.86287	6.8588	6.94092	6.91426	6.82917	6.83527	6.87858	6.75493	6.87299	6.82241	6.733		7.06089	6.93489	7.02892	6.67346	6.8341	7.01888	6.8657	6.76124	6.78751	6.86591	6.74455	6.81347
AT2G29490		6.76891	6.759	7.10466	7.06723	6.66743	6.43585	6.69443	6.51608	7.33994	7.33252	6.78711	4.73354		6.73603	6.68831	7.02277	8.02561	7.16792	6.54322	7.48894	6.56792	7.24168	7.42756	7.44519	6.39812
AT2G29320		5.5394	6.07222	6.54073	6.04918	5.53653	5.65285	5.54719	6.42528	6.1725	5.95922	5.92362	5.62553		5.199	5.64959	5.79556	6.10653	5.56273	5.57431	5.58787	6.1403	6.41972	6.01837	5.94898	6.27429
AT2G29350		5.25125	5.40912	5.93265	5.74698	6.19719	7.32257	7.21588	7.64322	7.21753	6.78851	7.8065	8.13267		5.89048	6.93712	5.70986	6.62493	7.65205	7.09017	7.27753	7.83506	7.05508	6.66039	6.95859	7.72122
AT2G29360		8.11209	8.23399	7.78761	7.59705	7.4839	7.89576	8.09633	8.40249	7.79756	7.36694	7.87001	8.40806		7.7289	7.55362	7.34218	7.60091	7.75019	7.44324	8.05051	8.28038	7.60489	7.26847	7.61269	8.0702
AT2G29500		4.46148	4.41197	4.54213	4.77177	5.25221	4.1883	4.43416	4.14217	4.64111	4.45871	4.92678	4.1002		4.8184	4.53048	4.44436	5.28563	4.83579	4.88167	4.82602	4.47313	4.63395	3.92547	4.78296	4.51713
AT2G29550		7.88369	8.01662	8.02046	8.07837	8.20901	7.92375	7.88548	7.6793	8.00305	8.11436	8.01828	7.67386		7.97306	7.99885	8.1861	7.83896	7.92542	7.87114	7.65232	7.96131	7.38895	8.03538	8.04403	7.79354
AT2G29420		8.03442	8.0134	8.26129	8.43157	8.04191	7.9033	8.11374	8.01902	8.14721	8.26699	7.97956	7.2298		7.95389	7.80999	8.16216	8.85819	8.61231	8.11883	8.21987	8.16335	8.44932	8.25284	8.42831	8.01552
AT2G29570		7.43287	8.06006	8.07439	7.89265	8.05787	7.66138	7.70589	7.60065	7.64064	7.83523	7.65771	7.53739		7.8048	7.5487	8.10227	8.05689	7.68243	7.79991	7.59715	7.49557	7.90143	7.60484	7.82268	7.55472
AT2G29590		5.5143	5.49273	5.48769	5.63555	5.09397	5.4996	5.5973	5.75128	5.41543	5.20535	5.53014	5.97572		5.48174	4.97591	4.75282	5.50441	5.48163	4.75917	5.50655	5.59766	5.54301	5.12782	5.48268	5.96476
AT2G29450		8.6388	8.29373	8.11528	8.63042	8.5193	8.87458	8.756	8.43453	8.1341	8.31221	8.95053	8.92703		8.67645	8.23485	7.6555	8.63356	8.8158	8.73725	8.77232	8.62353	8.05272	8.39017	8.78005	9.30245
AT2G29340		8.39161	8.38327	7.72735	8.01586	8.10471	8.21702	8.54367	8.66674	8.01892	8.01447	8.43647	7.9895		8.54659	8.09587	8.01714	8.34244	8.14754	8.245	8.06912	8.4837	8.34715	7.57293	8.39233	8.25168
AT2G29560		8.11452	8.10725	8.23124	8.20728	8.27675	8.2141	8.0052	7.94848	8.30973	8.06585	8.12731	8.14872		8.00745	8.16497	7.99544	7.91283	8.15276	8.03269	8.21156	8.04239	8.07146	7.79042	8.23744	8.12004
AT2G29460		6.99279	6.81423	7.43018	8.39678	8.10352	8.73396	7.43805	7.80047	7.79876	7.93053	8.19317	7.9673		6.88091	6.90694	6.62652	8.56536	8.94333	8.03431	7.61923	7.97253	7.87962	8.00024	8.42917	8.24538
AT2G29540		6.41685	6.9331	6.77505	6.54432	6.583	6.31825	6.446	6.49703	6.51073	6.4934	6.5829	6.49337		6.70515	6.49623	6.78588	6.563	6.53406	6.426	6.60249	6.56661	6.54531	6.33797	6.64864	6.50875
AT2G29400		8.32254	8.01769	8.28011	8.36853	8.31537	8.44176	8.17663	8.48701	8.41368	8.37179	8.40697	8.4538		8.06654	8.10779	8.22929	8.46825	8.40594	8.47921	8.09668	8.21813	8.44242	8.36741	8.53714	8.34188
AT2G29530		7.84342	8.37537	8.40737	8.27878	8.2157	8.0116	8.12742	7.94739	7.66876	8.03464	8.08939	8.06431		8.15352	7.77911	8.16522	8.23318	7.88002	7.95449	8.17363	7.98488	7.92212	7.74915	8.06134	8.02864
AT2G29580		4.99952	4.9118	4.90706	4.90739	4.91925	4.72066	4.93586	4.93653	4.90586	4.93557	4.85501	4.88117		4.9158	4.97496	4.98667	5.04927	4.73637	4.93573	4.92606	4.91727	4.89318	4.91526	4.80756	4.94211
AT2G27790		3.52402	3.47833	3.48042	3.40308	3.50202	3.4877	3.5039	3.51334	3.48776	3.39692	3.47601	3.48184		3.45346	3.55184	3.48359	3.48734	3.47795	3.44751	3.44633	3.48829	3.23892	3.4211	3.48035	3.53045
AT2G27750		2.54581	2.49674	2.48601	2.47302	2.5252	2.51522	2.53571	2.5369	2.52189	2.52533	2.50669	2.49923		2.48638	2.57943	2.51688	2.51944	2.4681	2.56439	2.60422	2.52592	2.50155	2.55349	2.49697	2.57616
AT2G27740		2.51042	2.46709	2.46363	2.46864	2.48957	2.48942	2.49614	2.49435	2.98625	2.4923	2.47723	2.47793		2.44276	2.52598	2.48251	2.48274	2.46643	2.5124	2.51564	2.48585	2.48285	2.48175	2.47636	2.52458
AT2G27700		2.99517	2.89379	2.78584	2.87466	3.00561	2.88792	2.96999	2.96949	2.94755	2.96758	2.87492	2.91902		2.90939	3.13779	2.93785	3.03004	2.91973	2.98663	3.05313	3.03796	2.92853	3.24736	2.92722	3.01701
AT2G27690		2.31003	2.27194	2.27573	2.26533	2.29767	2.55496	2.28839	2.30962	2.29535	2.31764	2.29181	2.28025		2.2788	2.32266	2.29301	2.30436	2.24872	2.7183	2.32296	2.28272	2.31005	2.29189	2.29433	2.29366
AT2G27660		5.74556	4.98636	5.86479	5.53576	5.42465	5.57585	6.16537	5.60689	5.88458	5.74024	6.11964	5.34151		6.05809	5.82542	5.83851	5.75402	5.85622	5.95705	5.88496	5.66481	5.65069	5.50737	5.53166	5.77857
AT2G27650		3.51585	3.0309	3.00141	3.09148	3.14152	3.13893	3.1077	3.0988	3.14694	3.1541	3.07095	3.12277		3.09668	3.20175	3.11182	3.12296	3.03983	3.18667	3.23655	2.7569	3.4526	2.83779	3.11653	3.18986
AT2G27630		3.00325	2.73619	2.9342	2.94667	2.98805	2.97443	2.99186	2.97769	2.98015	2.9879	2.96113	2.96969		2.9648	3.0391	2.97359	2.9755	2.82084	2.99497	3.11375	2.9807	2.93717	3.07018	2.95387	3.04042
AT2G27870		2.02643	2.00009	2.0004	1.99417	2.00737	2.01293	2.02541	2.02524	2.00846	2.02357	2.00045	2.00957		2.00227	2.0287	2.00989	2.01182	2.00153	2.02711	2.01843	2.01085	2.0088	2.00659	2.00422	2.02895
AT2G27520		2.99316	2.9625	2.96804	2.95624	2.97958	2.97967	2.9897	3.04858	2.95799	2.98663	2.97336	3.07907		2.91519	3.00026	2.97769	2.96469	2.9604	3.93359	3.05074	2.97685	2.97606	2.6673	2.96376	3.00451
AT2G27840		7.15864	7.96994	7.77603	7.64839	7.99755	7.55945	7.97038	7.47387	7.54355	7.78867	7.41753	7.1968		8.36219	7.36151	8.10315	7.86475	7.49117	7.74844	7.8334	7.37231	7.77253	7.5136	7.82959	7.42064
AT2G27810		6.73281	7.0011	7.05949	6.97543	7.03374	6.65659	6.94615	6.87652	6.66177	6.99588	7.01192	7.05052		7.08438	6.86239	7.02765	6.79231	6.84348	7.07475	6.5147	6.46539	6.75116	6.64067	6.93259	6.63042
AT2G27610		2.43912	2.37402	2.37188	2.41078	2.42879	2.41377	2.43779	2.44182	2.4252	2.42873	2.41056	2.39247		2.41404	2.48158	2.42333	2.41921	2.39613	2.46787	2.49089	2.42846	2.41687	2.45691	2.4001	2.48029
AT2G27710		11.3763	11.6324	11.5018	11.4124	11.5711	11.2548	11.5808	11.4264	11.2927	11.3893	11.2403	11.2023		11.7427	11.4416	11.6841	11.5023	11.2869	11.2835	11.5682	11.3265	11.3904	11.2013	11.465	11.1957
AT2G27820		7.274	7.19357	7.26308	7.44359	7.16501	7.50153	7.46034	7.03739	7.08848	7.19177	7.37234	7.39564		7.59344	7.21002	7.27435	7.29637	7.6198	7.39467	7.21612	7.27775	6.94166	7.39632	7.33093	7.2973
AT2G27720		10.4119	10.6158	10.6876	10.6144	10.7226	10.5724	10.8342	10.6946	10.3639	10.7942	10.4745	10.3744		10.8883	10.6657	11.1178	10.8683	10.5626	10.3893	10.6846	10.7358	10.6819	10.7625	10.8502	10.547
AT2G27830		7.00434	7.1153	7.11495	7.06706	6.86133	6.5187	6.69225	6.98361	7.25256	7.17127	7.17197	6.24905		6.72482	7.68752	7.28417	8.09923	7.3542	6.985	6.7912	7.264	8.01353	7.89085	7.61814	6.98502
AT2G27600		8.73593	8.61308	8.66324	8.71562	8.80927	8.89983	8.6475	8.75843	8.63722	8.5841	8.61819	8.66509		8.64152	8.77761	8.60309	8.7627	8.79596	8.69429	8.84395	8.77883	8.69771	8.81112	8.69866	8.84081
AT2G27580		7.49745	7.42255	7.52677	7.39168	7.2378	7.53406	7.53624	7.5505	7.23074	7.27605	7.24495	7.54645		7.51097	7.56221	7.53672	7.88034	7.50152	7.62376	7.67782	7.54111	7.56061	7.52835	7.49398	7.60159
AT2G27590		6.17588	6.14272	6.2355	6.32465	6.36908	6.39306	6.37175	6.29507	6.3071	6.367	5.97103	6.33917		6.36973	6.31472	6.37641	6.20398	6.35713	6.40471	6.38538	6.29729	6.17328	6.37388	6.25391	6.33396
AT2G27570		2.90653	2.6737	2.68017	2.67258	2.70727	2.69186	2.72012	2.69139	2.70023	2.70677	2.67997	2.67151		2.67935	2.74353	2.69253	2.69638	2.68047	2.73711	2.75587	2.73032	2.70075	2.74424	2.63522	2.73822
AT2G27775		6.28029	6.66171	6.70867	6.55322	6.47943	6.21796	6.3208	6.18559	6.20939	6.57088	6.03892	6.16938		6.84405	6.3065	7.08099	6.7421	6.25699	6.28402	6.21262	6.29269	6.82516	6.71264	6.55219	6.17789
AT2G27730		9.26911	9.21886	9.06998	9.16533	9.39114	9.25648	9.38807	9.23497	9.02149	9.16907	8.96895	9.09305		9.26004	9.39024	9.18028	9.38413	9.31976	9.34725	9.66778	9.27898	9.20426	9.40318	9.27439	9.23221
AT2G27680		9.61225	9.51876	9.35713	9.2713	9.51025	9.3351	9.40517	9.55813	9.24593	9.15736	9.50362	9.78727		9.35921	9.61707	9.12285	8.86435	9.28571	9.62175	9.43685	9.35838	8.94557	8.71949	9.13863	9.5801
AT2G27760		4.87023	4.85205	4.81023	4.72885	4.74096	4.77183	4.76448	4.81529	4.7436	4.74343	4.73025	4.66343		4.65353	4.75899	4.48344	4.42365	4.66057	4.75752	4.74816	4.65999	4.76675	4.76575	4.42801	4.76733
AT2G27550		2.36841	2.34775	2.38195	2.34366	2.35921	2.31971	2.37072	2.36293	2.35793	2.37124	2.34796	2.34804		2.3523	2.37081	2.79959	2.35758	2.31697	2.36979	2.36705	2.35521	2.35622	2.34945	2.35023	2.37603
AT2G27530		10.7413	11.2254	11.0846	11.038	11.0871	10.9338	11.0528	10.884	10.8695	10.9578	10.838	10.6449		11.3285	11.0814	11.3827	11.3882	10.8787	10.9514	11.1553	10.9061	11.1137	11.1182	11.1294	10.7518
AT2G06820		2.58814	2.63776	2.56239	2.44862	2.56956	2.56723	2.5872	2.58467	2.57039	2.58228	2.56819	2.67944		2.56435	2.5913	2.57003	2.57017	2.4919	2.59024	2.62711	2.57033	2.56405	2.56641	2.56438	2.6054
AT2G06840		2.07541	2.04793	2.05077	2.04213	2.05957	2.06364	2.07355	2.07324	2.05848	2.06939	2.0563	2.05333		2.0513	2.08142	2.05712	2.05751	2.05088	2.07491	2.07675	2.05787	2.05762	2.05714	2.04969	2.08502
AT2G06890		3.00901	2.78996	2.79239	2.75697	3.04057	2.8962	2.96321	2.99149	2.95483	2.9927	2.87213	3.0206		2.80017	3.22289	2.95131	3.03357	3.13291	3.02341	3.27376	3.08896	2.80366	3.69818	2.91835	3.1381
AT2G06850		10.8874	11.0257	11.3999	11.4443	11.1706	11.2614	10.8834	11.1173	11.3918	11.2614	11.1577	10.2531		11.0933	11.2031	11.57	11.8865	11.3128	10.9522	11.0466	11.2509	11.616	11.5471	11.2957	10.9637
AT2G28810		5.90468	6.10716	5.83631	6.07319	5.96246	6.07341	6.10153	5.80754	5.94661	6.0912	5.87471	6.42868		5.6308	5.83781	5.88752	5.25846	5.98547	5.92952	5.92868	5.90984	5.67589	6.07711	5.79682	6.06781
AT2G28880		4.16156	4.05635	3.64084	4.1205	4.14791	4.15432	4.20527	4.16693	4.03564	4.13297	4.13721	4.15171		4.20735	4.17239	4.01336	3.88603	4.12425	4.17101	4.16162	4.03412	4.14446	4.14205	4.14343	4.30543
AT2G28755		2.62887	2.55532	2.56388	2.545	2.61419	2.59568	2.61032	2.61715	2.58107	2.60496	2.57674	2.57595		2.56926	2.64928	2.58966	2.59015	2.56109	2.6275	2.65463	2.60372	2.59823	2.63897	2.56662	2.64403
AT2G28760		6.10555	6.0216	5.99178	5.84472	5.72669	5.85702	6.06157	5.984	6.20247	6.13777	5.90882	5.75788		5.8181	6.00736	6.10438	5.84694	5.94686	5.99874	6.21067	6.13972	6.29431	5.95711	6.00428	5.86648
AT2G28780		3.22499	3.97372	3.44245	3.20077	3.39168	3.20484	3.30233	3.22447	3.20946	3.46987	3.16632	3.20648		3.72389	3.69217	5.26949	3.46791	3.17966	3.21649	3.21182	3.20844	3.14751	3.19668	3.207	3.2229
AT2G28790		8.18554	8.55831	8.47701	8.80422	8.86263	8.64863	8.65748	8.49862	8.45195	8.80527	8.50834	8.20002		8.2064	8.52469	9.06404	8.75915	8.75677	8.53684	8.25342	8.66366	8.40076	8.8893	8.96068	8.36219
AT2G28800		10.2881	10.4151	10.304	10.1526	10.3198	10.1931	10.1656	10.411	10.2407	10.3109	10.3299	10.4408		10.1712	10.1836	9.88832	10.091	10.1503	10.2148	10.4174	10.1804	10.2661	10.14	10.2265	10.2783
AT2G28900		9.96539	9.85897	11.0725	11.4874	11.5065	11.3854	10.7185	10.1142	11.0645	11.14	11.5171	11.3739		10.0741	9.95046	9.69234	11.1677	11.4086	10.9533	10.8023	10.1642	10.4811	11.0829	11.1903	11.4936
AT2G28740		7.40746	7.68419	7.54071	7.95566	7.89424	7.48151	7.43684	7.53984	7.1848	7.59207	7.61639	7.36524		7.29124	7.29587	7.42987	7.61109	7.3711	7.13137	7.60596	7.51324	7.22736	7.262	7.56825	7.47355
AT2G28870		2.8461	2.77389	2.81894	2.80211	2.83592	2.80803	2.6596	2.8453	2.79259	2.83477	2.81954	2.93246		2.80805	2.86634	2.80585	3.09634	3.08881	2.85227	2.86184	2.8542	3.35085	3.2113	2.80135	2.93273
AT2G28910		10.2319	9.87854	10.0222	10.1262	9.60548	9.95975	9.78326	10.0426	9.88136	9.94891	9.90043	10.2061		9.61077	9.78811	9.79874	10.2252	9.95279	9.77502	9.90013	10.236	10.1955	10.0927	9.94661	10.3488
AT2G28840		7.82309	8.4196	9.43331	9.12122	8.92521	8.63416	8.0716	8.53907	9.13331	9.09431	8.78126	8.32285		8.0245	8.30008	8.98954	9.40406	9.14882	8.55924	8.1372	8.32659	9.19424	9.14999	9.20127	8.59726
AT2G28830		3.02305	3.00065	3.03027	2.99673	2.94061	3.00148	3.01348	3.02022	3.00592	3.01617	2.99712	2.99598		2.99841	2.8949	3.008	3.00741	2.99875	3.01441	2.89529	3.20615	3.39486	3.30646	2.99169	3.017
AT2G02220		5.60809	5.79757	6.22545	6.36227	5.76772	5.82684	5.80069	6.22746	6.22494	6.2559	5.92264	5.6902		6.1461	5.83406	6.45853	6.33169	6.20327	5.53853	5.78261	6.18845	6.6774	5.84996	6.08538	5.36714
AT2G02310		2.65493	2.56499	2.80754	2.61803	2.68768	2.60703	2.68867	2.70047	2.67374	2.6945	2.67299	2.64939		2.66658	2.71561	2.6818	2.68219	2.65817	2.7137	2.73791	2.68413	2.67848	2.69159	3.13631	2.71192
AT2G02340		2.97086	2.8691	2.8969	2.67989	2.96156	2.94432	2.95679	2.96506	2.78412	2.95983	2.9212	2.917		3.28672	2.98763	2.92481	2.93062	2.9077	3.00171	3.03991	2.96413	2.96242	3.0283	2.71162	2.9901
AT2G02350		4.61992	4.60507	4.6059	4.60456	4.61067	4.5097	4.61985	4.62081	4.76587	4.61774	4.60321	4.61347		4.4843	4.62614	4.60868	4.6061	4.5965	4.62821	4.61926	4.51708	4.61392	4.60296	4.59161	4.632
AT2G02360		5.50348	5.64832	6.24398	6.06871	5.7793	5.98359	5.72708	6.1961	6.02652	5.93738	6.01894	6.23059		5.66298	5.5498	5.35285	6.03148	6.40298	5.66098	5.91196	6.05946	5.98296	6.21581	5.64468	6.28374
AT2G02380		2.75531	2.97907	2.71898	2.71516	2.73273	2.72098	2.7235	2.74439	2.72793	2.74145	2.70818	2.71332		2.70549	2.75453	2.72507	2.85752	2.7088	2.74396	2.76584	2.78966	2.72867	2.7395	2.7098	2.78835
AT2G02400		6.07879	6.06546	6.24568	6.08214	6.06878	6.12594	6.17512	6.18092	6.2952	6.12147	6.12979	6.36174		5.9239	6.14991	6.11385	6.37853	6.08735	6.2279	6.15343	6.11708	6.49803	6.0991	6.0037	6.19972
AT2G02230		4.43213	5.24039	5.33146	5.15478	4.86281	4.88041	4.90703	5.17968	4.97697	5.17938	4.78297	5.19253		4.95912	5.0814	5.22067	4.57665	5.06177	5.07386	4.59713	4.9952	5.47399	4.81943	5.28392	4.97196
AT2G02410		4.19955	4.02283	4.10919	4.33942	4.35532	4.12063	4.17603	4.20418	4.14955	4.18471	4.14735	4.57462		4.03579	3.75054	3.75666	4.14894	4.14802	4.19398	4.33437	4.2359	3.4835	4.16679	4.12877	4.55593
AT2G02440		3.23898	3.20178	3.21088	3.19483	3.21937	3.22486	3.23415	3.23615	3.21884	3.22983	3.21013	3.20998		3.20428	3.25076	3.22	3.21939	3.20209	3.25058	3.36545	3.22334	3.21983	3.23668	3.20131	3.24612
AT2G02450		3.56383	3.51387	3.51821	3.53059	3.54855	3.54707	3.55886	3.56409	3.54879	3.55768	3.70525	3.55481		3.53367	3.56853	3.0548	3.54375	3.51963	3.59102	3.5633	3.54776	3.54391	3.57412	3.52263	4.01777
AT2G02250		3.35632	3.31304	3.30984	3.30049	3.33466	3.32804	3.34203	3.34399	3.32989	3.33959	3.31384	3.31619		3.30824	3.36028	3.32807	3.32599	3.30799	3.35888	3.36069	3.33151	3.3285	3.42829	3.30703	3.35477
AT2G02270		2.91469	2.81392	2.87266	2.88796	2.90447	2.90085	2.9969	2.88913	2.86728	2.95155	2.76841	2.83941		2.89238	3.16858	2.86398	2.90201	2.89418	3.2826	3.53821	2.90286	2.91787	3.20339	2.7552	2.9803
AT2G02280		2.69535	2.629	2.6367	2.59427	2.68247	2.65297	2.68429	2.67151	2.64834	2.68028	2.65166	2.66184		2.63569	2.73215	2.65334	2.6682	2.62461	2.70729	2.74368	2.67224	2.64431	2.72751	2.6275	2.75122
AT2G02300		2.31024	2.26111	2.27517	2.25892	2.29481	2.29174	2.31097	2.30883	2.29159	2.30554	2.2772	2.27788		2.27068	2.34187	2.2887	2.29138	2.26566	2.33116	2.34325	2.29538	2.28891	2.31589	2.2736	2.33398
AT2G02470		7.05382	6.88226	6.93498	7.14095	7.14418	7.14674	7.12999	7.02046	6.90059	7.11872	7.01397	7.21027		7.10028	7.10443	7.0739	7.41495	6.97907	7.08729	7.08073	7.16362	7.29731	7.03322	7.17836	6.97623
AT2G02390		7.93171	7.68337	7.89505	7.83603	7.80173	7.99905	7.79929	7.85629	8.17643	8.09253	8.09023	7.8528		7.55758	7.74277	7.54212	8.59638	8.27112	7.89866	8.31227	8.02697	8.09256	8.20848	8.13736	8.1023
AT2G02370		6.54947	6.77458	6.89734	7.03543	6.79703	6.92359	6.48417	6.72219	7.2155	6.55692	6.70484	6.8536		6.21545	6.6418	6.49773	6.70743	6.96661	6.61669	6.63414	6.81924	7.04974	6.78535	6.76077	6.91063
AT2G38950		6.23329	6.21678	6.21315	6.20549	6.22196	6.22413	6.00805	6.24065	6.22551	6.05553	6.21371	6.32393		6.38583	6.14395	6.23165	5.65129	6.1395	6.16113	6.14957	6.21786	5.95329	6.10227	6.18227	6.16467
AT2G38960		3.97637	3.94766	4.01151	4.03072	4.51207	3.95336	4.04105	3.97065	3.8352	4.06325	3.99631	4.01768		4.01074	3.93212	4.02971	3.97752	4.01076	3.79463	3.97314	4.05984	3.95394	4.08746	3.95094	4.11125
AT2G38970		6.42657	6.27916	6.17882	6.39126	6.30198	6.10895	6.08489	6.11374	6.02398	6.43628	6.26694	6.49873		6.13073	6.19057	6.17419	5.71873	6.2194	6.44367	5.94863	6.0759	5.90937	6.27434	6.31183	6.10192
AT2G39000		7.92045	7.63399	7.68877	7.51291	7.14808	7.4573	7.57675	8.00226	7.71298	7.57014	7.78419	7.79898		7.27863	7.59565	7.49766	7.95454	7.6352	7.76555	7.89181	7.78576	8.22816	7.85734	7.90956	7.82847
AT2G39020		7.56997	7.87818	7.52781	7.6416	7.65046	7.57541	7.62109	7.62384	7.25668	7.48375	7.319	7.53308		7.80723	7.57264	7.76488	7.42665	7.56598	7.41534	7.2974	7.48266	7.3795	7.27597	7.65057	7.41004
AT2G39040		2.23745	2.21643	2.21696	2.19086	2.22943	2.2287	2.24516	2.2414	2.41641	2.23702	2.2197	2.21605		2.21814	2.25192	2.22793	2.22445	2.211	2.25097	2.25262	2.2253	2.22546	2.22355	2.20979	2.31174
AT2G39080		7.76931	7.83939	7.50214	7.49722	7.65388	7.53066	7.75667	7.7706	7.21136	7.51755	7.51286	7.68326		7.46275	7.70818	7.38943	7.49537	7.34799	7.56186	7.82332	7.48644	7.30149	7.29069	7.47892	7.39451
AT2G39090		5.25835	5.20017	4.88176	5.10923	5.20588	5.19331	5.17559	5.23812	5.20532	5.21989	5.20001	5.20658		5.07381	5.21642	5.20469	4.50019	5.08739	5.21952	5.08363	5.2044	4.79785	4.50177	4.93795	5.17176
AT2G39100		3.97874	3.95263	3.95662	3.78832	3.92261	3.89637	3.91805	3.97457	3.9627	3.97268	3.95743	3.65412		3.95306	3.98342	3.72706	3.96263	3.92863	4.52014	4.55191	3.91656	3.96543	4.41384	3.83486	3.98729
AT2G39110		3.06982	3.42923	3.68245	3.59408	3.10074	2.97288	3.19215	2.81579	3.47817	3.02113	3.00742	2.96558		2.99858	2.87102	3.16811	2.96853	3.14944	3.03084	3.02435	3.27037	3.06469	3.00787	3.22589	3.03639
AT2G39120		4.19772	4.20833	4.13626	4.14287	4.15955	4.12162	4.1856	4.2527	4.17062	4.17058	4.15185	4.15065		4.40777	4.18148	4.18647	4.26965	4.13783	4.18051	4.08759	4.15821	4.28136	3.84355	4.1407	4.1825
AT2G38890		2.47522	2.44457	2.45545	2.38238	2.46871	2.46859	2.47846	2.48165	2.44868	2.44801	2.56061	2.45746		2.44541	2.4961	2.46629	2.46459	2.45642	2.48828	2.48292	2.46593	2.46408	2.45668	2.45988	2.49196
AT2G38910		2.27092	2.22447	2.21841	2.21021	2.25807	2.24621	2.26438	2.2665	2.24955	2.25732	2.24145	2.2353		2.22818	2.28535	2.24529	2.24484	2.22672	2.27984	2.28162	2.24787	2.24699	2.25384	2.22686	2.28943
AT2G38920		2.22842	2.19596	2.2021	2.19805	2.21271	2.2101	2.22457	2.22777	2.21142	2.22285	2.20213	2.20166		2.20401	2.25223	2.21209	2.2124	2.19538	2.2292	2.23822	2.21241	2.21068	2.21076	2.19618	2.23678
AT2G39060		3.15432	3.05044	3.1233	3.1667	3.20069	3.13688	3.14681	3.13884	3.10442	3.14232	3.11751	3.07588		3.11958	3.1882	2.91401	3.1269	3.10808	3.16564	3.25392	3.12993	3.08461	3.13604	3.07471	3.31049
AT2G38860		8.46309	8.65065	9.04856	8.92492	9.18702	8.83521	8.66019	8.81154	9.03129	8.93443	9.11835	8.53961		8.58772	8.72605	8.81358	9.2367	9.27029	8.95121	8.65754	8.9032	8.86352	8.90003	9.10639	8.63025
AT2G38870		7.72254	7.5691	7.85138	8.13849	7.52046	7.75534	7.88128	7.5705	8.24692	7.83074	8.40648	8.47813		6.80949	7.53816	7.38985	8.06209	7.96149	7.90998	8.12335	8.06399	8.38765	8.26421	8.22371	8.25873
AT2G38900		2.3814	2.32052	2.33047	2.30374	2.37663	2.35135	2.37158	2.37531	2.35936	2.3689	2.33972	2.33777		2.32867	2.42022	2.35471	2.35181	2.33271	2.39956	2.40389	2.36117	2.35742	2.39624	2.33246	2.40154
AT2G39050		6.45047	6.19202	6.23148	6.36903	5.93621	6.64369	6.57356	6.71277	6.78148	6.53777	6.12355	6.35965		6.17452	6.79429	6.2987	6.67338	6.81988	6.61964	6.55813	6.93275	6.86508	6.99383	6.61092	6.89368
AT2G38880		5.37693	5.37575	5.27664	5.22204	5.37965	5.31646	5.39067	5.39494	5.37964	5.0882	5.12654	5.49772		5.22401	5.20499	5.2422	5.36625	5.37405	5.31863	5.38505	5.37599	5.37557	5.17917	5.36164	5.39307
AT2G39010		9.82122	10.0414	10.0936	9.84053	9.29825	9.63642	9.68071	10.1298	9.77954	9.77438	9.82565	9.86477		9.5301	9.68823	9.95928	10.1629	9.83397	9.33682	9.5412	9.95247	10.193	9.83503	9.93971	9.58988
AT2G39030		5.78069	6.23854	6.52635	5.44646	6.21114	7.82875	6.75927	7.91888	7.32218	6.95617	7.29572	7.06511		6.09391	7.04624	6.47094	7.18306	8.36896	7.06427	7.36532	8.66793	7.93475	7.96203	8.18467	7.2994
AT2G38905		3.4594	3.4278	3.10104	3.31083	3.47615	3.4238	3.4495	3.50022	3.43207	3.44373	3.41313	3.40748		3.42605	3.70752	3.43089	3.4332	3.40457	3.47045	3.4908	3.46953	3.80307	3.67486	3.40025	3.66391
AT2G12170		2.41121	2.34253	2.34191	2.33756	2.39751	2.37492	2.39562	2.39977	2.38654	2.39249	2.36391	2.36656		2.35654	2.44655	2.38178	2.38102	2.34935	2.42282	2.45644	2.38501	2.36852	2.42264	2.35495	2.44355
AT2G12230		2.65867	2.56316	2.57205	2.55897	2.64759	2.62939	2.63836	2.64856	2.6211	2.63193	2.61365	2.5951		2.60553	2.70852	2.61469	2.63188	2.60049	2.67249	2.74307	2.64557	2.60878	2.80802	2.59177	2.70868
AT2G12300		1.99459	1.96908	1.96933	1.96494	1.97874	1.9818	1.99179	1.99456	1.97847	1.99179	1.96874	2.0609		1.96726	2.00255	1.98086	1.98071	1.97061	1.99106	1.98656	1.98181	1.97809	1.9696	1.97176	1.99685
AT2G12320		2.26823	2.23185	2.23769	2.22511	2.25274	2.24735	2.2634	2.26587	2.25073	2.26224	2.2409	2.23407		2.22445	2.28789	2.2509	2.24665	2.22094	2.27776	2.27184	2.25171	2.24637	2.25457	2.23252	2.29409
AT2G12190		3.0996	3.06099	3.06047	2.87715	3.08235	3.05323	3.07656	3.08545	3.06883	3.06841	3.05521	3.50014		3.04484	3.12224	3.01423	3.072	3.02517	3.10959	3.14455	3.07311	3.07001	3.12937	2.96265	3.09018
AT2G28110		3.2121	3.20176	3.89657	3.18891	3.19649	3.17669	3.21136	3.21879	3.99116	3.37558	3.1965	3.19477		3.19002	3.21658	3.20805	3.20734	3.2873	3.21326	3.20843	3.21231	3.89386	3.61072	3.19141	3.2164
AT2G28100		4.6333	4.60017	4.47272	4.4335	4.3847	4.47797	4.56391	4.50568	4.48271	4.49351	4.4773	4.47269		4.46762	4.53784	4.48157	4.32152	4.46901	4.36988	4.4852	4.56676	4.46163	4.47848	4.59328	4.28037
AT2G28070		5.52743	5.64441	5.49129	5.53519	5.78722	5.62302	5.51341	5.51509	5.51218	5.50974	5.41777	5.88807		5.44578	5.07995	5.25899	4.94327	5.45899	5.52836	5.51752	5.33148	5.18159	4.95119	5.50666	5.33816
AT2G28030		2.69804	2.63538	2.57928	2.55144	2.68551	2.63552	2.66895	2.68436	2.6673	2.67957	2.65419	2.64756		2.65312	2.72019	2.66523	2.66985	2.61212	2.69569	2.72581	2.67149	2.65706	2.739	2.64262	2.71913
AT2G28180		2.45505	2.42963	2.4301	2.41034	2.43917	2.44477	2.45108	2.45442	2.4375	2.43928	2.41236	2.43346		2.4288	2.45175	2.43783	2.43828	2.4301	2.45568	2.44944	2.43755	2.43739	2.43538	2.37482	2.46322
AT2G28170		2.55392	2.50577	2.50941	2.49921	2.54506	2.53256	2.55184	2.55467	2.53823	2.54385	2.52157	2.52114		2.51143	2.5725	2.53477	2.53249	2.50893	2.56818	2.57878	2.53474	2.53269	2.54019	2.50864	2.57584
AT2G28130		4.24005	4.48381	4.45173	3.56731	4.13167	4.3844	4.50585	4.44966	4.49223	4.31356	4.32905	4.29081		4.48807	4.50651	4.7016	4.01142	4.45886	4.334	4.42912	4.14237	4.57992	3.95517	4.3531	4.26783
AT2G28050		4.57783	4.45532	5.10042	4.85091	5.5072	4.80772	4.93566	4.51218	4.48542	4.84626	4.60461	4.73895		5.20397	4.4696	4.63271	4.49335	4.69203	4.56168	4.331	4.68322	4.70522	4.53827	4.99508	4.92896
AT2G28190		7.28416	7.38136	7.41386	7.50121	7.39523	7.21971	8.30507	6.9921	7.73604	7.18116	7.76863	6.82048		7.80134	7.0132	7.65601	7.55637	7.1649	7.98655	7.83984	6.40784	6.76734	6.99511	7.44187	6.9348
AT2G28080		7.70777	7.70839	7.84384	8.44728	7.89401	8.23415	7.7979	7.58687	7.6047	7.77813	8.09703	8.25725		7.79866	7.48257	7.5715	7.8741	8.18007	7.76249	7.7562	7.69817	7.80489	8.10536	8.04456	8.19311
AT2G28060		6.85799	6.84914	6.84051	6.66718	7.00199	6.93247	7.16959	6.91437	6.79152	6.82043	6.77594	6.90693		7.1349	6.88081	7.00245	7.27986	6.90972	7.13459	7.37852	6.88297	7.04766	7.06041	6.95235	7.02268
AT2G28085		3.19821	2.94599	3.04427	3.98166	4.02925	3.68178	3.02601	3.19599	3.18626	3.20168	4.34144	3.84672		3.15679	3.20136	3.18003	3.88675	4.54379	3.76926	3.1992	3.17979	3.17475	3.47156	3.25394	4.3654
AT2G28120		4.55515	4.5036	4.65438	4.35182	4.6377	4.64198	4.10564	4.67581	4.66304	4.67486	4.59952	4.48748		4.65036	4.68786	5.13728	4.66431	4.64345	4.65483	4.63056	4.66551	5.05433	4.65407	4.65449	4.6621
AT2G02120		3.55709	3.44549	3.62113	3.71187	3.78286	3.59867	3.80297	3.68195	3.78284	3.79977	3.52414	3.13831		3.74607	3.27149	3.93986	4.00623	3.76784	3.79919	3.79486	3.75323	3.87332	3.77788	3.41934	3.57508
AT2G02080		6.43645	6.62779	6.65955	6.20205	6.07956	6.20914	6.33185	6.75169	6.49312	6.35618	6.24745	6.78352		6.04123	6.20738	6.26652	6.26998	6.22582	6.04894	6.07747	6.87132	6.67461	6.56055	6.40603	6.21575
AT2G02061		3.27019	3.24536	3.23946	3.23954	3.25976	3.26209	3.27016	3.12957	3.24313	3.26701	3.2493	3.24509		3.24372	3.32317	3.25581	3.25535	3.21844	3.28619	3.30932	3.26948	3.22646	3.2549	3.25042	3.31974
AT2G02140		2.30086	2.2471	2.26561	2.24015	2.2905	2.2596	2.29181	2.29082	2.26493	2.28773	2.26172	2.27542		2.267	2.31968	2.2743	2.27603	2.25107	2.30079	2.32378	2.27632	2.2713	2.2871	2.23418	2.31558
AT2G02180		7.43614	7.29976	7.34656	7.43856	7.30264	7.35246	7.50373	7.49691	7.67732	7.58407	7.40127	7.37467		7.50345	7.40612	7.41934	7.60508	7.22048	7.41255	7.43118	7.20215	7.57019	7.10497	7.41233	7.3984
AT2G02170		6.11692	6.04034	5.7669	5.71492	6.04631	5.43909	5.58425	5.95775	5.77051	5.78796	5.59099	6.16913		5.37523	5.87364	5.34129	5.37781	5.45056	5.64439	5.95796	5.8584	5.76001	5.42587	5.68582	5.82129
AT2G02130		10.1193	10.1583	10.2849	10.4164	10.333	10.661	10.531	10.1968	10.3523	10.5346	9.98403	10.0173		10.2039	10.1409	10.5549	10.7023	10.4512	10.1823	10.4416	10.2971	10.6256	10.311	10.6252	10.3226
AT2G02100		10.8213	10.763	11.4869	11.7049	11.5058	11.4078	11.2882	11.043	11.422	11.9138	11.6131	11.2323		10.9227	10.6643	11.4458	11.9415	11.4629	11.2606	11.3683	11.1183	11.6658	11.7732	11.8437	11.5184
AT2G02070		7.64921	7.72315	7.92526	7.91354	8.05978	7.74182	7.57272	7.7745	7.90597	8.05441	7.83977	7.82375		7.49112	7.69379	8.06073	7.93016	7.85084	7.76399	7.2782	7.62107	7.77093	8.14778	7.74055	7.54687
AT2G02160		7.07297	7.21398	7.29403	7.08577	7.13906	6.67185	6.57087	7.11599	7.24495	7.24202	6.99604	7.26627		6.7367	6.88731	6.90557	6.71492	7.10357	6.8767	6.92124	7.10295	6.93329	7.07278	6.99603	7.10845
AT2G02090		6.6889	6.55874	6.76662	6.67244	6.6458	6.74244	6.67022	6.79988	6.64387	6.69763	6.48949	6.82166		6.77177	6.49267	6.56623	6.77741	6.51428	6.7005	6.66395	6.57376	6.77131	6.50554	6.81312	6.75402
AT2G45180		12.1926	12.3496	12.361	12.2898	11.8984	11.9313	12.1158	12.3284	12.1436	12.4158	12.135	11.6274		12.3122	12.259	12.5796	12.7611	12.2095	11.8161	12.1462	12.3967	12.4328	12.4048	12.285	11.8652
AT2G45080		4.59183	4.54622	4.54826	4.56383	4.68689	4.58352	4.5868	4.59344	4.58001	4.89795	4.76098	4.57565		4.57442	4.59421	4.78223	4.71286	4.57534	4.61478	4.62573	4.57713	4.72355	4.57201	4.67835	4.68123
AT2G45050		4.34109	4.31614	4.49081	4.3171	4.32499	4.33176	4.34087	4.34091	4.32604	5.16922	4.31668	4.3257		4.31976	4.36003	5.38451	4.75763	4.30548	4.34811	4.34433	4.33118	4.32534	4.32708	4.75883	4.34896
AT2G45040		2.69367	2.52554	2.52557	2.52144	2.53312	2.5354	2.54019	2.87089	2.53334	2.54843	2.5196	2.53518		2.52735	2.54746	2.53561	2.53669	2.52525	2.5417	2.53793	2.53577	2.53389	2.52449	2.51689	2.55141
AT2G44990		3.27502	3.24657	3.34533	3.24672	3.26388	3.23531	3.32435	3.43001	3.25999	3.27082	3.2537	3.25111		3.25465	3.53271	3.25983	3.25946	3.25371	3.75219	3.28095	3.61887	3.26029	3.25523	3.24779	3.32296
AT2G44980		5.30866	5.31918	5.33127	5.31225	5.34149	5.33428	5.35086	5.35395	5.33719	5.34859	5.28583	5.33053		5.12215	5.3621	5.34346	5.27521	5.31926	5.36725	5.35796	5.34051	5.25378	5.43741	5.32546	5.35093
AT2G45160		7.31026	7.29209	6.78582	7.05674	7.47137	7.42902	7.36025	7.29335	7.04633	7.46764	7.01134	7.10572		7.69359	6.98224	7.73316	7.11997	7.46186	7.32112	7.70295	7.44742	7.25565	7.62815	7.3378	7.12186
AT2G45130		5.77996	4.60921	5.03703	7.32391	6.1639	8.00759	6.99431	5.79633	7.24269	6.67851	5.98657	7.7443		4.11293	5.1958	4.04466	7.05485	7.72018	5.58428	6.12797	6.76975	5.35836	7.42898	6.09342	7.81278
AT2G45120		3.19011	3.0552	3.02281	3.01478	3.09166	3.23972	3.08823	3.08247	3.06914	3.07946	3.02709	3.06414		3.03469	3.14116	3.0667	3.07392	3.05601	3.10395	3.14397	3.08802	3.05679	3.07578	3.06129	3.42804
AT2G45100		5.89652	5.65192	5.65119	5.634	5.58568	5.5283	5.67377	5.88737	5.66388	5.56769	5.64177	5.96442		5.33024	5.60063	5.40728	5.23196	5.45266	5.50824	5.69107	5.66064	5.0375	5.47225	5.00354	5.62826
AT2G45060		6.24222	6.40526	6.34759	6.51242	6.48828	6.29188	6.38651	6.14065	6.24222	6.36579	6.29636	6.25005		6.42157	6.20627	6.39432	6.58424	6.4171	6.52303	6.37394	6.06924	6.41052	6.32609	6.38372	6.38711
AT2G45010		6.25591	6.48891	6.65412	6.64108	6.96039	6.52869	6.39945	6.52696	6.3863	6.57898	7.01451	6.48569		6.60912	6.43743	6.56153	6.60085	6.67785	6.58843	6.49875	6.24833	6.51863	6.52238	6.67945	6.16356
AT2G45140		8.20338	8.07448	8.0423	8.12405	8.04488	7.98625	8.10587	8.08834	8.22089	8.05265	7.94062	7.87397		8.1284	8.0887	8.21977	8.10744	8.15149	7.87131	8.06735	8.14336	8.04461	7.89134	8.10777	7.7764
AT2G45150		4.84029	4.87601	4.97976	4.5471	4.88124	4.64211	4.61759	4.80159	4.60062	4.56545	4.8142	5.02473		4.57836	4.60234	4.58404	4.4159	4.57312	4.60086	4.92838	4.56193	4.17845	3.39869	4.57837	4.31167
AT2G45070		8.88974	8.77754	9.00916	9.06278	9.21118	9.10019	9.02555	9.00891	8.93294	9.03942	9.03128	8.8372		8.72872	9.04502	9.03501	9.29241	9.15331	9.09222	9.20455	8.9363	9.0076	9.28514	9.10919	8.84603
AT2G45170		8.09848	8.0723	8.34163	8.085	7.64615	7.7398	8.02598	8.50639	8.51693	8.56723	8.12568	7.96952		7.94665	8.05034	8.45352	8.66943	8.18091	7.73351	7.73237	8.42025	9.13153	8.66526	8.49316	8.12294
AT2G37910		2.51989	2.4017	2.45599	2.45105	2.46512	2.46756	2.47771	2.48122	2.73806	2.47965	2.45934	2.46206		2.45989	2.48314	2.46429	2.46742	2.4567	2.49651	2.50128	2.46413	2.46399	2.46158	2.44377	2.5011
AT2G37900		3.18017	3.14269	3.02201	3.1476	3.16076	3.16093	3.17866	3.17974	3.16528	3.17277	3.15365	3.163		3.15227	3.17255	3.16093	3.1607	3.14305	3.17053	3.16498	3.1679	3.16132	3.15908	3.1423	3.20499
AT2G37890		5.49564	5.68169	5.49042	6.35551	6.15843	6.40595	5.90424	5.50801	5.6924	5.92613	5.7301	5.96384		5.27199	5.37924	5.02659	5.72863	6.35403	5.96745	5.5097	5.94216	5.01323	5.73399	5.37978	6.09254
AT2G37860		7.53344	7.79334	7.7623	7.80395	8.0193	7.77911	7.74805	7.44232	7.4968	7.56712	7.85283	8.01087		7.91513	7.71349	7.54002	7.28269	7.86119	7.93052	7.76467	7.70737	7.1315	7.46511	7.61058	7.70141
AT2G37840		5.2581	5.06041	4.88596	4.97165	5.03058	4.9164	4.85923	4.99265	4.99303	5.00044	5.27946	4.98529		4.9722	4.90266	4.90631	4.54886	4.97737	4.99086	5.07615	4.96042	4.94192	4.89356	4.97912	4.8045
AT2G37830		3.10972	3.0242	3.08378	2.97725	3.11113	3.08762	3.11064	3.10753	3.09388	3.11337	3.07554	3.09973		2.96745	3.24133	3.07356	3.11013	3.02191	3.11013	3.35389	3.0974	3.33351	3.1298	3.0673	3.24939
AT2G37820		2.25448	2.22921	2.2295	2.22693	2.24179	2.23611	2.45673	2.25483	2.23839	2.23975	2.22216	2.21608		2.23376	2.28177	2.23907	2.24105	2.2108	2.25996	2.25283	2.239	3.0392	2.23467	2.23118	2.25971
AT2G37810		2.28642	2.24091	2.26213	2.23408	2.26812	2.27332	2.2836	2.28709	2.27101	2.28523	2.26069	2.26908		2.26543	2.28867	2.27086	2.27247	2.26404	2.28735	2.28728	2.27239	2.27151	2.26662	2.26513	2.29437
AT2G37800		2.34053	2.31474	2.31361	2.27743	2.32635	2.33041	2.33879	2.33966	2.32611	2.33691	2.30874	2.31863		2.30705	2.3649	2.32352	2.32367	2.3076	2.35831	2.34705	2.32331	2.32195	2.3356	2.31727	2.35072
AT2G38060		2.2672	2.1	2.1034	2.09991	2.11185	2.10825	2.12262	2.12783	2.11341	2.12608	2.10616	2.09924		2.10426	2.12589	2.11516	2.15998	2.1053	2.12035	2.11664	2.11448	2.11147	2.10076	2.11009	2.13036
AT2G37790		6.44031	6.46173	6.37897	6.4511	6.35396	6.39527	6.40054	6.40438	6.38694	6.40253	6.26655	6.65578		6.38259	6.43736	6.46097	6.18263	6.37942	6.47435	6.39569	6.38806	6.41707	6.40401	6.38263	6.49689
AT2G37780		2.64345	2.40614	2.42002	2.4182	2.42644	2.4359	2.43211	2.43341	2.42477	2.45182	2.44415	2.40666		2.38781	2.97521	2.68946	2.44107	2.40571	2.54389	2.4436	2.42236	2.42002	2.42716	2.42279	2.47508
AT2G38010		6.64405	6.87203	7.11135	7.35164	6.98296	7.27472	6.96415	6.92511	7.01127	7.09017	7.11169	7.54395		6.77601	7.00557	6.86679	7.01126	7.30816	6.91829	6.78885	7.14281	6.72627	7.1834	6.77455	7.35834
AT2G38000		5.59773	5.8625	5.87657	5.75227	5.9386	5.78726	5.57017	6.11252	6.29632	6.17529	5.77024	5.92127		5.47124	5.56466	5.76778	6.15953	6.1484	5.6879	5.48662	5.99816	6.07671	6.13126	5.85782	5.49603
AT2G37920		7.32525	7.13448	7.38217	7.33863	7.23495	7.28028	7.12546	7.35643	7.1339	7.23199	7.28059	7.36968		7.02158	7.5333	7.32702	7.26682	7.38347	7.15024	6.90438	7.17472	7.34376	7.2101	7.31798	7.17636
AT2G37880		2.23305	2.19896	2.20612	2.20235	2.21818	2.22215	2.23205	2.23278	2.21824	2.22677	2.20921	2.21524		2.20898	2.24334	2.21553	2.21508	2.2099	2.24498	2.22863	2.21566	2.21543	2.21204	2.19901	2.24244
AT2G37990		7.54258	7.96586	8.06523	7.6364	7.88889	7.33853	7.50766	7.38482	7.79319	7.85272	7.5697	7.32302		7.83639	7.67434	7.74388	7.48838	7.49328	7.35152	7.64844	7.32364	7.62944	7.45364	7.712	7.33541
AT2G37975		6.87945	7.11264	7.05547	6.84108	7.09161	6.99816	7.01021	7.29937	7.25637	7.0034	6.9419	7.07996		6.91937	7.08546	7.04093	7.08439	6.84577	6.87867	7.00681	7.12904	7.12038	6.95856	7.09245	7.0474
AT2G38050		6.10067	6.31801	6.37305	6.1686	5.90694	5.94618	6.15133	6.1742	6.14653	6.07738	6.01723	5.84793		6.10074	6.04017	6.44763	6.46172	6.03507	6.0875	5.75459	6.15746	6.34862	6.12935	6.24232	6.08559
AT2G38020		6.94192	6.93664	6.9412	7.24779	6.93961	7.23134	6.94615	7.03323	6.98714	6.9514	6.99814	6.92034		6.93631	6.95055	6.94304	6.94458	7.08286	6.94785	6.47383	6.94675	6.98623	6.92828	7.15793	6.94948
AT2G37970		9.45314	8.99642	8.71308	8.69122	8.73924	9.48573	9.53563	9.24146	8.90563	8.77411	8.97231	9.3563		9.53857	9.43854	8.98209	9.10634	9.21454	9.33193	9.59097	9.48568	9.19853	8.85985	9.01267	9.48622
AT2G37870		4.67736	4.53602	4.82334	5.29883	4.22914	4.69304	4.66603	4.46647	4.69374	4.83285	4.44792	4.4416		4.44541	4.70313	4.17846	4.83728	4.41275	4.704	4.69783	4.69571	4.86977	4.68167	4.69858	4.71392
AT2G38040		8.11946	8.27164	8.23836	8.31692	8.3922	7.99476	8.13859	8.05268	8.28129	8.39692	8.29698	8.16102		7.89768	8.2355	8.12988	7.8086	8.04834	8.15222	7.8212	7.91813	7.85075	7.94755	8.07253	7.77476
AT2G37980		4.13614	4.10712	4.44093	4.10559	4.23407	4.12404	4.08455	4.13495	4.1228	4.46282	4.11593	4.06417		3.98852	4.1429	4.12034	4.11832	4.11207	4.14389	4.22489	4.11959	4.11782	4.11747	4.1912	4.14591
AT2G37940		7.14641	7.39149	7.51994	7.6275	7.40772	7.55993	7.2078	7.52638	7.67068	7.67274	7.69296	7.33823		7.16115	7.37524	7.57133	7.84493	7.69962	7.42684	7.27847	7.38309	7.89493	7.55294	7.57582	7.28203
AT2G40720		4.14963	4.12728	4.09055	4.02884	4.30061	3.99383	4.02265	4.03756	4.03978	4.00783	4.06443	4.8442		4.35771	4.06282	4.0215	4.01975	4.01518	4.10636	4.04242	4.04245	4.03123	3.68084	4.01597	4.13619
AT2G40700		4.87111	5.35385	5.27746	5.04966	4.86184	4.39947	4.89252	4.84619	4.94821	4.84047	4.63641	4.87073		4.96762	4.72893	4.71578	4.50905	4.67807	4.78588	4.5075	4.76273	4.44443	4.81038	4.79358	3.91441
AT2G40680		2.80985	2.87809	2.83352	2.90656	2.90729	2.83696	2.87705	2.93592	2.90137	2.83928	2.91561	2.91707		2.97661	3.47495	2.82039	2.92117	2.79658	2.91688	3.08182	3.00964	2.92037	2.95108	2.83436	3.00673
AT2G40670		3.98807	4.42792	3.84699	4.28122	4.7923	4.30784	4.63097	4.31372	3.85082	4.31899	4.46286	4.93453		4.48267	3.95206	4.08617	3.51044	3.78086	4.74434	4.37589	3.46658	3.92141	3.39042	4.30768	3.9952
AT2G40800		4.5583	5.34341	4.81825	4.80211	4.80464	4.94236	4.81409	4.81485	4.79927	5.03567	5.07562	4.80124		5.09946	4.68232	5.10797	4.64189	4.78874	4.18946	4.74063	4.80511	4.49641	4.13239	4.77335	4.72965
AT2G40790		2.28516	2.23416	2.22867	2.21912	2.26745	2.25589	2.27894	2.27944	2.26053	2.27014	2.24836	2.24205		2.24194	2.29471	2.25444	2.25389	2.23069	2.29605	2.30774	2.25897	2.25412	2.2693	2.23133	2.30318
AT2G40780		3.50602	3.79147	3.70114	3.50599	3.73008	3.46454	3.74784	3.73514	3.72777	3.56744	3.45787	3.60106		3.70661	3.62109	3.47954	3.72417	3.62653	3.74972	3.78205	3.45882	3.72341	3.06871	3.70381	3.75326
AT2G40770		5.53022	5.53848	5.42369	5.19668	5.20731	5.21444	5.21081	5.21563	5.17709	5.2213	5.14449	5.59565		4.94907	5.22404	5.13444	5.20111	5.15566	5.21024	5.02067	5.20089	5.1979	4.91958	5.06301	5.22908
AT2G40760		4.88488	5.24437	5.19481	4.99759	5.1575	4.99801	4.96722	5.00985	4.58077	5.02834	5.00543	5.01694		5.28605	5.03111	5.11434	4.92711	5.00321	5.0247	5.00375	5.01213	5.01027	4.76586	5.01299	4.88423
AT2G40740		2.13986	2.11713	2.11444	2.11288	2.12347	2.12686	2.13956	2.14259	2.12546	2.14063	2.11915	2.12753		2.12151	2.13951	2.12926	2.12864	2.11828	2.14094	2.13101	2.12743	2.12622	2.11736	2.12119	2.14398
AT2G40730		6.31277	6.42952	6.4916	6.38437	5.97196	6.01117	6.03314	6.36356	6.42361	6.06759	6.20327	5.86531		6.48078	6.13681	6.30887	5.5337	6.12924	5.96733	5.73947	5.98293	5.97707	5.52043	6.26435	5.62758
AT2G40640		4.71734	4.69677	5.27131	4.92467	4.70017	4.70594	4.80588	4.70772	4.70249	5.0131	4.68241	4.69871		4.67746	4.70605	4.69972	4.70037	4.6662	4.72028	4.6961	4.69884	4.69999	4.69781	4.68666	4.72671
AT2G40650		6.2775	5.96316	6.00841	5.90713	6.19519	5.72582	5.97823	5.75549	6.0623	6.02451	5.8267	6.19905		5.28524	5.74451	5.31811	5.59863	5.66918	5.42581	5.80334	5.77068	5.23489	5.51274	5.48687	5.91451
AT2G40810		5.16805	5.30629	5.08128	4.99942	5.05342	4.916	4.72202	5.332	4.84349	5.15708	4.98891	5.56808		4.81071	4.84824	4.8454	4.909	4.92514	4.99136	5.17304	5.27903	5.34705	4.87277	4.94475	5.28401
AT2G40660		7.8564	7.95897	7.86719	7.87643	7.96996	7.53306	7.75956	7.66439	7.84604	7.90142	7.74464	7.64035		7.90532	7.85219	7.94987	7.54022	7.83548	7.77611	7.68862	7.7453	7.58642	7.87585	7.88401	7.67984
AT2G40690		5.59072	5.72144	5.58892	5.4482	5.94317	5.52068	5.59535	5.56374	5.46077	5.46796	5.38551	5.91819		5.71513	5.58665	5.40806	5.44997	5.45362	5.70488	5.8473	5.41598	5.46092	5.41779	5.55752	5.55475
AT2G40765		8.72136	8.77782	8.59107	8.683	9.03648	8.5874	8.74707	8.82706	8.8187	8.71215	8.76894	8.52557		8.89287	8.86222	8.81661	8.58707	8.79569	8.73507	8.83791	8.63631	8.76693	8.79661	8.78793	8.5184
AT2G18630		5.97589	6.02443	6.11887	5.99802	5.94115	6.45582	6.11299	6.25274	5.88377	6.20396	6.11486	6.01913		6.11981	6.13683	6.30139	6.07676	6.05601	6.25957	6.08494	6.12888	6.29444	5.64463	6.12199	5.85985
AT2G18720		2.33339	2.31667	2.31782	2.31357	2.33428	2.32309	2.33477	2.34204	2.32607	2.3389	2.31913	2.29872		2.31862	2.37524	2.32812	2.31006	2.31865	2.3604	2.66763	2.32102	2.32451	2.34667	2.27709	2.34333
AT2G18730		7.0983	6.69065	6.75221	6.94115	6.94115	7.3207	7.09307	6.93047	7.09358	6.89877	6.91349	7.54108		6.69263	7.05756	6.71953	6.88339	7.24657	7.19303	6.97655	7.4357	6.74931	7.41546	6.91557	7.29488
AT2G18760		3.87552	3.65934	3.6974	3.68699	3.79334	3.71081	3.72078	3.71476	3.7076	3.71802	3.70191	3.69972		3.68331	3.94133	3.68846	2.99341	3.67413	3.72409	3.72787	3.70484	3.70608	3.70378	3.69453	3.73152
AT2G18780		4.0349	4.01583	4.01717	4.01264	4.02296	4.02943	4.0417	4.04072	3.72154	4.03934	4.01621	4.02578		4.01564	4.03967	4.02746	4.02728	4.01805	4.0385	4.02944	4.0234	4.02535	4.01622	4.02093	4.05079
AT2G18790		7.75009	7.48949	7.24372	7.20912	7.23559	7.51701	7.53792	7.36732	6.99682	7.10868	7.49592	7.82784		7.59678	7.46317	7.11404	6.71129	7.27741	7.66526	6.84463	7.27444	6.73654	7.22996	7.11494	7.38869
AT2G18800		2.23549	2.19133	2.20877	2.19689	2.23023	2.21722	2.23061	2.23491	2.22089	2.22829	2.211	2.20674		2.20226	2.24719	2.21874	2.21865	2.19299	2.24728	2.26186	2.22016	2.21579	2.22365	2.19813	2.24858
AT2G18640		2.35559	2.31821	2.32914	2.32357	2.34302	2.34391	2.35201	2.35504	2.33869	2.35078	2.32741	2.33293		2.32837	2.50903	2.33184	2.33776	2.30376	2.3746	2.38725	2.33623	2.33754	2.34391	2.86503	2.36887
AT2G18650		2.09357	2.06838	2.07062	2.06179	2.0775	2.08129	2.09131	2.09343	2.07954	2.09144	2.0718	2.07435		2.0658	2.10159	2.07889	2.07675	2.07056	2.09845	2.08494	2.07793	2.07729	2.0757	2.0657	2.10396
AT2G18660		8.57275	8.22685	8.30353	8.72112	8.62801	8.96793	8.76518	9.04363	8.85992	8.4509	9.34916	9.55585		7.92378	8.27842	7.59347	8.34648	8.78218	8.71465	8.75869	8.88031	8.08843	8.36873	8.748	9.3347
AT2G18700		7.09656	7.20572	7.45601	6.43054	6.65886	6.51643	6.49903	7.45098	7.47943	7.80067	6.88469	6.2799		6.69772	7.39008	7.82496	7.3477	6.98462	6.90593	6.4912	7.32839	7.80283	7.46402	7.37231	6.20395
AT2G18770		6.74847	7.04143	6.8771	6.67616	6.56301	6.57037	6.80635	6.86857	6.61121	6.51979	6.75878	7.08957		6.7462	6.68097	6.67272	6.69336	6.62021	6.54614	6.86196	6.90925	6.82114	6.39718	6.75064	6.75834
AT2G18740		7.27587	7.47152	7.40595	7.51345	7.63129	7.41528	7.58008	7.2257	7.15962	7.22147	7.24894	7.42245		7.63021	7.11583	7.34515	7.28184	7.36687	6.811	7.54127	7.49338	7.20652	7.38093	7.25092	7.65025
AT2G18670		3.98816	3.96027	3.97758	3.96799	3.98834	3.98232	3.99162	4.00443	3.98911	4.49709	3.97161	3.97019		3.96222	4.02573	3.98588	4.18804	4.03226	4.01953	3.9834	3.98036	4.25739	3.99013	3.97554	4.0258
AT2G18690		6.24885	6.33206	6.66438	6.66249	6.81376	6.72029	6.75931	6.8472	6.79484	6.88883	7.06089	6.36346		6.52064	6.79954	6.87366	7.19099	7.16949	6.89597	6.71875	6.89407	7.13032	6.56009	6.86867	6.46501
AT2G18710		8.8621	8.62485	8.8615	8.96923	8.94443	8.88563	8.84331	8.88351	8.87468	8.86508	8.95853	9.00532		9.06401	8.87238	8.88826	8.58755	8.90399	8.78901	8.6366	8.80782	8.98095	8.91724	8.95024	8.83863
AT2G18750		6.68368	6.86456	6.82196	6.78398	6.75793	6.75388	6.58992	6.7211	7.20976	6.98437	6.89471	6.54332		6.61779	6.48718	6.47628	6.46079	6.88813	6.59073	6.58183	6.73527	6.65342	6.61008	6.83159	6.55718
AT2G05900		2.5973	2.55382	2.57496	2.53735	2.59972	2.59152	2.60692	2.60945	2.59314	2.60669	2.58288	2.59467		2.58824	2.65884	2.59059	2.58764	2.57307	2.60316	2.62567	2.59702	2.57976	2.58073	2.5721	2.60835
AT2G05910		3.02645	3.00438	3.00392	2.99753	3.01131	3.01879	3.02772	3.02961	3.0169	3.06019	2.99979	3.01016		3.00634	3.02425	3.01441	3.23349	3.00304	3.0275	3.01852	3.01244	3.01351	3.01008	3.00513	3.03785
AT2G05920		9.4883	9.34241	9.22206	9.3016	9.45114	9.54756	9.48834	9.24012	9.24725	9.32274	9.31332	9.41401		9.76167	9.55786	9.44994	9.07917	9.41159	9.55179	9.3723	9.48717	9.03503	9.40414	9.30757	9.34335
AT2G05930		2.74386	2.56861	2.63313	2.54434	2.66463	2.62212	2.64642	2.6499	2.62371	2.71151	2.64593	2.59352		2.63595	2.71194	2.65799	2.65068	2.5961	2.70601	2.75917	2.66345	2.70699	2.77787	2.60435	2.71375
AT2G05950		2.31356	2.26753	2.27236	2.2397	2.29672	2.28281	2.29831	2.3004	2.28771	2.29601	2.27172	2.26897		2.26805	2.33636	2.2847	2.28084	2.25571	2.31882	2.34223	2.2867	2.27587	2.30509	2.2612	2.32447
AT2G05960		2.21842	2.17689	2.18252	2.17336	2.20662	2.20073	2.21878	2.21731	2.2039	2.21181	2.18903	2.18935		2.18515	2.23389	2.19858	2.20007	2.1857	2.22906	2.24289	2.20334	2.19998	2.20628	2.17993	2.24157
AT2G05980		2.14947	2.11812	2.12273	2.10797	2.13589	2.13558	2.13799	2.14824	2.13248	2.14369	2.12574	2.13086		2.12512	2.15655	2.13333	2.13166	2.12475	2.15747	2.13854	2.13246	2.13186	2.12584	2.12468	2.15492
AT2G05820		2.60182	2.5526	2.55448	2.47629	2.58492	2.54622	2.59162	2.59514	2.57603	2.58639	2.55727	2.55294		2.55578	2.62514	2.57162	2.57342	2.52217	2.60514	2.64387	2.57732	2.56326	2.61153	2.54624	2.6248
AT2G06000		6.11728	5.98663	5.86876	5.95341	5.89357	5.9445	6.04143	5.93385	5.8764	6.02945	6.15634	5.91449		5.95216	5.89066	5.879	5.7684	5.86903	5.88918	6.02452	5.87909	5.87655	5.8675	5.82934	5.88447
AT2G05850		2.15669	2.1216	2.13027	2.11463	2.14305	2.1389	2.15295	2.15622	2.1396	2.15083	2.13221	2.13841		2.12134	2.16888	2.14015	2.13827	2.12156	2.16809	2.1689	2.14204	2.1388	2.13912	2.12112	2.16749
AT2G05870		2.74098	2.69008	2.64608	2.61282	2.7244	2.68353	2.70934	2.71291	2.69664	2.70786	2.66718	2.66202		2.65132	2.77918	2.69246	2.70927	2.66404	2.74854	2.84514	2.72603	2.66689	2.77946	2.66595	2.76956
AT2G05890		2.65265	2.60889	2.56569	2.59324	2.62278	2.60108	2.63424	2.63328	2.61386	2.63192	2.60958	2.59758		2.60107	2.68722	2.6105	2.61707	2.57991	3.04951	2.70409	2.63233	2.61766	2.60793	2.57681	2.68269
AT2G05830		8.06171	8.16055	8.09119	8.13786	8.21979	8.14465	8.09866	8.05121	8.0641	8.20316	8.08494	7.90709		8.2045	7.92352	8.10114	8.03197	8.14595	7.97925	8.28579	8.02317	8.27975	7.98797	8.03703	7.9362
AT2G06005		2.20802	2.18693	2.18604	2.18204	2.19213	2.19506	2.23343	2.21017	2.19388	2.20307	2.18321	2.18046		2.18864	2.2062	2.19589	2.19	2.18532	2.2048	2.21009	2.19641	2.1919	2.18296	2.18959	2.20668
AT2G05990		7.7528	8.02049	7.74798	7.92786	8.19746	7.91468	7.92998	7.75425	7.81561	7.97331	7.84284	7.55766		8.19427	8.12379	8.14392	7.85852	7.80016	7.93926	7.79653	7.73762	7.72403	8.11857	7.89175	7.68428
AT2G05940		6.49248	6.34951	6.00235	6.50741	6.43474	6.91707	6.8021	6.69583	6.38189	6.61327	7.2215	6.99992		6.76039	6.72277	6.24271	6.69053	6.77716	6.75468	6.94827	6.93458	6.53028	6.23141	6.68207	6.99198
AT2G07680		4.1583	4.05437	4.02649	3.93208	4.29208	4.03143	4.04118	4.1157	3.74669	3.61424	4.20796	4.75948		4.01853	4.04289	4.00354	3.56931	3.6092	4.0474	3.65571	4.15682	3.64235	3.61051	3.70252	3.66917
AT2G07738		2.25711	2.20253	2.20416	2.19564	2.2463	2.23113	2.24873	2.24852	2.23042	2.24313	2.22632	2.2167		2.20904	2.27619	2.22797	2.23126	2.20649	2.26933	2.27837	2.23256	2.22677	2.24002	2.2146	2.27593
AT2G07728		1.94227	1.92372	1.92385	1.9201	1.93221	1.93646	1.94587	1.94929	1.93246	1.94628	1.92317	1.93332		1.92736	1.95033	1.93575	1.9349	1.92621	1.94888	1.93942	1.93499	1.93281	1.92421	1.92793	1.95129
AT2G24190		3.92399	3.67829	3.69868	3.55016	3.72635	3.71145	4.16064	3.73394	3.71594	3.72556	3.68715	3.69713		3.9441	4.286	3.46457	3.65408	3.64693	3.74876	4.25356	3.78063	3.56396	3.76361	3.68707	4.24878
AT2G24210		2.4251	2.33	2.40151	2.39768	2.40982	2.41724	2.42582	2.42689	2.41031	2.42589	2.4042	2.40974		2.40553	2.42765	2.36448	2.4127	2.40445	2.42681	2.41679	2.41115	2.41111	2.4058	2.40545	2.43287
AT2G24220		5.73579	5.64985	5.39978	5.65221	5.48921	5.65156	5.66211	5.87681	5.65368	5.76988	5.76743	5.60409		5.64909	5.94668	5.65559	5.58994	5.64629	5.7959	5.65825	5.78971	5.88487	5.64277	5.46177	5.66712
AT2G24230		2.92864	3.01927	2.90707	3.18991	2.91231	2.9213	2.91503	3.10774	2.95099	3.01971	2.9086	2.961		2.9103	3.29815	3.22148	2.7366	2.90941	3.32176	2.81033	2.89579	2.9415	2.9137	3.00388	2.94495
AT2G24240		4.62659	4.60441	4.60927	4.60538	4.61149	4.61887	4.53309	4.63484	4.61792	4.9226	4.82363	4.18259		4.48301	4.63453	4.64354	4.7701	4.60661	4.62766	4.62531	4.24002	4.80955	4.57914	4.61323	4.63435
AT2G24255		3.06571	2.98804	2.9939	2.9375	3.00313	3.00581	3.01372	3.02011	2.95837	2.97006	2.93419	2.99355		2.98727	3.01579	2.84905	3.00607	2.9278	3.33421	3.3503	3.02917	3.00384	3.1298	3.0931	3.01868
AT2G24260		2.21535	2.1824	2.18971	2.17628	2.19998	2.19762	2.21531	2.21408	2.19949	2.21249	2.18344	2.18666		2.19095	2.21826	2.19802	2.19933	2.18217	2.22291	2.21502	2.19941	2.19711	2.20278	2.19208	2.2315
AT2G24280		8.39469	7.76138	7.04265	7.60846	7.85643	8.13649	8.07263	7.70481	7.35631	7.48904	8.19362	8.16537		8.14084	7.80954	6.81581	7.26001	7.863	8.34118	8.2527	7.91537	6.97736	7.5734	7.87176	8.3543
AT2G24120		5.66997	6.02803	6.23096	5.71681	5.943	5.33397	5.31966	5.68194	5.56595	5.8868	5.47346	5.67		5.71389	5.51733	5.66832	5.37036	5.12755	5.32668	4.6325	5.35089	5.40561	5.26813	5.1943	5.13714
AT2G24130		3.13399	3.09145	3.09783	3.01851	3.12283	3.01812	3.22372	3.12191	3.25191	3.12125	2.91974	3.0969		2.98372	3.16745	3.08356	3.10383	3.0923	3.14712	3.18467	3.11316	3.28113	3.11795	3.09377	3.15343
AT2G24160		6.81981	6.23932	6.3965	6.74097	6.88374	6.9804	6.72222	6.5921	6.3487	6.43608	7.10807	6.67488		6.80381	6.8602	6.25513	6.52434	6.99279	7.13446	6.34939	6.93113	5.94929	6.53817	6.92471	7.04632
AT2G24170		5.70027	5.89521	5.91704	6.27868	5.88909	6.16306	6.17312	5.90725	5.88857	6.27601	5.91593	5.77288		6.18822	5.88571	6.35827	5.88529	5.90728	5.90648	5.89926	6.02277	6.16446	5.9789	6.22306	5.91284
AT2G24140		2.36422	2.30308	2.30573	2.30409	2.3545	2.33854	2.35869	2.36161	2.34163	2.35067	2.3227	2.32216		2.31206	2.40181	2.33545	2.33351	2.3092	2.3796	2.39745	2.34456	2.32931	2.37417	2.31215	2.39879
AT2G24200		10.2063	10.3184	10.5563	10.4345	10.4775	10.3775	10.2875	10.4407	10.5788	10.4516	10.5845	10.0808		10.4734	10.3666	10.3937	10.3682	10.7436	10.5273	10.342	10.4379	10.3191	10.3202	10.5136	10.2861
AT2G24250		3.95139	3.93349	3.9338	3.91446	3.93926	3.94468	3.95521	3.95603	3.94323	3.95716	3.70728	3.94315		3.93567	3.95621	3.96293	3.94462	3.93446	3.95456	3.94707	3.94424	3.94275	3.93297	3.93724	3.95428
AT2G24270		11.0003	10.6881	10.3807	10.2771	10.3751	10.8956	10.8002	10.8928	10.5408	10.3132	10.5719	11.2517		10.8059	10.7705	10.2921	10.0033	10.401	10.7396	10.6088	10.953	10.5027	10.2203	10.5241	10.8663
AT2G24100		6.99873	6.59025	5.96148	5.88295	5.13661	5.98626	6.93485	6.8968	6.33818	5.74797	5.71799	6.03045		7.05641	6.7644	6.4881	6.15183	5.79568	6.21972	6.9006	6.82034	6.80527	5.71614	6.20861	5.40967
AT2G24180		8.08107	8.22477	8.66312	8.74962	8.47301	8.4866	8.27918	8.49623	8.64469	8.83671	8.75005	8.16511		8.27887	8.40698	8.71649	9.19484	8.98832	8.56048	8.4631	8.696	8.86713	9.2346	8.97606	8.52312
AT2G24150		7.41828	7.37914	6.92055	6.68018	6.44601	7.06712	7.16127	7.26399	6.7481	6.71348	6.83758	7.35373		7.17822	6.94789	7.14702	6.69146	6.80887	6.72547	6.73208	7.43046	6.93465	6.88168	6.66431	6.94961
AT2G37310		3.30203	3.27259	3.62678	3.26733	3.28799	3.45939	3.29939	3.29994	3.37235	3.29766	3.27544	3.27659		3.41223	3.30802	3.28765	3.28369	3.27242	3.65886	3.22149	3.22236	3.28394	3.28352	3.19362	3.29829
AT2G37320		2.32476	2.30466	2.30933	2.30331	2.31845	2.31866	2.32926	2.33257	2.31662	2.33199	2.30692	2.77103		2.30899	2.34122	2.31652	2.292	2.26907	2.34045	2.32631	2.31922	2.31649	2.31553	2.33973	2.3344
AT2G37330		4.65898	4.62373	4.80129	4.71554	4.64295	4.7683	4.66235	4.75562	4.74227	4.85029	4.84906	4.92526		5.14572	4.7894	4.81549	4.93741	4.73376	4.66524	4.82005	4.80844	5.17211	4.81675	5.01747	4.87467
AT2G37340		8.23134	8.2793	8.40488	8.24176	7.91566	7.88548	7.79019	7.936	8.10846	7.84719	7.91105	8.20549		8.30736	8.07264	8.29167	8.22787	8.02724	8.29692	7.95395	7.8967	8.20135	7.99763	8.20236	7.86819
AT2G37360		3.00877	2.819	2.98747	2.95279	3.01573	2.98499	3.00394	2.98571	2.98977	3.06538	3.06865	2.97134		3.15898	3.00896	2.9889	3.5066	2.97898	2.99651	2.99063	2.99033	2.98622	2.99118	2.98503	3.02705
AT2G37380		5.30015	5.32374	5.32259	5.32818	5.5013	5.17326	5.30764	5.30856	5.28645	5.32895	5.3569	5.38998		5.17958	5.33561	5.28771	5.26859	5.25846	5.16423	5.09613	5.50166	5.23185	5.52938	5.33365	4.90548
AT2G37390		2.65614	2.62342	2.62297	2.5994	2.64599	2.64836	2.64682	2.63165	2.63146	2.64707	2.62505	2.61831		2.59488	2.64797	2.64654	2.62764	2.60047	2.64667	2.64605	2.34736	2.63227	2.63292	3.0185	3.07319
AT2G37420		3.63493	3.7522	3.71519	3.61909	3.89531	3.51602	3.15479	3.12675	3.17963	3.63318	3.52741	3.86972		3.28814	3.56938	3.02462	3.02194	3.43211	3.40221	3.44171	3.53219	3.0344	3.42067	3.67171	3.5691
AT2G37430		2.45958	2.39724	2.43277	2.42783	2.44398	2.43764	2.45321	2.45744	2.43888	2.45503	2.42399	2.42163		2.43244	2.49872	2.44266	2.48939	2.41009	2.46087	2.51632	2.44523	2.44106	2.47007	2.43597	2.45848
AT2G37440		2.30254	2.28134	2.28098	2.27649	2.29112	2.29567	2.30426	2.30612	2.28941	2.30441	2.28251	2.27255		2.2856	2.30562	2.29053	2.29216	2.28269	2.3038	2.29936	2.29097	2.28978	2.28726	2.28429	2.31515
AT2G37260		3.42339	3.39072	3.35074	3.3859	3.41185	4.03056	4.33783	3.85526	3.39171	3.41845	3.37359	3.39804		3.38992	3.7539	3.38469	3.45849	3.3924	3.74169	3.44614	3.56539	3.40481	3.40626	3.36209	3.78987
AT2G37280		3.35153	3.36187	3.36097	3.65676	3.37492	3.37322	3.61429	3.39035	3.50951	3.83147	3.29592	3.02595		3.35116	3.39656	3.37297	3.37034	3.35521	3.51838	3.37665	3.04449	3.37036	3.36931	3.34915	3.2804
AT2G37300		6.83283	6.67585	6.10326	6.45664	6.7174	6.8163	6.63748	6.63776	6.38499	6.18007	6.51863	7.30458		6.20614	6.63159	5.66946	6.26173	6.48906	6.52702	7.022	6.77772	6.18758	6.08226	6.33214	7.05405
AT2G37250		7.23887	7.44771	7.36312	7.54875	7.63052	7.6336	7.52495	7.01064	7.1719	7.45259	7.27274	7.3704		7.93238	7.51111	7.60899	7.54634	7.67427	7.5606	7.63402	7.2121	7.15463	7.56079	7.5339	7.33574
AT2G37240		8.77787	8.16963	7.07852	7.30865	7.57016	8.29536	8.64912	8.23281	7.51872	6.93666	7.70712	8.88592		8.16265	8.21663	7.22502	6.77571	7.52725	8.14226	8.58603	8.26646	7.71118	6.81036	7.21875	8.36718
AT2G37470		6.9937	7.58149	7.53629	7.43054	7.65966	7.37482	7.35636	7.49606	7.39859	7.64622	7.17234	7.08875		7.47821	7.49264	7.78661	7.88707	7.3405	7.40195	7.6086	7.44234	7.80638	7.52368	7.82412	7.17388
AT2G37400		6.60576	7.12577	6.93236	7.26696	6.93937	6.87552	6.45434	6.51615	6.78864	6.89029	6.75654	6.58275		6.97961	6.68557	7.17355	6.61243	6.85112	6.27578	6.32979	6.65863	6.89439	6.31003	6.80732	6.37983
AT2G37460		6.96325	7.04704	6.76622	6.11037	6.64453	6.8034	6.9997	6.89286	6.55626	6.53687	6.48246	6.57679		6.76581	7.17888	6.68152	5.9886	6.35966	6.55186	6.73728	7.10827	6.72856	6.28118	6.40161	6.5772
AT2G37510		3.83434	3.86655	3.86573	4.075	3.89483	3.8766	3.8957	3.89748	3.85853	3.88831	3.86416	3.86989		3.84807	3.88765	3.87577	3.86766	3.84499	3.88626	3.87879	3.8749	3.78668	3.88037	3.86907	3.89231
AT2G37500		6.83467	6.84268	6.62856	6.65032	6.72116	6.60808	6.58976	6.68715	6.43349	6.34241	6.67129	6.76065		6.6518	6.88295	6.54691	6.14089	6.46002	6.5871	6.48689	6.31825	6.02701	5.93788	6.47103	6.31231
AT2G37220		10.4751	10.6793	10.5507	11.013	11.0263	10.8514	10.8711	10.2758	10.3848	10.8553	10.9976	10.6399		10.9502	10.703	10.8717	10.8578	10.9554	10.7008	10.5737	10.3361	10.3744	10.7587	10.9744	10.5538
AT2G37450		5.93849	5.93609	5.93597	5.78167	6.08359	5.76284	5.79468	5.47292	5.56726	5.51766	6.17702	6.54436		5.55041	5.30349	5.22149	5.14704	5.80774	5.77491	5.84574	5.53098	5.40222	5.90292	5.74953	5.94644
AT2G37410		8.66937	8.65566	8.73619	8.63959	8.67953	8.64281	8.67039	8.61013	8.65345	8.70394	8.60141	8.57559		8.8176	8.85317	8.88623	8.78726	8.69646	8.66998	8.63603	8.661	8.85956	8.78459	8.70557	8.55467
AT2G11110		2.19021	2.16385	2.15465	2.15799	2.17685	2.17166	2.18854	2.18949	2.17434	2.18751	2.16655	2.16715		2.15918	2.19786	2.17264	2.17284	2.16001	2.20487	2.20892	2.17445	2.17365	2.17555	2.16576	2.20694
AT2G11210		2.34347	2.31635	2.28614	2.3108	2.32866	2.33048	2.33956	2.3417	2.32235	2.33248	2.31786	2.32514		2.32074	2.37664	2.3256	2.32749	2.31681	2.34034	2.43119	2.32582	2.32511	2.32408	2.31634	2.35299
AT2G11220		2.30588	2.25061	2.25229	2.25368	2.28905	2.27915	2.29616	2.30016	2.28385	2.29156	2.26571	2.2655		2.26303	2.3329	2.27649	2.29516	2.25475	2.31797	2.32861	2.28339	2.2808	2.30114	2.25478	2.32472
AT2G11235		2.66719	2.60588	2.63129	2.62584	2.66414	2.63212	2.65695	2.66374	2.64477	2.65485	2.76788	2.65052		2.60836	2.89315	2.63125	2.63964	2.61143	2.67824	2.7173	2.65334	2.64858	2.70598	2.66792	2.70647
AT2G11240		2.85684	2.78767	2.77035	2.69572	3.31614	2.81822	2.80738	2.82697	2.83229	2.83463	2.82613	2.78452		2.82667	2.88465	3.01957	2.83297	2.80328	3.01863	2.89135	2.92265	2.83121	2.85831	2.77559	2.8568
AT2G11270		2.84659	2.79161	2.81223	2.7759	2.83569	2.82052	2.83343	2.83598	2.80662	2.83455	2.79042	2.8156		2.79827	3.03098	2.81736	2.81529	2.76418	2.85875	2.88028	2.81908	2.81596	2.84314	2.78314	2.86542
AT2G11120		2.37324	2.31436	2.31624	2.30864	2.35497	2.33237	2.354	2.35444	2.33732	2.34836	2.32725	2.32526		2.30416	2.37266	2.33465	2.3347	2.3068	2.36958	2.37525	2.34434	2.33673	2.37121	2.31161	2.37471
AT2G11140		2.63547	2.56942	2.91683	2.6075	2.62498	2.58581	2.61656	2.61191	2.59819	2.69839	2.57216	2.58356		2.56381	2.64382	2.58932	2.74497	3.02254	2.63652	2.64825	3.03462	2.59365	2.67524	2.57329	2.64232
AT2G11150		2.33434	2.30308	2.30581	2.26426	2.32774	2.3111	2.32913	2.32864	2.31532	2.32547	2.30246	2.3064		2.30685	2.36146	2.31367	2.31416	2.28471	2.35656	2.32818	2.3173	2.31307	2.31169	2.28707	2.36018
AT2G11165		2.44167	2.39617	2.37356	2.3559	2.42743	2.39985	2.42378	2.42348	2.40602	2.41874	2.39082	2.39981		2.37398	2.47242	2.40228	2.40662	2.3725	2.43417	2.48447	2.41686	2.39702	2.46083	2.38232	2.47064
AT2G11190		2.33251	2.29811	2.30346	2.29112	2.31878	2.31566	2.32791	2.33165	2.31438	2.32561	2.29995	2.30456		2.29754	2.36532	2.3164	2.31726	2.28738	2.34364	2.37029	2.31754	2.30766	2.34411	2.28884	2.37144
AT2G18550		3.59686	3.44764	3.71103	3.62876	3.8356	3.7919	4.28942	4.01352	3.65197	3.95022	3.64074	3.63939		3.62574	4.23252	3.7265	4.30966	3.64144	3.71023	4.3467	3.26342	3.83275	3.71457	3.63623	3.66846
AT2G18540		3.79818	3.67638	3.68026	3.67499	3.77919	3.74826	3.77229	3.76537	3.87976	3.7639	3.71207	3.80574		3.70214	3.88671	3.74851	3.76861	2.95171	3.80538	3.94387	3.78542	3.70136	3.70655	3.7163	3.89376
AT2G18500		3.04535	2.9873	2.98844	2.98202	2.99367	3.00285	3.00849	3.01283	3.05956	3.00426	2.9858	2.99663		2.99117	3.02583	3.00119	2.99837	2.98772	3.00724	3.00031	2.9967	2.9967	2.98537	2.9967	3.0129
AT2G18490		2.40464	2.35054	2.35216	2.32546	2.39973	2.37366	2.39286	2.4058	2.3833	2.39001	2.36218	2.36541		2.34431	2.42359	2.37615	2.37785	2.35449	2.42726	2.45231	2.38253	2.37754	2.52475	2.35435	2.44289
AT2G18480		2.46116	2.4371	2.43579	2.43423	2.44268	2.4444	2.45916	2.4607	2.44535	2.45622	2.43504	2.44447		2.43817	2.45751	2.44795	2.44769	2.43665	2.45636	2.46476	2.4489	2.44408	2.43845	2.44059	2.46524
AT2G18470		2.17779	2.14325	2.14899	2.12395	2.16113	2.16373	2.17314	2.17409	2.1608	2.1727	2.15364	2.15393		2.14917	2.18167	2.1581	2.15778	2.13081	2.18263	2.19117	2.15788	2.15814	2.16549	2.15256	2.19188
AT2G18620		2.49093	2.64009	2.45828	2.43931	2.47977	2.44904	2.48596	2.47842	2.61272	2.46738	2.45013	2.42632		2.43947	2.49038	2.46037	2.46526	2.43616	2.49065	2.4935	2.4769	2.45638	2.48903	2.45408	2.51342
AT2G18610		2.55723	2.48937	2.51503	2.43857	2.54784	2.50722	2.54289	2.54332	2.52551	2.53725	2.4902	2.5088		2.50332	2.58387	2.52069	2.52277	2.48139	2.57761	2.62189	2.5297	2.51388	2.55577	2.498	2.59191
AT2G18600		3.66463	3.7389	3.74314	3.96512	3.76224	3.90316	3.93089	4.04682	3.74012	3.50546	3.74631	3.74938		3.73751	3.76791	3.75533	3.77478	3.95046	3.75806	3.79365	4.19601	3.757	3.77818	3.81887	3.79429
AT2G18590		3.03513	2.82108	2.88758	3.0171	3.09828	2.73928	3.03989	3.04453	3.02935	3.12785	2.89898	2.79856		2.99022	3.04101	3.02812	3.03042	3.01978	3.10004	3.0369	3.02782	3.02868	3.01614	3.02261	3.04382
AT2G18580		3.06558	3.02782	3.02758	2.99678	3.03433	3.02133	3.05922	3.05663	3.0364	3.0475	3.0288	3.03699		3.01351	3.08678	3.03689	3.0349	3.02972	3.07758	3.14286	3.0393	3.03641	3.04684	3.03146	3.0855
AT2G18510		6.61976	6.68067	6.52834	6.36705	6.58919	6.33783	6.5369	6.53376	6.34255	6.47864	6.18805	6.10538		6.75041	6.67184	6.92708	6.65971	6.41972	6.52594	6.5142	6.48709	6.32235	6.23817	6.46729	5.94068
AT2G18520		3.85811	4.2177	4.54694	4.24116	4.10031	4.13986	3.60855	3.87978	3.89068	4.56598	3.98816	4.05516		4.3197	4.13099	4.37681	3.79584	3.77279	3.87552	3.05796	3.80559	3.84071	3.72609	3.93711	3.85538
AT2G19510		2.55069	2.454	2.45108	2.45831	2.54018	2.50571	2.5278	2.529	2.51408	2.52213	2.48429	2.49464		2.46853	2.58787	2.50771	2.51885	2.47483	2.5534	2.60631	2.53427	2.49958	2.62721	2.48481	2.56997
AT2G19550		2.89822	2.83471	2.78792	2.70821	2.87235	2.86739	2.86989	2.88505	2.84311	2.87993	2.82121	2.81533		2.80517	2.92082	2.98259	2.86279	2.81194	3.27907	3.27371	2.87225	2.86813	2.8883	2.80652	2.91965
AT2G19560		4.21993	4.51573	4.14398	4.36892	4.51309	4.41185	4.45895	4.31904	4.26745	4.39591	4.46258	4.52699		4.37378	4.40299	4.30746	4.42889	4.44604	4.40138	4.39321	4.50302	4.38292	4.10673	4.37667	4.45383
AT2G19580		4.76406	5.11711	5.04854	4.96303	4.80243	5.07293	5.26193	4.72027	4.76214	5.07669	4.60121	4.44921		5.39496	5.29483	5.45825	5.04724	5.20378	5.38629	4.57779	5.02782	5.01278	4.91125	5.20843	4.70234
AT2G19600		4.92702	4.98401	5.02297	5.00852	4.89932	4.97378	4.84293	5.21392	5.00207	4.95314	4.88147	5.14858		5.33678	4.71227	4.88859	4.88599	4.90578	5.18428	4.83961	4.87256	4.88589	4.82711	4.88125	4.84054
AT2G19610		2.55353	2.52691	2.5269	2.51601	2.91441	2.54011	2.47484	2.5523	2.54016	2.55037	2.49058	2.52698		2.41467	2.55018	2.538	2.53835	2.45277	2.56583	2.55766	2.53711	2.53662	2.53532	2.52335	2.55759
AT2G19620		5.87524	6.11867	5.99006	5.79028	6.04861	5.87526	6.13156	6.01488	5.78483	6.01211	5.8726	6.12335		5.95894	6.00103	5.79196	5.06875	5.84452	6.01234	6.00396	5.84008	5.54016	5.84665	5.80511	6.04932
AT2G19650		7.1777	6.77683	5.34562	5.49524	5.61412	6.79061	7.20091	6.78491	5.88741	4.6102	6.27971	7.15876		7.59515	6.83725	5.96798	4.89335	5.84585	6.87999	7.36636	6.96345	5.82241	4.87717	5.55959	6.93667
AT2G19480		8.78498	8.75307	8.77261	8.85407	9.11495	8.63792	8.68906	8.436	8.57384	8.84382	8.89425	8.72443		8.89806	8.43398	8.7161	8.62174	8.81801	8.7424	8.95927	8.66531	8.52895	8.88803	8.93236	8.96026
AT2G19470		6.40891	6.30534	6.36531	6.69568	6.8759	6.61421	6.22255	6.28315	6.60198	6.69675	6.64421	6.64563		6.2249	6.2448	6.16773	6.31931	6.56707	6.58958	6.43583	6.15379	5.96921	6.58977	6.53358	6.74818
AT2G19570		6.08796	6.46813	6.52483	6.5205	6.75298	6.35166	6.35677	6.35155	6.53109	7.00522	6.53862	6.23993		6.52889	6.56977	6.95624	7.00159	6.86272	6.66142	6.69394	6.3234	6.86951	7.35057	6.85267	6.54559
AT2G19640		2.1621	2.14547	2.14373	2.13514	2.15227	2.14536	2.1608	2.16314	2.15155	2.33231	2.14139	2.13729		2.25675	2.17464	2.55601	2.14698	2.14201	2.36591	2.17156	2.14946	2.1477	2.34921	2.2043	2.16997
AT2G19500		3.8214	3.7092	3.62061	3.3641	3.85719	3.69423	3.72395	3.73474	3.72164	3.71548	3.63538	3.70189		3.71293	4.04173	3.64749	3.71193	3.2424	3.76058	3.75851	3.72204	3.78988	3.74391	3.64016	3.84703
AT2G19540		8.00194	8.41765	8.31292	8.16632	8.32433	8.01675	8.05863	8.18342	7.94871	8.09335	7.98178	7.69074		8.39536	8.15878	8.42889	8.2705	8.09643	8.14182	8.10001	8.00693	8.18331	8.11974	8.13558	7.76507
AT2G19590		4.54709	4.64826	5.22463	4.91103	4.54888	4.53265	4.83786	4.54726	4.8987	4.84813	4.50729	4.50176		4.71341	4.56507	5.96978	5.21138	4.49881	4.69436	4.5684	4.52951	5.40286	4.882	4.5201	4.57865
AT2G15060		2.41125	2.35113	2.33612	2.31983	2.40125	2.38256	2.40777	2.40936	2.39157	2.39805	2.37438	2.36633		2.36531	2.43227	2.38356	2.43393	2.36633	2.42534	2.43585	2.38899	2.3867	2.39642	2.3602	2.43779
AT2G15070		2.25982	2.21169	2.20758	2.20903	2.24992	2.23504	2.25452	2.25599	2.23994	2.24723	2.22386	2.22352		2.21775	2.2724	2.23442	2.23474	2.21692	2.27199	2.28429	2.23815	2.23493	2.24494	2.21368	2.27278
AT3G31920		3.63408	3.56504	3.54269	3.54837	3.60325	3.60566	3.61892	3.73934	3.60319	3.6119	3.58326	3.52991		3.44164	3.6689	3.57966	4.02354	3.54929	3.63191	3.69147	3.87212	3.55759	3.71858	3.55119	3.69386
AT2G15080		3.30496	3.53548	3.00735	2.95775	3.00962	2.72442	2.69426	3.12113	3.10077	3.07901	3.16105	2.97785		3.05507	3.66739	3.00999	2.12318	2.83313	2.92054	2.6295	3.07185	2.67847	2.5752	2.63538	3.07645
AT2G15090		7.08045	8.16258	8.91709	8.5673	8.15938	7.71379	7.28175	8.13926	8.74118	8.62147	8.53526	7.62953		7.34893	8.09325	8.79628	8.7327	8.11797	7.82223	7.15019	7.74033	8.83627	8.52682	8.55578	7.65702
AT2G15100		2.25446	2.20123	2.20264	2.19391	2.23707	2.2292	2.246	2.24593	2.23079	2.24141	2.21565	2.22342		2.20718	2.27326	2.23007	2.22414	2.20501	2.25079	2.27688	2.23013	2.22882	2.23731	2.20474	2.27312
AT2G15130		2.67294	2.63857	2.63861	2.63377	2.65103	2.65175	2.65461	2.64813	2.64858	2.64178	2.63893	2.64258		2.63922	2.66702	2.648	2.64808	2.63955	2.67884	2.73303	2.653	2.64722	2.75409	2.6423	2.67317
AT2G15010		2.7725	2.74562	2.71508	2.59127	2.77543	2.74803	2.77101	2.77012	2.72113	2.76774	2.69095	2.74988		2.74513	2.81727	2.75448	2.75541	2.72195	2.77407	2.82959	2.76558	2.75462	2.9481	2.74832	2.78009
AT2G15020		7.79517	6.38812	3.98399	3.48466	5.18342	6.92253	7.60505	7.00932	5.20425	3.79428	6.44778	7.52249		7.92007	7.07878	5.51184	2.69795	5.19301	7.3057	7.53208	7.36924	6.13559	3.70536	5.53875	7.32216
AT2G15040		5.67463	5.7033	5.80162	5.80228	5.64295	4.86238	4.69669	5.22307	5.68233	4.80969	5.36382	5.86589		4.9213	4.95814	4.37856	3.77422	5.03776	4.80205	4.77892	5.30488	3.90428	4.74131	4.55308	5.2886
AT2G15050		8.12199	8.0605	7.76139	7.81127	7.12908	7.86343	7.37727	7.9849	8.09978	7.6123	7.58976	7.94897		7.36407	7.94321	7.62046	8.42404	7.56877	7.65285	8.05107	8.09505	8.17664	7.93891	7.59871	7.93581
AT2G15000		6.83707	7.16892	7.30076	7.1934	7.31144	7.0245	7.08925	6.90396	6.63093	7.08546	6.95185	6.69747		7.77031	7.46285	7.87715	7.13885	7.0711	6.95539	6.94895	6.87889	6.84863	6.99576	7.16941	6.71272
AT2G25660		4.72155	4.6083	4.59914	4.58837	4.6022	4.59706	4.54539	4.68986	4.26831	4.37996	4.59638	4.81133		4.57278	4.60449	4.43319	4.1926	4.43389	4.61886	4.39164	4.54065	4.24928	4.26278	4.48912	4.47034
AT2G25680		2.59995	2.5812	2.58054	2.57503	2.59163	2.58541	2.60701	2.6057	2.59128	2.60353	2.57957	2.58956		2.58234	2.60219	2.59087	2.59049	2.58182	2.60817	2.59444	2.5948	2.59005	2.57902	2.58632	2.60832
AT2G25690		5.39623	5.08656	5.08681	5.13932	5.28988	5.0964	5.31787	5.10784	5.25469	5.07838	5.08634	5.0963		5.19477	5.10795	4.97019	5.11438	5.08787	5.10977	5.11099	5.10069	5.33714	5.08264	5.25517	5.5082
AT2G25730		5.9547	5.84796	6.84221	7.52105	7.30172	6.93621	6.11339	5.87351	6.65432	7.08843	7.31842	6.76271		6.53876	5.87029	6.14051	6.36158	7.26266	7.0593	6.37469	5.85859	6.16796	6.7994	6.85846	6.76403
AT2G25580		5.55447	5.24779	5.18667	5.17969	5.17919	5.2234	5.24629	5.26423	5.24855	5.24766	5.21031	5.21046		5.46506	5.31202	5.53908	5.21886	5.44079	5.52553	5.28469	5.2521	5.36762	5.30806	5.15842	5.31
AT2G25590		2.31799	2.59703	2.63555	2.53798	2.28261	2.28397	2.29523	2.29843	2.27829	2.297	2.27248	2.87923		2.24265	2.29869	2.27447	2.27522	2.27052	2.29726	2.30072	2.30733	2.27511	2.27446	2.26889	2.304
AT2G25600		2.29319	2.25355	2.25612	2.24736	2.27447	2.27182	2.28853	2.28909	2.27613	2.28683	2.26616	2.26341		2.26895	2.31291	2.26931	2.27479	2.26823	2.30558	2.30194	2.28061	2.27486	2.2741	2.25323	2.31268
AT2G25630		2.72781	2.5436	2.53358	2.52489	2.5512	2.55807	2.5679	2.56833	2.53386	2.5233	2.54134	2.54607		2.54711	2.60988	3.02135	2.55181	2.51636	2.5736	2.7065	2.59676	2.55247	2.87985	2.53157	2.58715
AT2G25640		2.15526	2.12983	2.12977	2.12388	2.14024	2.14389	2.14977	2.15404	2.13995	2.15021	2.13534	2.13502		2.12687	2.14993	2.13754	2.13761	2.12882	2.14914	2.14151	2.13666	2.13789	2.12764	2.1318	2.1624
AT2G25565		2.93863	3.00002	2.91297	2.84534	2.92446	2.92887	2.93601	2.93815	2.92401	2.93658	2.91779	2.91947		2.91343	3.14483	2.92176	2.92418	2.91555	2.96429	2.93302	2.92129	2.92258	2.91991	2.9161	2.94877
AT2G25650		3.26367	3.21635	3.2101	3.20176	3.24941	3.23841	3.25363	3.25494	3.24164	3.23319	3.46969	3.23114		3.2157	3.28268	3.2355	3.236	3.22718	3.2692	3.28624	3.29037	3.18762	3.32634	3.21717	3.32339
AT4G00270		3.99847	3.84716	4.09025	4.50854	3.99759	4.24826	3.96495	3.95009	3.95642	4.44327	4.13525	4.34578		3.67681	3.48765	3.57272	3.98715	3.99805	3.8633	3.57879	4.20608	3.85518	3.97715	4.31585	4.62198
AT2G25720		6.07433	6.3147	6.07674	6.06256	6.34331	5.89471	6.0774	6.06596	5.33242	5.93665	6.11954	6.56718		6.17817	5.63155	5.53799	6.2594	6.1218	5.94222	6.26539	6.14109	6.15053	6.16725	6.26021	6.60197
AT2G25610		8.53061	8.60943	8.48626	8.62663	8.55228	8.76505	8.62555	8.68264	8.57463	8.62213	8.50193	8.54822		8.88149	8.7547	8.73983	8.91783	8.72727	8.67525	8.77768	8.70492	8.83934	8.66205	8.80373	8.7601
AT2G25670		7.38686	7.44573	7.32982	7.0467	7.35361	7.09335	7.29066	7.35924	7.28601	7.13117	7.14621	7.54012		7.33126	7.40552	7.30308	6.88721	7.06472	7.36515	7.55432	7.34276	7.17799	7.02696	7.28054	7.28441
AT2G25570		6.42256	6.52561	6.57817	6.37613	6.62509	6.35403	6.2855	6.3734	6.61644	6.381	6.40807	6.52026		6.28381	6.37461	6.18785	6.09025	6.40932	6.57282	6.83871	6.35173	6.41919	6.20651	6.34449	6.51701
AT2G25625		7.182	6.50811	5.53689	6.65293	6.25214	7.70504	7.28779	6.88331	5.87108	5.79581	6.66403	7.86505		6.14132	6.83407	5.05863	5.78364	6.91979	7.01181	7.32769	7.20426	6.24811	6.00132	6.14568	7.63518
AT2G25620		5.85955	6.01883	6.03313	5.91032	6.13058	5.98179	5.85578	5.65353	5.86656	5.89423	5.70477	5.80542		6.3977	5.72354	6.11562	5.98277	6.13415	6.1796	5.88224	5.81794	5.55858	5.62002	6.04911	5.73033
AT2G25710		6.66322	6.78815	6.63113	6.72714	6.75548	6.7589	6.83109	6.68571	6.75043	6.62043	6.55409	6.703		6.67987	6.5556	6.64287	6.87976	6.61623	6.82273	6.80999	6.59159	6.61377	6.42307	6.84888	7.12911
AT2G01735		3.27705	3.53124	3.53113	3.67345	3.53621	3.53678	3.555	3.55343	3.53932	3.55134	3.52746	3.53931		3.53297	3.17	3.53546	3.54008	3.53013	3.283	3.53862	3.57428	3.53758	3.21166	3.53146	3.55226
AT2G01720		8.79715	9.10312	9.15165	9.19031	9.14436	9.10994	8.9743	9.00453	9.20212	9.18897	9.08135	8.84024		9.26423	9.08958	9.26191	8.83548	9.16127	8.99977	8.8707	8.95489	8.80947	9.03523	9.07181	8.77244
AT2G01700		3.13708	2.86697	3.05932	3.08004	3.13281	3.10574	3.13533	3.12232	3.12	3.13056	3.10877	3.10249		3.09998	3.18551	3.11784	3.11756	3.09999	3.13727	3.20147	3.12963	3.11175	3.12835	3.08018	3.16334
AT2G01810		2.76172	2.72625	2.7342	2.70354	2.74785	2.74369	2.75904	2.76036	2.74808	2.75502	2.73602	2.73292		2.73198	2.79441	2.74204	2.74427	2.71727	2.77308	2.76312	2.74652	2.94582	2.74001	2.73385	2.77125
AT2G01790		3.04894	2.9704	3.01448	2.87666	3.0537	2.96333	3.00338	3.0256	3.21788	3.02882	3.02068	2.99344		3.10185	3.20117	2.943	3.02986	2.93975	3.37249	3.62215	3.02237	3.00537	3.66991	2.94168	3.08468
AT2G01780		2.26708	2.24019	2.24777	2.23327	2.25993	2.25624	2.2671	2.27228	2.25806	2.2666	2.24749	2.25707		2.24352	2.27715	2.25623	2.2578	2.23983	2.27631	2.26027	2.25762	2.25519	2.25358	2.24731	2.27941
AT2G01770		3.07455	2.79081	3.00139	2.99147	3.01339	3.01467	3.02425	3.03072	3.01361	2.85658	3.00173	3.01394		2.87883	3.02452	3.01132	3.0091	2.93916	3.03366	3.05081	3.01008	3.00925	3.53224	3.00552	3.03657
AT2G01750		2.37283	2.3794	2.35681	2.3313	2.38321	2.36202	2.37639	2.38195	2.35882	2.37941	2.35495	2.36587		2.33762	2.3826	2.35656	2.34822	2.35924	2.37978	2.3695	2.36819	2.35511	2.3595	2.33982	2.38622
AT2G01740		4.52579	4.97044	4.80231	4.38367	4.49987	4.5155	4.51331	4.76751	4.37732	4.44304	4.45311	4.4408		4.60369	4.58926	4.77992	4.14684	4.45925	4.24256	4.68968	4.53297	4.78189	4.40696	4.74738	4.41759
AT2G01710		6.66393	6.66744	6.65467	6.72353	6.25545	6.53329	6.40405	6.4678	6.81165	6.66079	6.50545	6.66803		6.47281	6.49031	6.62963	6.51958	6.56558	6.48331	6.49405	6.44664	7.16193	6.4884	6.66903	6.44842
AT2G01620		7.99151	7.74906	7.89435	8.01525	7.86263	7.97709	7.70793	7.92046	7.72374	7.90792	8.16462	8.43819		7.46791	7.5869	7.34945	7.85403	7.85089	7.91494	7.81922	7.70848	7.88748	7.83233	7.98372	8.11439
AT2G01650		7.17488	7.11764	7.59338	7.66991	7.43131	7.32721	7.17028	7.23956	7.4694	7.31724	7.52868	7.4136		7.33135	7.38454	7.23384	7.20801	7.60988	7.45569	7.34983	7.18003	7.31216	7.06419	7.39522	7.26649
AT2G01760		4.90484	5.26002	5.27223	5.13207	4.88217	4.69541	4.89958	5.48574	5.43145	4.95063	4.79824	5.14048		4.43301	4.90226	4.90689	5.15235	4.80516	4.89459	4.88992	5.118	5.28175	4.87637	5.17854	5.16792
AT2G01660		2.11757	2.10553	2.10716	2.20488	2.11434	2.11826	2.12753	2.12978	2.11582	2.12872	2.10522	2.11503		2.16527	2.13568	2.11807	2.11447	2.27059	2.59177	2.1284	2.11548	2.31068	2.11252	2.11037	2.12869
AT2G01680		6.84423	6.37799	6.40376	6.8503	6.75887	6.97177	6.85898	6.61679	6.51168	6.61675	6.99643	7.09518		6.76151	6.34025	6.28347	6.17645	6.78763	6.69603	6.76877	6.80614	6.30921	6.60147	6.62392	6.88452
AT2G01670		9.55904	9.19851	9.13723	9.5255	9.60214	9.9041	9.58752	9.38665	9.47689	9.40057	9.69958	9.67307		9.39964	9.25451	8.73361	9.45234	9.8445	9.48977	9.69263	9.61295	9.36743	9.43929	9.55396	9.90255
AT2G01630		6.22947	6.18713	5.86466	5.85329	5.77923	5.87082	6.17734	6.09715	5.92847	5.75986	5.79007	6.31908		6.15137	6.17897	6.23242	5.8737	5.72718	6.13843	6.12843	5.87478	5.79638	5.86854	5.77531	5.90472
AT2G01640		5.35718	6.03348	5.71079	5.76923	5.78026	5.51	5.69067	5.64308	5.85041	5.51338	5.40304	5.47842		5.63301	5.43618	5.64521	5.54616	5.39559	5.47217	5.80968	5.45891	5.51963	5.70009	5.46302	5.34076
AT2G01690		5.9569	6.09538	5.8368	5.73921	5.94672	6.03536	5.81399	5.75686	5.81374	5.99301	5.829	5.87152		6.01006	6.05167	5.89315	5.43902	5.7404	5.75828	5.70421	5.93241	5.61782	5.74421	5.89285	5.70695
AT2G42290		3.38725	3.36161	3.36197	3.35438	3.37245	3.37184	3.3856	3.37746	3.35945	3.38176	3.34135	3.3635		3.36741	3.3853	3.37416	3.37258	3.36396	3.94691	3.58078	3.35629	3.41767	3.39719	3.36758	3.38978
AT2G42380		2.23148	3.54159	2.20594	2.19525	2.20874	2.20453	2.46771	2.23023	2.20995	2.22329	2.20349	2.20948		2.20234	2.2341	2.21014	2.20999	2.20241	2.22171	2.21321	2.21593	2.20915	2.20073	2.20362	2.23458
AT2G42410		2.81523	2.66803	2.7193	2.65548	2.69955	2.65146	2.70971	2.71334	2.73962	2.70555	2.67988	2.67938		2.66862	2.73536	2.66912	2.68879	2.59586	2.70755	2.73872	2.693	2.68639	2.69942	2.66593	2.73491
AT2G42450		5.66434	5.82238	5.8279	5.76109	5.84341	5.681	5.59291	5.71666	5.84265	5.79027	5.82518	5.68235		5.75303	5.88464	5.72014	5.66002	5.81233	5.59461	6.18153	5.61126	5.83309	5.83579	5.76426	5.86699
AT2G42300		5.86179	6.14363	6.0982	5.61638	5.4401	5.56927	5.55419	5.94144	5.8689	5.60762	5.57766	5.71254		5.4338	5.7323	5.52874	5.74581	5.40302	5.65944	5.61906	6.1941	5.88557	5.54858	5.57662	5.6223
AT2G42480		2.66374	2.63688	2.57078	2.62228	2.66379	2.65015	2.65928	2.64823	2.6451	2.65927	2.60124	2.64146		2.58748	2.67226	2.64719	2.64487	2.59431	2.67132	2.73394	2.64742	2.64536	2.75797	2.60721	2.71077
AT2G42490		9.12586	8.97626	8.72938	8.20672	8.16722	8.56615	8.7027	8.97126	8.62339	8.32713	7.88845	8.95845		8.71655	9.05307	8.83146	8.26172	8.30378	8.50622	8.66643	8.99895	8.82703	8.41736	8.2659	8.37234
AT2G42310		9.62848	9.77373	10.0345	10.0682	10.003	10.0995	10.0882	9.94383	9.92065	9.99505	9.86049	9.98835		10.0473	9.97581	10.2791	10.5507	10.0336	10.1664	10.2054	9.95108	10.3551	10.4012	10.2343	9.99515
AT2G42320		7.90168	8.1126	7.99567	7.50877	7.46181	7.68555	7.5483	8.09227	7.89742	7.80572	7.65168	7.65782		7.29402	7.79206	7.73092	7.69748	7.51518	7.48735	7.89466	8.08268	7.98186	7.66295	7.54261	7.70882
AT2G42330		4.43048	4.28138	4.47828	4.27738	4.53331	4.53112	4.2951	4.30218	4.28958	3.83972	4.36867	5.11984		4.04903	4.29776	4.26406	3.75294	4.27458	4.49678	4.29008	4.28593	4.06085	4.27408	3.07207	4.31291
AT2G42340		2.82838	2.75128	2.74803	2.73425	2.82614	2.80513	2.82416	2.82531	2.81078	2.8017	2.79963	2.77259		2.76283	2.87749	2.79221	2.80247	2.75631	2.85284	2.89131	2.80665	2.80843	3.20304	2.78293	2.84919
AT2G42350		2.1918	2.16818	2.23813	2.67274	2.18266	2.17194	2.19259	2.1926	2.27882	2.42681	2.1684	2.1602		2.17106	2.19053	3.00931	2.69263	2.16985	2.18629	2.20927	2.178	3.52562	2.67291	2.15522	2.20927
AT2G42360		4.32112	3.89651	3.89916	3.924	4.54886	4.56094	4.57719	4.38711	4.56527	4.41816	4.55532	4.55166		4.54404	4.58335	4.56145	4.56115	4.55785	4.5742	4.56866	4.57003	4.56375	3.86722	4.54324	4.42362
AT2G42370		3.76703	3.83675	3.66786	3.69848	3.743	3.71055	3.73397	3.74174	3.72254	3.74216	3.70138	3.72376		3.68126	3.77752	3.69651	3.5781	3.68481	3.75341	3.81706	3.74578	3.70451	3.73262	3.14748	3.77459
AT2G42390		7.74879	7.63916	7.78446	7.97358	7.74817	7.92081	7.71813	7.86579	7.99595	7.63075	7.84088	8.00327		7.41284	7.84405	7.64464	7.97264	7.94691	7.88419	7.86422	8.01081	8.06494	7.83873	7.88482	7.94045
AT2G42430		3.60468	3.62005	3.57973	3.57548	3.5962	3.74314	3.60042	3.60487	3.58919	3.60307	3.41272	3.54337		3.58291	3.60687	3.81619	3.67771	3.57964	3.60554	3.66009	3.58846	3.58774	3.58486	3.5831	3.61325
AT2G42400		5.11541	5.1603	5.00116	5.02726	5.14945	5.29017	5.16215	5.24006	5.62636	5.01015	5.26051	5.43174		5.12085	5.33105	5.16052	5.16549	5.08739	5.63141	5.5802	5.01275	5.03766	4.84727	4.99076	4.89937
AT2G14520		3.52779	3.52478	3.63099	3.65127	3.50001	3.51313	3.52353	3.48662	3.51429	3.49803	3.50701	3.50069		3.45062	4.23312	3.51227	3.87056	3.49617	3.53372	4.00775	3.55536	3.47416	3.5411	3.43872	3.53747
AT2G14460		2.44132	2.38574	2.39	2.35826	2.43016	2.41896	2.4374	2.44123	2.42099	2.43342	2.40587	2.41526		2.40071	2.47417	2.41208	2.42039	2.4023	2.45296	2.49571	2.42375	2.41197	2.47301	2.39516	2.48502
AT2G14450		2.66457	2.60712	2.55597	2.60095	2.61758	2.61633	2.62731	2.6312	2.61589	2.62828	2.55545	2.61184		2.57091	2.67895	2.61554	2.61629	2.60782	2.63423	2.7023	2.62839	2.59502	2.6134	2.60884	2.67979
AT2G14420		2.39259	2.33741	2.334	2.31748	2.37746	2.37035	2.38561	2.39555	2.37594	2.38236	2.36038	2.36011		2.33708	2.43593	2.37279	2.36943	2.35146	2.40418	2.40157	2.37542	2.37075	2.37473	2.34611	2.40928
AT2G14410		2.37269	2.3096	2.31225	2.29778	2.35896	2.34018	2.35776	2.3606	2.34707	2.35615	2.33804	2.33408		2.32646	2.39547	2.34442	2.34381	2.32658	2.37434	2.41346	2.34783	2.33407	2.38038	2.32647	2.39537
AT2G14570		2.27369	2.21514	2.22464	2.21756	2.26172	2.24963	2.26832	2.26872	2.25366	2.26141	2.23665	2.23621		2.22898	2.29198	2.24688	2.2491	2.22685	2.28531	2.29714	2.25241	2.24125	2.2578	2.22604	2.29191
AT2G14560		10.6744	10.1389	10.6846	11.4667	11.3182	11.4999	11.025	11.0448	11.1889	11.1674	11.4518	11.4253		10.6768	10.7205	10.1742	10.9824	11.4453	11.3691	11.2146	10.9376	10.6829	11.2651	11.2015	11.5565
AT2G14550		3.13237	3.11401	3.1163	3.10979	3.12046	3.20297	3.13656	3.13871	3.1224	3.13516	3.12218	3.11653		3.10762	3.38996	3.12438	3.12538	3.10809	3.15141	3.13939	3.12395	3.12227	3.12235	3.10899	3.14223
AT2G14540		2.76229	2.74305	2.74614	2.73901	2.75127	2.75062	2.76213	2.76861	2.75119	2.76542	2.73673	2.74651		2.74129	2.80148	2.75303	2.7546	2.74468	2.97919	2.75692	2.7536	2.74458	2.97482	2.72529	2.80005
AT2G14530		4.27708	4.38467	4.20465	4.20094	4.39282	4.21814	4.41585	4.23027	4.21147	4.22919	4.22864	4.46609		4.20885	4.22944	4.21402	4.21589	4.20799	4.59035	4.26357	4.30269	4.21461	4.20953	4.33199	4.23731
AT2G35700		3.28737	3.25179	3.25091	3.24801	3.25816	3.26707	3.27629	3.2828	3.26021	3.27546	3.24955	3.26209		3.24464	3.27777	3.26027	3.25463	3.25198	3.27326	3.26408	3.26173	3.26	3.27171	3.23471	3.27918
AT2G35690		5.71152	5.70321	5.76988	5.53864	5.59315	5.30815	5.44491	5.71561	5.79286	5.83934	5.47664	5.58712		5.61684	5.61161	5.59105	5.75073	5.70067	5.22999	5.40433	5.61422	5.5985	5.58525	5.71003	5.67744
AT2G35620		7.01359	6.90014	6.71663	6.94144	6.91768	7.07273	6.92964	6.78168	7.0705	7.03716	7.02496	7.18844		6.73862	7.01046	6.97786	6.67993	6.99863	7.14567	6.83195	7.0321	6.782	6.88556	7.03784	7.041
AT2G35610		7.29984	7.26668	7.59092	7.50952	7.30934	7.24177	7.325	7.31469	7.54488	7.46501	7.26814	7.13354		7.29749	7.23283	7.48141	7.24393	7.45429	7.26352	7.30552	6.99279	7.30487	7.16325	7.17049	7.16781
AT2G35770		3.1106	3.09182	3.09595	3.08971	3.10679	3.10788	3.11824	3.11848	3.10177	3.11716	3.0993	3.08081		3.09789	3.11691	3.10447	3.10518	3.09449	3.13547	3.14802	3.10465	3.10268	3.24359	3.34755	3.13008
AT2G35750		4.79781	5.11365	4.79506	4.79092	4.79708	4.76414	4.90312	4.80551	4.70812	4.75226	4.88487	4.70215		5.16533	4.71213	4.85302	4.82205	4.66329	4.80174	4.79946	4.72235	4.79676	4.78503	4.79589	4.6178
AT2G35740		3.20702	3.19769	3.09314	3.16261	3.20071	3.20118	3.21217	3.32528	3.20172	3.21274	3.19076	3.18617		3.19424	3.24537	3.20427	3.17505	3.19472	3.47186	3.20434	3.20762	3.20139	3.18945	3.19719	3.21293
AT2G35736		5.6913	5.68043	5.98921	5.72302	5.49807	5.69187	5.75104	5.63506	5.4324	5.50065	5.90064	5.82227		5.70808	5.66864	5.69085	6.23025	5.73892	5.70274	5.7729	5.7361	5.73341	5.76428	5.83846	5.84173
AT2G35720		5.73727	5.57111	5.67399	5.44963	5.74895	5.47771	5.46035	5.55448	5.53003	5.59955	5.24921	5.42431		5.90259	5.93438	5.94307	5.49328	5.41508	5.54711	5.38877	5.35043	5.12642	5.58936	5.38251	5.13783
AT2G35760		5.1221	5.00296	4.79227	4.63287	4.38987	4.8783	5.10241	4.87569	4.62399	4.38202	4.76371	5.21666		4.96077	4.64264	4.64079	4.6398	4.35736	4.64128	4.68913	4.95522	4.91235	4.6173	4.59185	4.77064
AT2G35650		6.40336	6.56313	6.77417	6.46596	6.45745	6.50312	6.51932	6.77095	6.46968	6.42852	6.52199	6.94824		6.35554	6.48749	6.79233	6.57681	6.28514	6.62943	6.43696	6.47045	6.70144	6.02828	6.46365	6.49311
AT2G35635		8.015	8.26657	8.22478	8.15778	8.24339	8.23537	8.20249	8.37215	8.10088	8.13398	8.2427	7.99092		8.21418	8.11134	8.28814	8.38264	8.32098	7.97622	8.29249	8.40747	8.33706	8.34604	8.34557	8.30716
AT2G35795		7.27881	7.50279	7.42642	7.40334	7.4687	7.33266	7.33571	7.37299	7.26789	7.32087	7.40491	7.30515		7.27416	7.40457	7.48534	7.56354	7.32291	7.34328	7.4897	7.39773	7.46948	7.50993	7.44497	7.40989
AT2G35780		8.3751	8.55948	8.77484	8.36106	8.60936	8.28848	8.43385	8.48645	8.42843	8.35406	8.48038	8.48327		8.67505	8.74269	8.68266	8.45244	8.33446	8.44638	8.22736	8.46535	8.2624	8.20721	8.34402	8.29853
AT2G35730		2.41364	2.33506	2.39815	2.39401	2.40733	2.40779	2.40935	2.42446	2.40629	2.42173	2.37118	2.36368		2.35348	2.42528	2.38512	2.4058	2.39958	2.42026	2.43373	2.40441	2.40719	2.4368	2.40389	2.42647
AT2G35710		2.14001	2.11153	2.11368	2.10295	2.12627	2.12569	2.13764	2.13902	2.12598	2.13472	2.11569	2.11182		2.10732	2.1472	2.12347	2.12153	2.10901	2.14836	2.15257	2.12375	2.12187	2.1212	2.1105	2.1496
AT2G35790		5.85303	6.49588	6.65024	6.2137	6.57641	6.11792	6.00554	5.81529	6.04494	6.3131	5.94956	5.62672		6.98181	6.56488	6.9319	6.29447	6.4438	6.28428	6.1876	5.78718	6.12864	6.30658	6.31394	5.53469
AT2G35680		8.64881	8.27598	8.36626	8.45713	8.15847	8.49036	8.3086	8.42493	8.54183	8.62159	8.43616	8.6501		8.04277	8.24489	8.03199	8.24946	8.49408	8.31026	8.24016	8.57607	8.42123	8.41521	8.35944	8.36695
AT2G35630		7.16363	6.96469	6.97631	7.09722	6.94486	6.69833	6.78397	6.76231	7.00496	6.87391	6.96349	7.0946		6.84245	7.03713	6.91338	6.56185	6.70826	6.98572	6.58861	6.64095	6.43552	6.96419	6.66833	6.68859
AT2G35670		2.70326	2.59955	2.59567	2.66155	2.70672	2.69561	2.70462	2.70789	3.05334	2.7008	2.67535	2.62326		2.65644	2.70559	2.69043	2.69234	2.68266	2.70365	2.77418	2.69513	2.69015	2.75018	2.62033	2.72616
AT2G35733		4.53417	4.44827	4.31452	4.53245	4.51856	4.18517	4.60231	4.52483	4.50513	4.51256	4.27241	4.47366		4.61966	4.58996	4.49826	4.54675	4.50035	4.71595	4.93991	4.53667	4.71281	4.38347	4.7326	4.57453
AT2G18115		2.45734	2.39166	2.39592	2.35838	2.44086	2.42471	2.44806	2.4446	2.43031	2.43975	2.42649	2.39218		2.39999	2.48291	2.41425	2.42766	2.37432	2.45085	2.47064	2.42986	2.39438	2.45055	2.40038	2.48782
AT2G18030		6.11276	6.12158	5.95491	6.18898	5.9828	6.04041	6.05836	6.15467	5.96506	6.06046	6.14823	6.04338		6.30197	6.02533	6.56424	6.36287	6.38015	6.10219	5.97285	6.17026	6.40567	6.31345	6.02116	6.35878
AT2G18010		3.07735	3.00199	3.04426	2.98638	3.06855	3.01727	3.067	3.15392	3.06534	3.07173	3.05837	3.30326		3.04234	3.12006	3.05972	3.22566	3.04218	3.09907	3.42924	3.17456	3.05989	3.0623	3.01822	3.11864
AT2G17990		6.8576	6.8885	6.95483	7.12471	7.0164	7.08788	7.14888	6.92826	6.9758	6.99331	6.92281	7.11618		6.82924	6.76624	6.89135	7.0179	7.15944	7.1164	7.15734	7.04459	6.91176	7.05781	7.03233	7.32214
AT2G17960		3.25289	3.19661	3.19522	3.22277	3.2936	3.23162	3.25445	3.25408	3.22925	3.24771	3.21124	3.21059		3.20271	3.31965	3.23794	3.25585	3.19942	3.2865	3.51627	3.23794	3.22383	3.27246	3.23226	3.30452
AT2G18100		3.77759	3.55147	3.39542	3.75238	3.76308	3.82719	3.77947	3.78116	3.76451	3.80776	3.7573	3.76582		3.74126	3.86657	3.72882	3.34149	3.75858	3.77894	3.77037	3.76763	3.75522	3.75851	3.74312	3.89294
AT2G18090		6.85462	6.66807	6.84997	6.9087	6.89276	6.80066	6.68307	6.63601	7.17322	7.00403	6.74749	6.47297		6.87812	6.79408	7.07385	7.23356	6.94404	6.82728	6.7315	6.77788	6.8992	7.18001	6.84405	6.55639
AT2G18080		2.53226	2.46596	2.46789	2.44315	2.51427	2.4974	2.51755	2.59566	2.49943	2.51014	2.48349	2.49148		2.45419	2.55853	2.49561	2.49373	2.46607	2.5435	2.58935	2.5176	2.49137	2.52982	2.49795	2.54685
AT2G18070		2.67919	2.58401	2.58724	2.53958	2.65291	2.6289	2.66104	2.65966	2.64533	2.64479	2.63658	2.60603		2.63501	2.69906	2.64958	2.65564	2.59697	2.68134	2.72542	2.64138	2.61984	2.71601	2.6378	2.67012
AT2G18060		3.27147	3.24608	3.24541	3.21252	3.28869	3.26141	3.27151	3.27016	3.24292	3.24997	3.25254	3.24856		3.32878	3.28307	3.25436	3.19786	3.2201	3.27497	3.28298	3.25353	3.25466	3.28403	3.24746	3.28831
AT2G17930		7.66005	7.84987	7.56905	7.75915	7.63037	7.62203	7.50421	7.94396	7.62462	7.66825	7.76674	8.12142		7.44314	7.6685	7.71906	7.33489	7.66525	7.76156	7.0099	7.73321	7.43287	7.31198	7.20605	7.63526
AT2G17975		5.36034	5.14367	4.64971	5.10022	4.66274	4.45999	4.58223	4.80579	4.89251	4.50836	4.53545	4.9825		4.39567	4.61335	4.35711	4.53044	4.43623	4.14072	4.58038	4.77944	4.27891	4.01736	4.31516	4.68435
AT2G18050		4.89557	4.67147	4.66028	5.6265	4.66784	4.7924	4.66788	4.51675	5.49565	4.79961	4.64799	4.20382		4.28364	4.44924	4.01619	5.86945	5.63788	4.68705	4.67496	5.26033	5.42353	5.29702	5.13757	5.47645
AT2G18040		9.12503	9.18748	9.16376	9.32003	9.26729	9.25946	9.14789	9.03203	9.17536	9.29847	9.20938	9.22305		9.05015	8.89085	8.93431	9.27104	9.19156	9.0682	9.5127	9.22391	9.29836	9.16404	9.35128	9.39456
AT2G17972		8.26028	8.32672	8.23648	8.33042	8.22312	8.20795	8.10717	8.34511	8.17008	7.89207	8.52325	8.63245		8.18295	7.93286	7.71558	8.06611	7.93516	8.10101	8.22502	8.07079	7.9225	8.03539	7.88345	8.38114
AT2G17940		2.08874	2.06108	2.06363	2.04529	2.07259	2.07529	2.08711	2.08728	2.07437	2.08333	2.06639	2.06265		2.05183	2.09574	2.07021	2.07049	2.05811	2.09591	2.08602	2.07186	2.07029	2.07548	2.05307	2.0982
AT2G17950		2.63928	2.61525	2.61898	2.61301	2.63634	2.63177	2.6329	2.64349	2.62909	2.63796	2.62433	2.61847		2.61406	2.68765	2.62843	2.62634	2.58227	2.66603	2.6456	2.62771	2.59801	2.62559	2.58397	2.90835
AT2G17980		6.54282	6.66091	6.77288	6.63941	6.68788	6.63593	6.59934	6.63479	6.71563	6.9057	6.62157	6.61208		6.60819	6.72377	7.10574	6.6388	6.68616	6.79411	6.71084	6.72349	6.78614	6.81459	6.76258	6.33653
AT2G48040		2.30676	2.28588	2.30913	2.668	2.29646	2.29183	2.31017	2.31049	2.29856	2.30619	2.41318	2.28616		2.29423	2.3122	2.27356	2.29461	2.28816	2.34013	2.33485	2.29617	2.29298	2.30595	2.29428	2.31666
AT2G48050		4.31081	4.28548	4.81143	4.64287	4.3061	4.2971	4.21227	4.30832	4.79377	4.30831	4.44288	4.2494		4.28706	4.30961	4.29404	4.29498	4.33871	4.69019	4.3575	4.29442	4.29418	4.28779	4.28503	4.31889
AT2G48060		2.91631	2.89569	2.89649	2.89155	2.90681	2.90624	2.9169	2.92147	2.90415	3.01961	2.89707	2.89303		2.8934	2.92037	2.90406	2.90699	2.89608	2.918	2.91204	2.90554	2.90381	3.36038	2.8999	2.92408
AT2G48080		3.62824	3.60787	3.60777	3.6038	3.7411	3.6213	3.84586	3.55692	3.62156	3.63123	3.58286	3.29568		3.85324	3.64416	4.07675	3.52287	3.60421	3.64609	3.6436	3.6161	3.79985	4.09791	3.61198	3.63602
AT2G48110		3.94927	3.98454	3.92451	3.9749	4.07609	4.26559	3.94941	4.0086	3.9334	3.92672	3.92766	3.92962		3.9309	3.95833	3.86361	3.87187	4.05491	4.25703	3.95688	3.93187	3.90287	3.92949	3.9267	3.95728
AT2G48020		8.80341	8.59456	8.0177	7.53806	8.00772	8.36109	8.66636	8.65548	8.2414	8.22048	8.01805	8.19151		8.94581	8.90412	8.6509	8.11417	8.28202	8.7712	8.74546	8.75518	8.54706	7.99153	8.18319	8.26252
AT2G48090		2.59692	2.57683	2.58505	2.58104	2.59566	2.6012	2.60573	2.61041	2.59473	2.60928	2.5854	2.59105		2.58711	2.61375	2.59434	2.59596	2.58495	2.61213	2.60173	2.59379	2.59423	2.59175	2.58951	2.61974
AT2G48100		7.04021	7.29155	7.44767	7.02281	7.10057	6.719	6.91569	7.02411	6.85124	6.95584	6.90193	7.13528		6.76125	6.91499	6.7983	6.88183	6.77416	6.9069	6.79956	6.77077	6.52845	6.62241	6.80306	6.80181
AT2G48030		5.15204	5.18821	5.60114	5.49671	5.7002	5.64444	5.61339	5.527	5.55458	5.69706	5.6027	5.11096		5.83104	5.51781	5.96694	6.01262	5.85956	5.69994	5.25259	5.39997	5.61268	5.74328	5.68106	5.38862
AT2G48010		5.90825	5.72749	5.7416	5.58833	5.78149	5.76501	5.76107	5.94088	5.53484	5.43396	5.31097	5.80577		6.07282	6.12555	5.93896	6.10221	5.86396	5.98776	5.99929	6.08823	5.93604	5.90666	5.81626	5.76635
AT2G48070		8.2546	8.35793	8.27754	8.26816	8.43896	8.17685	8.42425	8.25528	7.73606	8.21543	8.49691	8.72167		8.53695	8.42597	8.38893	8.2286	8.28756	8.51366	8.26986	8.0678	8.14796	8.07378	8.26368	8.27532
AT2G07240		2.4882	2.46305	2.42253	2.45887	2.47238	2.44574	2.47528	2.48751	2.4712	2.68393	2.46518	2.47146		2.42603	2.49018	2.44787	2.46648	2.42421	2.74881	2.55236	2.47676	2.47134	2.46839	2.42234	2.48634
AT2G07330		2.29706	2.23794	2.2682	2.26439	2.28214	2.27863	2.29323	2.30277	2.27953	2.29183	2.27091	2.27353		2.26861	2.33039	2.27924	2.27892	2.24362	2.29827	2.3353	2.28536	2.26383	2.28948	2.272	2.30641
AT2G07340		7.63508	7.89573	7.66107	7.52243	7.65165	7.57858	7.87227	7.73962	7.49661	7.64583	7.4944	7.72778		7.64857	7.42862	7.64301	7.8039	7.47764	7.50773	7.61735	7.6169	7.70622	7.38467	7.62342	7.54146
AT2G07360		5.39439	5.84788	5.82034	5.60035	5.66727	5.15185	5.37799	5.39284	5.77529	5.50431	5.65675	5.15607		5.3652	5.66034	5.40204	4.91709	5.4569	5.33158	5.36493	5.35376	5.30796	5.17173	5.31797	5.10529
AT2G07380		2.49609	2.43011	2.43135	2.41411	2.48192	2.45891	2.47456	2.48083	2.46464	2.47513	2.44847	2.44585		2.4338	2.52417	2.4579	2.46599	2.43478	2.50878	2.52977	2.46563	2.45468	2.49574	2.43685	2.52757
AT2G07430		2.82069	2.72678	2.72389	2.66978	2.82013	2.79783	2.81606	2.79981	2.78138	2.81266	2.78389	2.75311		2.74279	2.9006	2.79463	2.80056	2.74607	2.82935	2.89199	2.81632	2.76031	2.91792	2.74342	2.89095
AT2G07440		2.66248	2.57395	2.63101	2.54467	2.68045	2.62993	2.65476	2.65234	2.63481	2.65086	2.63225	2.60743		2.58465	2.71453	2.64588	2.79881	2.59746	2.67434	2.76112	2.65378	2.61957	2.81766	2.60577	2.72681
AT2G07455		2.44817	2.39082	2.39318	2.37475	2.44187	2.42335	2.44048	2.44449	2.43014	2.43732	2.41805	2.41165		2.40403	2.47032	2.41344	2.42057	2.40097	2.45161	2.47612	2.4335	2.42135	2.45549	2.40939	2.48303
AT2G07280		2.52625	2.47586	2.48821	2.47914	2.51534	2.50472	2.52212	2.52263	2.51088	2.52015	2.49569	2.49532		2.48773	2.54148	2.50711	2.50096	2.48041	2.54588	2.54196	2.50812	2.50643	2.51853	2.50155	2.54199
AT2G07290		2.27252	2.23434	2.24156	2.21484	2.2606	2.25417	2.26751	2.26814	2.24876	2.26487	2.23094	2.24773		2.23108	2.28506	2.25165	2.25411	2.21898	2.28754	2.27163	2.25184	2.24981	2.50477	2.2447	2.28201
AT2G07300		2.8274	2.78402	2.76851	2.77822	2.81944	2.81361	2.82391	2.82759	2.80889	2.81728	2.79537	2.79485		2.76904	2.84522	2.80452	2.80684	2.78631	2.839	2.9697	2.82669	2.80675	2.80943	2.78511	2.84497
AT2G07320		2.67296	2.62173	2.61781	2.60818	2.65035	2.6457	2.66508	2.6577	2.70404	2.65689	2.63325	2.61925		2.62641	2.69077	2.64353	2.64207	2.61979	2.68505	2.69493	2.63709	2.64381	2.65717	2.62251	2.67791
AT2G01210		3.96978	3.94344	4.0597	4.19036	3.94891	4.07343	3.95968	3.96791	3.9508	3.96444	3.93213	3.95293		3.94711	3.97378	4.47138	3.95166	3.94298	4.32885	3.95652	3.95338	3.89713	3.9504	3.718	3.97037
AT2G01170		5.36681	6.07995	7.02794	6.80331	6.48617	6.40221	5.9475	6.22229	6.48662	6.92295	6.42615	5.73074		5.85529	6.16426	6.92537	7.12512	6.78799	6.44108	5.93006	5.91453	7.13947	7.16073	6.55851	6.1366
AT2G01280		2.4074	2.33467	2.35335	2.3334	2.38257	2.37424	2.39055	2.39837	2.37968	2.38716	2.36586	2.36516		2.35171	2.40768	2.37482	2.37489	2.35768	2.4187	2.43262	2.37982	2.3766	2.37647	2.34969	2.42611
AT2G01390		2.56459	2.5372	2.53809	2.53186	2.55079	2.54842	2.55982	2.5621	2.55004	2.59357	2.54311	2.53168		2.52241	2.59732	2.54607	2.54603	2.53809	2.56549	2.57283	2.54886	2.54649	2.54538	2.52045	2.57328
AT2G01310		2.566	2.47148	2.46747	2.45227	2.55418	2.51764	2.54086	2.54868	2.52198	2.53485	2.49545	2.4949		2.48494	2.60191	2.51813	2.53442	2.48977	2.57086	2.62094	2.53869	2.51447	2.63401	2.49337	2.59842
AT2G01220		7.33383	7.35419	7.46613	7.39936	7.07082	7.24195	7.24408	7.31723	7.11606	6.79128	7.2079	7.61243		7.04082	6.85323	6.82105	6.58138	6.99065	7.06551	6.69676	6.93958	6.81619	6.60627	7.02148	7.04948
AT2G01330		4.14085	4.11552	4.11479	4.11039	4.12476	3.98944	4.15119	4.1433	4.12494	4.13809	4.11454	4.26714		3.84442	4.14294	3.76295	4.06509	3.98424	4.08655	4.13206	4.12918	3.94076	4.14492	4.00679	4.13928
AT2G01240		2.12372	2.09875	2.09799	2.09364	2.10921	2.10587	2.11757	2.12327	2.11195	2.11874	2.10228	2.10461		2.09912	2.12557	2.10994	2.10806	2.09993	2.13622	2.11149	2.11079	2.10751	2.10383	2.10116	2.12268
AT2G01130		3.3462	3.48249	3.33185	3.62864	3.55679	3.34072	3.3519	3.3577	3.62679	3.35345	3.33829	3.34278		3.33566	3.3519	3.34194	3.34309	3.81723	3.11744	3.34537	3.3474	3.13112	3.32949	3.33607	3.35353
AT2G01300		3.08644	3.06119	3.06426	3.05706	2.9235	3.07477	3.08369	3.08724	3.07088	3.08448	3.06053	3.06706		3.06327	3.08303	3.06949	3.07306	3.06302	3.08331	3.0751	3.07426	3.07055	3.05885	3.06755	3.0894
AT2G01190		6.04105	6.10706	6.49469	6.3522	6.20385	6.35898	6.04261	6.04421	6.12673	6.13005	6.02089	6.16658		6.28791	6.14203	6.48464	6.61938	6.45468	6.89876	5.91695	6.02963	6.02812	6.15131	6.02307	6.04644
AT2G01260		6.16689	6.0919	5.92274	5.93016	6.00636	6.16261	6.15649	6.0538	6.00781	5.81403	6.34998	6.17117		6.65801	5.97082	5.9149	6.01117	6.09413	6.11566	6.10634	6.10082	6.01696	6.00188	6.1564	6.15588
AT2G01140		7.98063	8.32667	8.28087	8.06379	8.19893	8.0885	8.25764	8.01792	7.87209	8.08836	7.85711	7.85468		8.42358	8.34564	8.54795	8.19304	8.16588	8.23731	8.17024	8.30371	8.18404	8.13508	8.26236	7.79496
AT2G01250		10.996	11.2663	11.2812	11.1158	11.2264	10.9172	11.2016	11.0467	10.9572	11.1273	11.0851	10.8447		11.3514	11.1781	11.4469	11.294	10.9707	11.0592	11.3785	11.0123	11.195	11.1477	11.2618	11.0207
AT2G01180		5.97921	6.02519	6.1771	6.05289	5.8991	6.04582	6.04415	5.98965	6.03961	6.04756	6.03352	5.86409		6.02337	6.05701	6.06431	6.29673	6.19651	6.05424	6.03817	6.02596	6.0463	6.03343	6.04514	5.80957
AT2G01350		8.52285	8.64495	8.51958	8.48904	8.55707	8.4921	8.7327	8.6074	8.42125	8.41368	8.50749	8.94627		8.09863	8.33735	7.92311	8.0705	8.56303	8.03157	8.42628	8.67234	8.1659	8.15815	8.51765	8.57176
AT2G01270		7.11271	7.15459	7.16511	7.25363	7.56594	7.16108	7.15123	7.03994	7.25986	6.98759	7.12591	7.12414		7.20826	7.16002	7.16272	7.00009	7.15644	7.26987	7.15612	6.70839	7.03033	6.92569	7.00035	6.64513
AT2G01150		6.56077	6.36137	6.90006	7.27691	7.03607	7.22772	6.58058	6.29382	7.24607	7.29894	7.23651	6.70326		6.48432	6.36245	6.84892	7.53758	7.30293	7.26794	6.76303	6.66344	7.24053	7.70016	7.20444	7.12074
AT2G01320		7.07815	6.86991	6.75436	6.97729	7.26661	7.04318	6.94178	7.08423	6.86223	6.93479	7.33559	7.22635		6.75715	6.86314	6.15907	6.69161	7.01634	7.24119	7.20874	6.7488	6.30783	6.45242	6.74232	6.94564
AT2G01290		8.022	7.80403	7.75386	8.31122	8.53065	8.51295	8.1272	7.48742	7.71567	8.17555	8.67996	8.4012		8.80482	7.81197	8.13274	8.2706	8.53868	8.79064	8.47829	7.73384	7.79548	8.40881	8.5431	8.38487
AT2G06660		2.85343	2.78349	2.79818	2.6967	2.83939	2.8122	2.83643	2.77773	2.81502	2.82819	2.80026	2.79772		2.71606	2.88872	2.81261	2.81092	2.84233	2.86492	2.90668	2.82896	2.80641	3.32835	2.77714	2.88465
AT2G06640		2.57031	2.48527	2.48242	2.46944	2.55854	2.51995	2.54166	2.55144	2.52305	2.54254	2.51562	2.49468		2.49609	2.60692	2.52766	2.53479	2.49097	2.58372	2.92133	2.54818	2.51879	2.59882	2.49338	2.60364
AT2G06630		2.95274	2.77252	2.78436	2.77802	3.01064	2.84691	2.92365	2.90369	2.88885	2.91474	2.87222	2.82843		2.79849	3.07385	2.90022	3.06374	2.84626	2.93999	3.13448	3.37127	2.80009	3.5262	2.87454	3.17496
AT2G10620		2.82466	2.67874	2.72069	2.70297	2.82249	2.76383	2.7881	2.79665	2.77114	2.77884	2.7505	2.74221		2.73358	2.85214	2.76454	2.78177	2.72387	2.80958	3.11414	2.81489	2.75517	3.11649	2.72424	2.8453
AT2G10610		2.17426	2.13622	2.14762	2.13725	2.15904	2.15379	2.16992	2.17219	2.15821	2.16644	2.14555	2.14475		2.13686	2.17941	2.15706	2.1546	2.14305	2.18573	2.18724	2.15815	2.15573	2.15604	2.14469	2.18242
AT2G10740		3.91755	3.56268	3.57772	3.44018	3.74469	3.63338	3.6963	3.54535	3.81361	3.59234	3.60668	3.59833		3.17977	3.63081	3.59423	3.16308	3.56865	3.62754	3.91187	3.41472	3.59795	3.58593	3.597	3.60949
AT2G10690		3.17789	3.07074	3.09151	3.09423	3.19564	3.14034	3.16464	3.171	3.07482	3.15282	2.99972	3.12573		3.07893	3.23986	3.13555	3.15995	3.09886	3.18293	3.27737	3.23025	3.0848	3.76742	3.11542	3.35933
AT2G10660		2.36787	2.33259	2.31361	2.32522	2.35552	2.3436	2.36337	2.36552	2.35177	2.36062	2.34141	2.34462		2.33199	2.41249	2.3507	2.34929	2.33242	2.39389	2.41795	2.35492	2.34821	2.34974	2.33168	2.38092
AT2G10650		2.75788	2.61342	2.6503	2.59369	2.75193	2.68716	2.72765	2.72723	2.70893	2.72812	2.67581	2.66288		2.65859	3.11554	2.71209	2.72103	2.75196	2.76115	3.05571	2.77451	2.67954	3.35713	2.73787	2.78846
AT2G10640		2.65409	2.60761	2.63423	2.62573	2.6405	2.69062	2.64748	2.65328	2.6326	2.6159	2.62696	2.62906		2.61602	2.66118	2.6385	2.62324	2.62891	2.64912	2.6577	2.63771	2.63552	2.62501	2.62439	2.69355
AT2G10630		2.90826	2.79077	2.78626	2.63188	2.89053	2.84123	2.87421	2.87516	2.86198	2.87368	2.83296	2.7026		3.56453	3.10133	2.85806	2.92207	2.83083	2.90601	3.0844	2.90158	2.80645	3.53435	2.81897	3.0225
AT2G13150		2.63326	2.59728	2.55492	2.59031	2.62057	2.59181	2.61976	2.63257	2.61479	2.62655	2.5785	2.60646		2.60023	2.77997	2.5921	2.61929	2.60081	2.65103	2.69485	2.61841	2.6149	2.64435	2.60167	2.7739
AT2G13070		2.05815	2.03585	2.03567	2.03034	2.04778	2.04843	2.05949	2.06088	2.0442	2.05767	2.03774	2.03939		2.03536	2.06647	2.04531	2.04722	2.03235	2.06411	2.05804	2.04569	2.04494	2.04319	2.0382	2.07044
AT2G13100		5.83137	6.26579	5.9336	6.05358	5.80857	6.0978	5.88047	5.9335	6.17074	6.03705	5.90829	5.92507		5.85501	5.79001	5.7473	5.94983	5.82194	5.40629	5.76079	6.33224	6.16746	5.47199	5.78349	5.71054
AT2G03550		7.76827	7.16005	7.41862	8.15261	7.949	8.12749	7.74642	7.37877	7.4839	7.71629	8.35876	8.13608		7.84834	7.22608	7.1587	7.77437	8.2938	8.16423	7.80362	7.5499	7.5487	8.01949	8.10691	8.37024
AT2G03470		6.73765	7.08161	7.17947	6.78442	6.72995	6.79057	6.59771	7.06109	6.79843	6.81865	6.96878	6.73011		6.79851	6.69185	6.84548	7.22525	6.71605	6.927	6.84415	6.94909	7.29205	6.87533	6.93502	6.9268
AT2G03460		2.11936	2.09343	2.09718	2.08727	2.10556	2.10862	2.11986	2.12329	2.10566	2.1212	2.09627	2.10601		2.09552	2.13289	2.10852	2.10613	2.09805	2.12049	2.13197	2.10867	2.10629	2.10482	2.09474	2.12694
AT2G03450		5.63964	5.84537	5.97661	5.79205	5.69967	5.35731	5.55615	5.7326	5.91404	6.01855	5.49948	5.28993		5.62744	5.84869	5.77992	5.64718	5.65705	5.88085	5.81712	5.76799	5.98835	5.83861	5.62471	5.76015
AT2G03430		5.84639	6.04399	6.01919	5.83302	5.9672	5.94641	6.07505	6.23041	6.07249	6.06436	5.93776	5.94957		6.35216	6.03092	6.19131	6.64807	6.17291	5.95936	6.26348	5.88477	6.15277	5.93542	6.45271	5.90766
AT2G03420		8.4637	8.57063	8.80831	9.00834	9.34774	8.89898	8.79966	8.52288	8.67113	9.06845	9.45589	9.08356		8.67892	8.40656	8.32606	8.66412	8.9613	8.75412	8.71116	8.42144	8.39856	8.95821	8.989	9.18555
AT2G03410		2.42567	2.40007	2.38381	2.37548	2.41212	2.40778	2.41905	2.42478	2.40984	2.42057	2.39214	2.38575		2.40102	2.46929	2.40639	2.40245	2.38331	2.4566	2.41777	2.41816	2.40799	2.46259	2.38232	2.43891
AT2G03390		8.00603	7.69931	7.77482	7.78186	7.91558	7.98552	7.83398	7.84925	7.41014	7.57632	8.09846	8.4076		7.45556	7.49461	6.63714	7.20946	7.81204	7.77094	7.79705	7.76994	7.36061	7.17833	7.59816	8.15245
AT2G03380		2.23138	2.20739	2.20483	2.19788	2.24224	2.22858	2.5087	2.23211	2.23202	2.27604	2.21616	2.22943		2.2136	2.24326	2.22624	2.22742	2.20676	2.26431	2.24912	2.22909	2.22724	2.23607	2.21575	2.24811
AT2G03540		2.1729	2.13829	2.14931	2.14391	2.15758	2.15606	2.17197	2.17339	2.15889	2.16909	2.14769	2.15339		2.1391	2.18934	2.15742	2.16028	2.1509	2.17626	2.19001	2.16038	2.1584	2.15426	2.13812	2.18394
AT2G03370		2.35782	2.32089	2.32678	2.30175	2.34862	2.33505	2.34945	2.35257	2.341	2.34622	2.32178	2.32117		2.31595	2.38975	2.33639	2.33262	2.30343	2.36963	2.38111	2.33838	2.33472	2.3402	2.32165	2.37512
AT2G03360		2.53857	2.48574	2.48946	2.42139	2.51009	2.50272	2.51759	2.51581	2.49266	2.51353	2.47084	2.49374		2.47871	2.56576	2.48817	2.50532	2.48598	2.53441	2.57634	2.50783	2.48951	2.59117	2.48494	2.53565
AT2G03530		5.25188	5.33509	5.4279	5.43234	4.74706	5.44344	5.0785	5.46448	5.11915	5.05338	5.56811	5.6978		5.04482	4.77701	4.82173	5.44727	5.35865	5.16387	4.90414	5.44757	5.43887	4.9422	5.2102	5.53215
AT2G03520		2.11239	2.08651	2.08789	2.08045	2.10023	2.10198	2.11198	2.11217	2.09701	2.10842	2.08842	2.09244		2.08465	2.10908	2.09764	2.09704	2.08738	2.11472	2.10617	2.10241	2.09657	2.09547	2.09056	2.12375
AT2G03350		6.54558	6.46375	6.38178	6.2435	6.54416	6.29856	6.33132	6.41157	6.33561	6.25425	6.40584	6.6372		6.27802	6.40057	6.10119	6.34376	6.20201	6.18078	6.63759	6.4517	6.14736	6.75689	6.28627	6.7604
AT2G03510		8.03385	8.24434	8.38996	8.2986	8.37307	8.12221	8.066	8.20099	8.23618	8.19876	8.29036	8.06548		8.01639	8.08847	8.05722	8.16473	8.27498	7.99049	8.46175	8.25864	7.99698	8.07274	8.32323	8.31967
AT2G03340		6.2078	6.37999	6.67234	6.53814	6.39025	6.40825	6.28242	6.51514	6.7897	6.5998	6.50606	6.43352		6.02275	5.84237	6.21234	6.50163	6.55085	6.028	6.4233	6.56972	6.8507	6.96139	6.67131	6.99549
AT2G03500		2.99324	3.10132	2.96451	2.97028	2.97398	2.97728	3.04462	2.99885	2.97497	2.97525	2.97976	3.18267		2.96004	3.01903	2.97234	2.97487	3.00121	2.98916	3.23828	2.97114	2.97519	3.31406	2.95992	2.99893
AT2G40110		6.23927	6.22245	6.33626	6.60924	6.3848	6.41911	6.62429	6.46328	6.72174	6.65249	6.53011	6.49127		6.09645	5.61523	6.06243	6.7924	6.60182	6.29276	6.31846	6.67805	6.60168	6.6808	6.82237	6.91204
AT2G40090		5.34334	5.71605	5.52881	5.4445	5.76922	5.65601	5.35253	5.26376	5.2915	5.29678	5.47389	5.43901		5.69143	5.32549	5.3399	5.71111	5.68361	5.2534	5.48987	5.28759	5.414	5.45454	5.28628	5.59929
AT2G40100		9.56045	9.22871	8.44007	8.85432	9.6152	9.80321	10.002	9.8266	8.61353	8.82775	9.8784	10.9076		9.63169	9.60473	8.4255	8.11642	9.28127	9.92321	9.68088	9.52555	8.57847	8.69543	9.31823	10.2229
AT2G32140		2.32386	2.27698	2.29505	2.26599	2.31022	2.30112	2.31847	2.32196	2.30933	2.31681	2.29736	2.29581		2.28861	2.36608	2.30075	2.30569	2.28314	2.33432	2.33836	2.30804	2.3034	2.32952	2.28972	2.33838
AT2G32100		6.69892	6.66649	5.79265	4.93503	4.78898	4.88817	5.90273	6.78651	6.05375	5.44642	5.33231	5.78709		5.67725	7.29834	6.81446	5.53825	5.09476	4.92138	5.70534	6.64617	6.27984	5.46843	5.17989	5.0078
AT2G32030		4.98721	4.62119	4.54588	4.85701	4.13601	4.6996	4.8357	4.90567	4.65762	4.98688	5.20767	4.768		4.89635	5.02532	4.87302	5.47088	4.78068	4.45796	4.95467	4.9778	5.35616	4.97677	4.96626	4.99518
AT2G32010		4.7604	5.10274	4.79451	4.42711	4.77206	4.75401	4.76448	5.28931	4.88883	4.7671	4.67732	4.96987		4.62051	5.16601	4.75362	4.59537	4.29269	4.29115	5.01439	5.31328	4.87291	4.06786	4.80186	4.49886
AT2G32000		5.32546	5.31207	5.41365	5.3024	5.31287	5.30333	5.32114	5.32161	5.30824	5.31841	5.13585	5.30772		5.2921	5.31749	5.30988	5.30778	5.28746	5.32858	5.29125	5.06452	5.22248	5.30823	5.1388	5.2417
AT2G31990		4.92676	5.0175	5.43693	5.15937	4.98155	5.01913	5.10055	5.04628	5.62653	5.04091	5.02959	5.02154		4.74115	4.93942	4.97897	5.02923	5.27569	4.9599	4.89998	5.38275	5.69065	4.91014	5.48708	5.02194
AT2G31960		6.78684	6.62574	6.69312	6.82948	6.43223	6.85854	6.67137	6.74977	6.63898	6.58891	6.65775	6.84572		6.54968	6.40244	6.48987	6.37689	6.74395	6.43595	6.43126	6.73162	6.38331	6.20885	6.42691	6.60758
AT2G32220		6.2345	6.56488	6.38123	6.3608	6.58896	6.38404	6.52594	6.27468	6.30141	6.43357	6.17881	5.79345		6.93186	6.36298	6.89904	6.75648	6.33272	6.40466	6.38979	6.14788	6.6936	6.56293	6.48253	5.61402
AT2G32170		6.78087	6.79015	6.90504	6.57227	6.74044	6.2881	6.46234	6.69892	6.71298	6.55129	6.48919	6.67753		6.6792	6.50937	6.60495	6.21573	6.51589	6.55088	6.66097	6.41461	6.28821	6.12665	6.55002	6.61495
AT2G32160		2.51023	2.47734	2.48335	2.47038	2.49712	2.49682	2.50597	2.5098	2.49678	2.5038	2.48388	2.48253		2.47661	2.51987	2.49329	2.49489	2.47696	2.52168	2.51931	2.49559	2.4175	2.61234	2.47669	2.52127
AT2G32020		2.75227	3.48747	4.23959	3.54767	3.35146	3.44944	3.33493	3.08597	3.65052	4.28367	3.56176	3.03196		4.03316	3.5243	3.98086	3.54404	3.07916	3.51751	3.85517	3.07503	3.73089	3.69908	3.30417	4.16118
AT2G32040		6.86789	6.70697	6.56936	6.57316	6.62483	6.35407	6.66354	6.51039	6.29272	6.29271	6.55926	6.57195		6.47924	6.57628	6.3595	6.28377	6.43085	6.56549	6.4856	6.55663	6.05668	6.04375	6.38577	6.49385
AT2G32060		9.05452	9.45199	9.40218	9.36174	9.53897	9.30622	9.54818	9.11729	9.16201	9.31893	9.11704	8.90135		9.87584	9.42079	9.90023	9.71797	9.14546	9.4172	9.64103	9.12734	9.58075	9.47097	9.4009	8.91816
AT2G31980		4.3378	4.22508	4.07645	3.92385	3.81182	4.09652	4.04943	4.05271	3.77739	3.87549	4.03265	4.34054		4.02094	3.84314	3.75676	4.03513	3.88469	4.05647	4.06783	4.03583	4.09357	3.20277	4.02285	4.02673
AT2G32090		8.58149	8.60622	8.51597	7.99923	7.57162	7.88544	8.2027	8.83403	8.54331	8.28959	7.80388	8.15899		7.8088	8.56651	8.38316	8.73731	8.05569	8.11051	8.20446	8.74072	8.81511	8.08483	8.16919	8.02387
AT2G32120		4.83028	4.76353	4.89803	4.36026	4.56023	4.47289	4.66688	4.58812	4.60492	4.56372	4.50491	4.10273		4.73411	4.55722	4.62635	4.63424	4.53562	4.59302	4.79793	4.62794	4.45183	4.57045	4.5648	4.62135
AT2G32070		7.95288	7.96606	7.99899	8.03462	7.86438	7.96442	7.87497	7.79166	7.80446	7.88071	7.73403	7.74116		7.99533	7.9104	8.3014	8.42452	7.89606	7.92186	7.76639	7.84852	8.13562	8.13131	7.98206	7.7654
AT2G32080		8.75832	8.54072	8.68913	8.44626	8.28257	8.49424	8.57994	8.83506	8.58194	8.35289	8.45965	8.47718		8.59674	8.7974	8.67425	8.51982	8.51212	8.37199	8.5185	8.90296	8.4818	8.58722	8.38136	8.64783
AT2G31970		5.30722	5.18818	5.14547	5.11556	5.07881	4.76968	3.84688	4.40302	4.94597	4.95146	4.6523	5.08669		4.30175	4.77093	4.08419	4.05135	4.44176	4.73432	4.70384	4.90992	4.25984	4.2596	4.33095	4.91603
AT2G32240		8.38427	8.29667	8.69531	8.94783	8.77063	8.41654	7.79989	7.84053	8.39148	8.89476	8.69512	8.17594		8.01287	8.28171	8.09139	8.24724	8.69425	8.3155	8.49017	8.28628	8.12638	8.75937	8.45471	8.62562
AT2G32150		6.88038	6.70377	6.72023	5.97677	5.67368	5.95549	6.04545	7.20821	7.2174	7.10123	6.19166	6.19593		5.44814	6.79141	6.39852	6.63442	5.85224	5.43513	5.89288	6.85088	7.09944	6.37332	6.85009	6.09573
AT2G24370		2.9652	2.73479	2.73115	2.77828	2.79926	2.80194	2.81502	2.81901	2.80571	2.813	2.79143	2.79168		2.78443	2.82961	2.80371	2.8038	2.75351	2.83131	2.87646	2.80471	2.80135	3.50175	2.78479	2.83056
AT2G24390		7.04304	6.92302	6.70969	6.54136	6.51551	7.1377	7.02664	7.15882	6.74866	6.69886	6.67663	7.45145		6.73951	6.75457	6.32308	6.47825	6.81632	6.75134	6.97736	6.96356	6.45319	6.17777	6.65523	7.16538
AT2G24400		2.4372	2.3714	2.38294	2.36412	2.41718	2.41051	2.42685	2.4332	2.41214	2.42307	2.39668	2.38595		2.37705	2.45632	2.40737	2.41071	2.37715	2.45205	2.48237	2.41215	2.40555	2.42086	2.38547	2.45606
AT2G24410		2.63887	2.53798	2.53573	2.51373	2.62823	2.60459	2.61035	2.62733	2.60133	2.61623	2.58098	2.56222		2.56324	2.67811	2.59679	2.61646	2.58783	3.53777	2.71848	2.6218	2.56157	2.97032	2.56143	2.67638
AT2G24430		3.5033	3.07396	3.45701	3.44189	3.50195	3.4852	3.50789	3.50877	3.48161	3.48964	3.47127	3.3478		3.45193	3.69011	3.48745	3.51281	3.45893	3.70201	3.65867	3.48762	3.01165	3.50148	3.48091	3.50423
AT2G24460		2.26375	2.21376	2.23297	2.2175	2.25234	2.24251	2.25928	2.26112	2.2477	2.25571	2.23408	2.23434		2.22169	2.27795	2.24251	2.24299	2.2251	2.27402	2.27841	2.24641	2.24444	2.25615	2.2277	2.27875
AT2G24300		2.31075	2.2767	2.8834	2.28592	2.29707	2.2955	2.3989	2.30996	2.79685	2.30888	2.28396	2.26831		2.28889	2.31103	2.76889	2.58064	2.44286	2.3332	2.31754	2.64447	2.2922	2.31935	3.30911	2.31639
AT2G24310		4.14545	3.83254	3.83214	3.88496	3.85788	3.84822	3.95136	3.85761	3.84415	3.85663	3.8499	3.84186		3.91099	4.25168	4.13453	3.8363	3.83531	3.86183	3.89637	3.84069	3.84198	3.83969	3.67419	4.07423
AT2G24320		2.89446	2.84091	2.82005	2.82936	2.89352	2.87282	2.89426	2.87052	2.88054	2.88803	2.86065	2.85887		2.84751	3.01442	3.05974	2.86826	2.84568	2.9193	3.06845	2.8777	2.87727	3.31472	2.87125	2.93813
AT2G24330		6.01566	6.1092	6.26262	6.05773	6.28699	6.18728	6.06511	6.16775	6.18013	6.12984	6.18016	6.13859		6.12999	6.0092	6.12072	6.15409	6.1717	6.18039	6.39772	6.18086	6.18165	6.13218	6.17378	6.36017
AT2G24340		2.76609	2.64855	2.73222	2.61019	2.80429	2.74449	2.75739	2.74735	2.74742	2.75528	2.72651	2.72296		2.70981	2.86584	2.74556	2.75356	2.68425	2.78098	2.88111	2.75128	2.65836	3.07614	2.72267	2.82981
AT2G24440		3.84806	4.97216	4.53811	4.70183	4.83888	4.40506	4.56912	4.63282	3.8814	4.47151	4.34875	4.92213		3.79359	4.11442	3.76165	4.03483	4.39029	4.02335	4.09863	4.36008	4.28704	3.74008	4.28065	4.2182
AT2G24490		6.29923	6.93477	6.77812	6.52507	6.71112	6.37533	6.46452	6.57491	6.57697	6.51934	6.34932	6.06065		6.91593	6.61003	6.8821	6.58947	6.4357	6.7332	6.69352	6.30971	6.64248	6.21435	6.75067	6.31187
AT2G24360		8.21591	8.09653	8.15202	8.43318	8.46381	8.73202	8.27971	8.226	8.44832	8.31769	8.37006	8.35241		8.2363	8.1006	8.36811	8.19952	8.57586	8.49209	8.27306	8.41353	8.16303	8.45406	8.26273	8.33881
AT2G24500		7.40843	7.82682	7.95324	7.63437	7.81081	7.51693	7.70095	7.49986	7.82313	7.72318	7.48031	7.33657		7.71602	7.55937	8.01082	8.20199	7.65349	7.56452	7.65526	7.32032	8.05575	7.73798	7.84598	7.35622
AT2G24290		6.19566	6.50582	6.75223	6.5414	6.2963	6.25813	6.25767	6.47716	6.40561	6.34864	6.36792	6.33146		6.39164	6.42899	6.66354	6.62386	6.17978	6.1226	6.54169	6.18354	6.59854	6.20961	6.54043	6.30054
AT2G24420		8.52757	8.54801	8.24634	8.14797	8.08827	8.47732	8.53331	8.50176	8.37182	8.22374	8.43476	8.76232		8.286	8.48734	7.95375	7.89517	8.29426	8.49455	8.61434	8.75968	8.23603	8.32264	8.25728	8.6306
AT2G27420		8.78634	6.98907	4.73894	5.596	6.41633	7.99716	8.68059	7.48558	5.43668	4.59215	7.4593	8.72755		9.04853	7.51908	5.66575	4.33059	6.59114	8.20735	8.66595	7.88554	5.93958	5.3349	6.7405	8.61579
AT2G27440		2.76722	2.66537	2.73095	2.72017	2.75794	2.74393	2.73858	2.75617	2.73909	2.7533	2.73091	2.69095		2.73021	2.8075	2.74037	2.74269	2.64935	2.75323	2.83006	2.75437	2.69553	2.8572	2.73522	2.76737
AT2G27470		3.15415	3.12259	3.60481	3.7773	3.1312	3.1402	3.13478	3.14164	3.22085	3.12844	3.3242	3.46284		3.12159	3.50431	3.11452	2.87263	3.09462	3.13611	3.16133	3.20103	3.01885	2.62643	3.12369	3.16378
AT2G27480		3.47687	3.4548	3.45769	3.45026	3.46172	3.46797	3.47812	3.47961	3.46256	3.36081	3.45509	3.46409		3.45903	3.47763	3.4639	3.46613	3.45622	3.47789	3.46824	3.46485	3.45646	3.45545	3.39263	3.48257
AT2G27490		6.44553	6.36371	6.3038	6.43299	6.42864	6.55131	6.60855	6.56623	6.44419	6.31468	6.34822	6.55264		6.56174	6.36049	6.50685	6.60901	6.52894	6.6554	6.42769	6.36988	6.62415	6.36821	6.52941	6.50956
AT2G27375		2.77774	2.6044	2.67381	2.56961	2.70613	2.65958	2.71559	2.71838	2.70642	2.71268	2.63594	2.62807		2.69049	2.72696	2.70426	2.75283	2.63697	2.72857	2.75823	2.70386	2.61678	2.71461	2.68865	2.749
AT2G27395		2.37326	2.31867	2.32028	2.31193	2.35147	2.34915	2.36052	2.36409	2.34337	2.351	2.33355	2.33469		2.32776	2.37402	2.33671	2.34433	2.32269	2.38331	2.40648	2.34997	2.34124	2.3461	2.32832	2.41133
AT2G27330		5.41927	5.84738	5.78272	5.86442	5.39749	5.57808	5.66008	5.59638	5.57416	5.48299	5.57107	5.54041		5.68985	5.62168	5.91164	6.05214	5.58718	5.72578	5.56612	5.56797	5.88532	5.61591	5.65127	5.73567
AT2G27450		7.09651	7.0131	6.83783	6.81532	6.93139	6.7595	7.07804	7.06597	6.88965	6.98338	6.70019	7.08433		6.9237	6.78691	6.76754	7.02397	6.97871	6.95278	7.2547	7.00395	6.91842	6.99318	7.00514	6.97934
AT2G27390		3.32254	3.12253	3.18211	3.16547	3.20302	3.12166	3.23428	3.22891	3.21706	3.22594	3.21017	3.08631		3.06606	3.26858	3.40742	3.20636	3.10161	3.23741	3.27475	3.21355	3.21177	3.211	3.1012	3.25472
AT2G27380		2.6773	2.56789	2.57655	2.6371	2.67433	2.64609	2.66595	2.65756	2.65088	2.66137	2.63284	2.63334		2.62245	2.69998	2.64395	2.65249	2.61903	2.66332	2.71363	2.65163	2.63914	2.81385	2.60347	2.69956
AT2G27370		3.2554	3.22859	3.23013	3.65149	3.24	3.24433	3.25474	3.254	3.46906	4.51851	3.23268	3.22942		3.45247	3.2583	3.78635	3.96778	3.33788	3.25724	3.24528	3.23648	3.9582	3.23611	3.42482	3.26443
AT2G27360		7.19222	6.87338	6.47033	6.17264	6.28942	6.69622	6.92065	6.94566	6.62966	6.12034	6.41661	7.05893		6.90425	6.91535	6.52405	6.37334	6.26927	6.64909	7.14744	7.02798	6.79093	6.21409	6.32981	6.94689
AT2G27410		2.92697	2.62295	2.60066	2.59528	2.63316	2.62644	2.64571	2.65707	2.63286	2.64553	2.61309	2.63312		2.59563	2.66862	2.63122	2.62438	2.46933	2.66238	2.70443	2.79697	2.63119	2.62915	2.62988	2.65725
AT2G27500		7.42194	7.11951	7.61207	7.59045	7.19402	7.43125	7.1194	7.29479	7.76559	7.72519	7.21482	7.05126		7.30641	7.33261	7.53722	7.63629	7.35253	7.34572	7.09384	7.09822	7.78764	7.01507	7.60706	6.97917
AT2G27510		8.37007	8.76643	8.9875	8.77344	8.81632	8.27945	8.93313	7.99529	8.56611	8.70871	8.25443	7.14615		9.21544	8.73783	9.77204	8.8725	8.63801	8.76916	8.76301	8.1396	8.83469	8.9428	8.77877	7.84804
AT2G27460		6.54022	6.59057	6.89219	6.67209	6.84472	6.51419	6.50913	6.41366	6.68442	6.69061	6.49006	6.60217		6.66639	6.51462	6.64075	6.28157	6.63179	6.64232	6.3667	6.44892	6.34566	6.49332	6.40979	6.29169
AT2G13900		2.50888	2.41385	2.42299	2.40973	2.4922	2.46306	2.48646	2.48955	2.4686	2.47816	2.44337	2.44874		2.43505	2.54006	2.46351	2.47127	2.43227	2.51061	2.55493	2.48247	2.46495	2.54519	2.4408	2.53787
AT2G13890		3.34904	2.95388	3.09814	3.05144	3.38516	3.19827	3.36471	3.2366	3.25113	3.31171	3.33195	3.14824		2.9495	3.59555	3.28747	3.37175	3.2476	3.33644	3.60973	3.39233	3.18247	4.43049	3.21463	3.55621
AT2G13920		2.52515	2.44696	2.47847	2.46889	2.5222	2.49207	2.51981	2.51754	2.51068	2.51807	2.47265	2.47767		2.50196	2.53527	2.50344	2.50909	2.48924	2.54702	2.55763	2.50814	2.50593	2.50627	2.49245	2.53626
AT2G13820		7.00324	7.53671	7.10598	7.31421	7.38341	7.22252	7.58053	7.14311	7.23608	7.57788	6.99859	6.31458		7.62858	7.2545	8.02565	7.63367	7.28098	7.41073	7.53821	7.20131	7.72236	7.61672	7.53922	6.91337
AT2G13840		5.60574	5.79986	5.60712	5.49748	5.63284	5.50988	5.59897	5.85955	5.75634	5.67796	5.61298	5.68618		5.65498	5.66193	5.76782	5.61361	5.40105	5.63634	5.63006	5.61387	5.54959	5.54232	5.48025	5.37175
AT2G13810		5.60508	4.92675	5.58181	5.44898	5.10353	5.63127	5.54081	6.35862	5.85356	5.81064	5.71522	6.12865		4.45698	5.63852	4.73581	5.63008	6.01158	5.08439	4.53854	5.76631	5.62957	5.58763	5.62173	5.63676
AT2G25440		2.31666	2.25495	2.25595	2.24629	2.30268	2.28673	2.30819	2.31009	2.29247	2.29996	2.29423	2.27861		2.26405	2.37916	2.2881	2.28299	2.26387	2.32554	2.3395	2.28972	2.28644	2.29053	2.26138	2.32313
AT2G25470		2.9747	2.94953	2.90962	2.89317	2.95853	2.96038	2.96654	2.926	2.95715	2.9593	2.94776	2.92435		2.84214	2.97655	2.95932	2.95901	2.91599	2.97744	3.02183	2.9573	2.92509	2.95478	2.85101	2.9825
AT2G25490		8.60299	8.47119	8.45722	8.7338	8.56062	8.6073	8.2595	8.20522	8.5714	8.47899	8.53517	8.39577		8.54517	8.42615	8.55779	8.65129	8.74963	8.67699	8.42431	8.49221	8.42605	8.8322	8.41595	8.44339
AT2G25530		5.1735	5.34034	5.08506	4.64293	5.15772	4.86607	5.53456	5.12983	4.72949	4.72952	4.88869	5.16129		5.66889	5.17569	4.84239	4.72723	4.95763	5.0245	5.17822	5.18969	4.98136	4.50151	4.92843	5.18137
AT2G25360		2.81587	2.6772	2.61727	2.62653	2.80058	2.78992	2.76863	2.75977	2.93279	2.75033	2.90841	2.70129		2.68805	2.86978	2.79797	2.76138	2.78997	3.06541	3.53789	2.78164	2.79833	3.10517	2.79195	2.85659
AT2G25540		3.52435	3.49366	3.47875	3.22055	3.51047	3.4991	3.89055	3.5182	3.52567	3.50772	3.47927	3.50343		3.4972	3.51929	3.50471	3.90329	3.46538	3.9823	3.55353	3.5023	3.4164	3.25611	3.46776	3.48094
AT2G25370		2.24063	2.20581	2.21403	2.19449	2.22676	2.22787	2.23827	2.23945	2.22662	2.23443	2.22151	2.21543		2.20095	2.26197	2.22338	2.22072	2.21157	2.24597	2.26249	2.22381	2.22265	2.23044	2.21338	2.25003
AT2G25380		2.45983	2.40989	2.41065	2.39921	2.44956	2.44003	2.45478	2.45776	2.43753	2.4467	2.4266	2.42214		2.42523	2.47782	2.44402	2.44134	2.38803	2.4705	2.74896	2.44383	2.43655	2.71236	2.43053	2.49167
AT2G25420		4.50143	4.46349	4.47406	4.47	4.48045	4.48971	4.49677	4.92358	4.36058	4.49759	4.47702	4.80554		4.47863	3.84296	4.48182	4.35742	4.37084	4.27329	4.56489	4.55332	4.48263	4.47535	4.44068	4.50199
AT2G25430		7.61823	7.38564	7.35691	7.53019	7.45613	7.6348	7.4557	7.49807	7.4843	7.32009	7.43645	7.52647		7.59264	7.41217	7.6667	7.3802	7.39081	7.54177	7.69192	7.53393	7.4293	7.61007	7.34697	7.27823
AT2G25510		12.8498	12.6074	12.6906	12.9472	12.9538	13.0902	13.0271	12.8858	12.8471	12.8104	13.0001	12.966		12.8968	12.8385	12.7427	12.9278	13.0628	12.9094	13.043	13.0444	12.6361	13.0066	12.9177	13.1635
AT2G25560		6.18557	6.13308	6.19694	6.12295	6.20795	6.09921	5.92223	6.17847	6.21961	5.97779	6.1786	6.31047		5.93593	6.19958	6.18495	5.89351	6.07337	6.39278	5.9299	6.07656	6.16506	6.38826	5.98019	6.03513
AT2G25355		5.38661	5.40647	5.40652	5.40206	5.45857	5.33454	5.40507	5.42888	5.41371	5.42832	5.30229	5.35942		5.40899	5.4268	5.41617	5.12017	5.28564	5.42472	5.41819	5.18519	5.4129	5.06425	5.35253	5.40384
AT2G25450		7.92721	8.35401	9.1258	8.80371	9.0157	7.61086	8.11431	8.12727	8.93374	9.40094	9.12653	6.38868		8.43072	8.05962	8.96499	9.4921	8.99585	8.49941	8.31294	7.91638	8.96963	9.38385	9.25636	8.28699
AT2G25500		2.70849	2.64488	2.65156	2.63397	2.69987	2.66846	2.83077	2.66449	2.68355	2.69309	2.62588	2.66381		2.63522	2.75097	2.66883	2.68105	2.65335	2.72179	2.75855	2.69309	2.67097	2.82823	2.64345	2.74766
AT2G25520		8.33574	8.25747	8.42084	8.72828	8.47868	8.85442	8.58699	8.45044	8.3662	8.60378	8.49416	8.3423		8.68687	8.10573	8.61574	8.81172	8.72426	8.47182	8.41409	8.59565	8.68867	8.48894	8.6921	8.56
AT2G25460		2.35548	2.31911	2.30773	2.29936	2.34181	2.33478	2.35115	2.35417	2.52459	2.34819	2.33414	2.32718		2.32241	2.36425	2.33916	2.32954	2.31015	2.37287	2.36109	2.3362	2.33032	2.33765	2.31024	2.36512
AT2G27320		3.37259	3.33914	3.3432	2.96286	3.36043	3.35565	3.38836	3.37005	3.35767	3.36456	3.34967	3.34412		3.3347	3.37894	3.35312	3.35081	3.33859	3.37538	3.66197	3.35379	3.35095	3.34998	3.3395	3.37827
AT2G27310		2.23455	2.20936	2.2102	2.20442	2.21872	2.22199	2.23462	2.23484	2.22249	2.2785	2.2125	2.20743		2.20022	2.23681	2.21811	2.21863	2.21065	2.24386	2.23441	2.21755	2.21838	2.21586	2.21171	2.24544
AT2G27300		2.33661	2.30194	2.29939	2.29501	2.32413	2.31923	2.33721	2.33864	2.32208	2.3311	2.30516	2.31016		2.3022	2.35913	2.32015	2.31965	2.30009	2.36545	2.35952	2.32207	2.32154	2.31834	2.31597	2.35237
AT2G27280		3.07918	2.95308	2.98056	2.95874	3.09802	3.04637	3.05715	3.06388	3.02767	3.05208	3.00422	3.03196		3.02155	3.15683	3.04483	3.0644	3.01908	3.0783	3.29827	3.09798	2.96219	3.16661	3.02206	3.10228
AT2G27270		2.19844	2.16369	2.17742	2.15625	2.18416	2.18971	2.19979	2.20482	2.18448	2.19542	2.17815	2.17333		2.16544	2.21795	2.1856	2.18379	2.15942	2.21515	2.20114	2.18598	2.18434	2.17904	2.24442	2.21169
AT2G27250		2.21541	2.18616	2.17849	2.17293	2.20001	2.19479	2.20963	2.21253	2.20025	2.20606	2.18551	2.19348		2.18987	2.22955	2.19683	2.1947	2.18274	2.21873	2.23	2.19823	2.19469	2.19751	2.17332	2.22353
AT2G27240		2.48134	2.42405	2.43668	2.41297	2.47003	2.43963	2.47308	2.47672	2.46338	2.47078	2.444	2.60042		2.41103	2.5133	2.45555	2.45621	2.41343	2.54268	2.56645	2.46044	2.45814	2.54101	2.43689	2.49855
AT2G27260		7.37374	7.64542	7.79517	7.4948	7.57386	7.71636	7.5874	7.61505	7.57382	7.58061	7.58548	7.59468		8.00424	7.77336	7.94539	7.59064	7.61177	7.68525	7.82866	7.62182	7.74183	7.56849	7.7315	7.52077
AT2G27285		6.19063	6.20888	5.97728	6.14562	6.1554	5.80331	6.01529	6.04985	5.95414	6.12975	6.15147	6.55384		5.32098	5.83127	5.45686	5.48655	6.07352	6.14493	6.11728	6.16637	5.58965	5.55445	5.97725	6.48579
AT2G27290		8.61764	8.22075	8.0204	7.99485	7.91921	8.04887	8.27829	8.6888	8.13057	8.0452	8.20784	8.7725		8.15765	8.0186	7.92269	8.26427	8.19282	7.9799	8.14369	8.40662	8.46733	8.09019	8.1568	8.72386
AT2G27350		6.26748	6.15141	6.20654	6.20517	6.22225	6.25058	6.21417	6.26074	6.10913	6.06574	6.33001	6.58368		5.96003	6.09604	5.62818	6.15242	6.17273	6.18397	6.48905	6.29028	5.8601	6.15525	6.21404	6.27133
AT2G14300		2.84151	2.6702	2.65929	2.62864	2.83293	3.15239	2.8061	2.82711	2.77592	3.00808	2.71401	2.79926		2.70602	2.93263	2.77941	2.81689	2.70987	2.83956	2.94638	2.84099	2.67978	3.25907	2.71784	2.89455
AT2G14290		2.71314	2.58413	2.69966	2.67995	2.71656	2.70767	2.72617	2.72779	2.71263	2.71956	2.70435	2.69763		2.69467	2.72801	2.70824	2.70709	2.68807	2.73321	2.74783	2.70793	2.70874	2.70714	2.69715	2.74295
AT2G14270		2.33874	2.28339	2.29611	2.26862	2.32902	2.31562	2.33654	2.34393	2.31908	2.32881	2.30585	2.30698		2.2991	2.35599	2.31428	2.31505	2.29688	2.35354	2.38218	2.32047	2.31704	2.34811	2.29201	2.37473
AT2G14230		2.78748	2.68869	2.69232	2.69078	2.77065	2.72701	2.74955	2.76228	2.73641	2.75452	2.71748	2.70875		2.71061	2.82712	2.74196	2.74892	2.67751	2.76736	2.86764	2.75991	2.72244	3.05565	2.69207	2.89036
AT2G14390		2.46188	2.43092	2.37973	2.39262	2.45881	2.43933	2.44821	2.46068	2.4331	2.43851	2.41261	2.40553		2.43276	2.51287	2.44621	2.44425	2.40266	2.47825	2.52938	2.44363	2.432	2.47895	2.41544	2.49801
AT2G14380		2.4953	2.43995	2.46974	2.44428	2.48179	2.48155	2.49538	2.49606	2.47894	2.48915	2.47402	2.46878		2.46466	2.53002	2.47974	2.46685	2.47231	2.50579	2.54958	2.47847	2.47702	2.47666	2.46526	2.50495
AT2G14260		8.65846	8.73405	8.75576	8.67936	8.87172	8.52102	8.71041	8.52624	8.8317	8.5264	8.69019	8.79752		8.46121	8.67489	8.68221	8.47195	8.61919	8.77117	8.8454	8.67945	8.64864	8.26406	8.82195	8.82854
AT2G20100		3.31006	3.28342	3.4728	3.27728	3.29647	3.29275	3.30577	3.30743	3.29196	3.30463	3.28316	3.29389		3.28121	3.32386	3.2926	3.29191	3.28379	3.31861	3.30601	3.29461	3.29122	3.29069	3.27038	3.32101
AT2G20070		2.52808	2.49707	2.48169	2.4424	2.50902	2.4891	2.52211	2.52182	2.50903	2.51823	2.49925	2.50003		2.50096	2.54546	2.5025	2.50553	2.4628	2.54622	2.55959	2.50624	2.50381	2.50444	2.47283	2.53312
AT2G20050		7.34826	7.45135	7.41074	7.39503	7.70092	7.19186	7.29824	7.44553	7.24403	7.40863	7.64708	7.25365		7.35545	7.20492	7.26655	7.23684	7.41911	7.39801	7.19021	7.23436	7.10937	7.37667	7.20677	7.37325
AT2G20030		3.61069	3.57989	3.59074	3.58428	3.60127	3.60321	3.61991	3.61683	3.60313	4.09566	3.58904	3.58807		3.58856	3.65682	4.02107	3.59212	3.58763	3.61848	4.10498	3.59857	4.50135	3.59904	3.59216	3.37433
AT2G20010		6.32204	6.41716	6.59647	6.61277	6.42376	6.57738	6.44025	6.42656	6.5316	6.76849	6.53393	6.42578		6.37984	6.47958	6.44936	6.32373	6.4203	6.47988	6.38563	6.31212	6.23562	6.36277	6.57044	6.29202
AT2G20180		5.58447	5.63639	5.20635	4.79468	4.64893	4.28312	4.97808	5.27635	5.22245	5.08551	4.94127	4.93025		4.796	5.43955	4.96406	4.96515	4.8929	4.9365	4.96008	5.18103	4.94512	4.67203	4.67091	4.39793
AT2G20000		6.20805	6.1053	6.36434	6.08397	6.36443	6.01449	5.91053	6.17409	6.19213	6.24721	6.3672	6.27161		5.75807	5.86876	5.89985	5.6529	5.94087	5.94481	5.85399	6.26244	5.54265	5.63718	5.85907	5.9269
AT2G19990		4.49067	4.48566	4.55608	4.47469	4.48935	4.48518	4.50227	4.5011	4.48976	4.50255	4.48052	4.48515		4.63241	4.50293	5.16119	4.60373	4.48148	4.49722	4.49329	4.45532	4.48898	4.57467	4.48797	4.50801
AT2G19980		5.57922	5.54832	5.55146	5.40571	5.57083	5.57276	5.58247	5.58583	5.56803	5.57755	5.55966	5.56926		5.56444	5.73688	5.56836	5.56653	5.54914	5.58218	5.58439	5.56995	5.56835	5.56056	5.54818	5.58757
AT2G19970		4.3053	4.80501	5.08711	4.56256	4.66246	4.2201	5.56968	4.58178	5.51239	5.38412	4.25894	2.18602		5.46599	4.58023	6.28422	4.62435	3.85867	4.28091	4.57333	3.84446	5.51574	4.5583	4.56913	4.20348
AT2G20170		2.45606	2.40642	2.40946	2.41852	2.45286	2.43941	2.449	2.4562	2.43943	2.451	2.41289	2.42353		2.42388	2.48795	2.43517	2.44201	2.42448	2.47323	2.4925	2.4398	2.43775	2.46411	2.40718	2.48667
AT2G20160		3.15104	2.96923	3.11976	3.45526	3.13772	3.10616	3.23448	3.15026	3.28094	3.13034	3.08756	3.0513		3.07433	3.16443	3.08847	3.49164	3.1151	3.15646	3.38686	3.31808	3.13254	3.6364	3.24989	3.20023
AT2G20150		3.05821	2.98913	3.01468	2.97507	3.02103	2.9488	3.04307	3.03986	3.0229	3.03737	2.94069	3.02466		3.01833	3.08196	3.02173	3.02555	2.95869	3.06972	3.0923	3.0281	3.02236	3.05283	2.9979	3.08362
AT2G20110		4.05714	3.69561	3.90909	3.72901	4.02613	3.79244	3.88526	3.82255	4.07221	3.80889	3.78579	3.76943		3.76291	3.87583	3.69833	3.48565	3.7662	4.47331	4.18292	3.92605	3.79846	3.28077	3.76783	3.86671
AT2G20060		8.08306	8.40802	8.3769	8.26018	8.37028	8.04597	8.1521	8.03202	8.13864	8.30774	7.78369	7.94975		8.49251	8.29528	8.58943	8.03333	8.10439	8.26681	8.17464	7.97709	8.24788	8.2528	8.29295	7.81404
AT2G20140		7.19213	7.36538	7.35425	7.42398	7.50276	7.32377	7.35447	7.27308	7.21527	7.58002	7.28104	7.23529		7.72597	7.38579	7.68641	7.3466	7.32841	7.26272	7.12022	7.30088	7.45266	7.33297	7.59767	7.19729
AT2G20020		6.55442	6.85436	6.56503	6.67237	6.94636	6.18058	6.34491	6.34406	5.75311	6.49346	6.45465	6.77285		6.74226	6.41673	6.23886	6.123	6.46977	5.77633	5.93252	6.47025	5.74137	5.78835	6.25088	5.66724
AT2G20142		4.65269	4.41929	4.85812	5.04895	5.10881	5.2682	4.92558	4.89489	5.03676	5.08795	5.55294	5.05815		4.93962	5.02858	4.56954	5.0637	5.07299	5.08517	5.11028	4.62677	4.79883	4.50315	4.88584	5.04288
AT2G28310		6.83218	6.76441	6.61623	6.80604	6.77465	6.64505	6.77908	6.83631	6.69052	6.57396	6.5389	6.94768		6.53851	6.70192	6.65707	6.20398	6.47757	6.56139	6.36772	6.68456	6.38359	6.26707	6.41236	6.33655
AT2G28200		6.18938	5.51159	4.63087	4.4856	4.91717	5.84683	6.06341	5.3502	4.94287	5.18447	5.19237	5.85197		6.26057	5.78974	5.22673	5.09577	5.40893	5.73211	5.67956	5.6995	5.3895	5.30136	5.17965	6.0811
AT2G28290		7.24147	7.1986	7.0343	7.18968	7.12407	6.95775	6.77775	7.10409	6.63811	6.84894	7.16222	7.51019		6.71553	6.91717	6.72194	6.30589	6.83038	7.07713	6.27392	6.82023	6.27603	6.64448	6.51875	6.59772
AT2G28270		3.03347	3.00553	3.01182	3.00081	3.01151	3.01218	3.02775	3.0299	3.01572	3.02772	3.00743	3.00987		3.0094	3.02873	3.01446	3.01623	3.0068	3.045	3.04857	3.01482	3.01442	3.00708	3.00814	3.03352
AT2G28260		4.35259	4.27355	4.10335	4.2689	4.36189	4.75739	4.51011	4.39948	4.24964	4.29733	4.34566	4.28301		4.28666	4.30898	4.26283	4.28469	4.2875	4.77991	4.53272	4.49621	4.24122	4.27296	4.22034	5.05455
AT2G28250		4.05408	4.07135	4.03144	4.53182	4.17416	4.4941	4.40388	4.05335	4.03995	4.04956	4.03458	3.97491		4.16326	3.57424	4.041	4.03661	4.14204	4.05772	4.06584	4.04137	4.27908	4.03344	4.04749	4.064
AT2G28240		2.36088	2.29875	2.32293	2.3098	2.34063	2.32911	2.34168	2.35434	2.33548	2.34383	2.32085	2.50133		2.29277	2.36713	2.32835	2.29953	2.31065	2.36269	2.36848	2.30858	2.32212	2.33318	2.28007	2.34479
AT2G28305		6.45102	6.25143	5.28531	5.79804	5.91492	6.46812	6.3614	6.36142	6.02953	5.81463	6.13247	6.64922		6.07279	6.28016	5.65188	6.19577	6.12564	6.58099	6.37231	6.4356	6.11981	6.21254	6.24105	6.45196
AT2G07520		2.40271	2.26586	2.36532	2.36575	2.38214	2.38656	2.39743	2.3961	2.38181	2.39542	2.3711	2.37588		2.36227	2.41142	2.38007	2.38068	2.37411	2.41472	2.42202	2.38057	2.38041	2.37792	2.35653	2.41274
AT2G07510		2.23775	2.20917	2.2127	2.20158	2.22514	2.22318	2.23461	2.23758	2.22436	2.23146	2.21043	2.21099		2.20663	2.24709	2.22309	2.2205	2.20511	2.24051	2.24031	2.22107	2.2204	2.21932	2.20586	2.249
AT2G07630		2.44334	2.37644	2.37914	2.35113	2.4491	2.40454	2.42613	2.42688	2.41031	2.42293	2.39491	2.38409		2.37562	2.45581	2.40741	2.41285	2.37592	2.45072	2.47972	2.41611	2.40994	2.46622	2.3818	2.46831
AT2G07560		2.60672	2.56799	2.58051	2.47043	2.60634	2.59261	2.58998	2.60622	2.58986	2.58143	2.58487	2.55883		2.52246	2.63935	2.57993	2.59165	2.55049	2.60736	2.59795	2.58598	2.58876	2.65708	2.58452	2.62385
AT2G07550		2.74847	2.70277	2.69325	2.66812	2.74444	2.72102	2.74479	2.75202	2.7316	2.73851	2.70963	2.72192		2.70686	2.76651	2.72274	2.72357	2.70828	2.76995	2.78852	2.72778	2.75017	2.7624	2.70174	2.79222
AT2G07505		2.46501	2.40266	2.3772	2.36461	2.45118	2.43862	2.45315	2.46146	2.4407	2.44974	2.42747	2.4239		2.41978	2.48409	2.43628	2.43762	2.41347	2.47717	2.60586	2.44032	2.43958	2.44849	2.41766	2.48387
AT2G07500		2.66347	2.56888	2.59683	2.58255	2.65629	2.64679	2.65878	2.64504	2.64058	2.63921	2.63422	2.59405		2.60688	3.00609	2.62247	2.63917	2.59935	2.67487	2.73062	2.66886	2.64557	2.75435	2.61315	2.70906
AT2G07490		2.50717	2.48058	2.48019	2.47639	2.49148	2.48444	2.50334	2.50535	2.48986	2.50335	2.47935	2.48001		2.48134	2.52967	2.49001	2.49076	2.48254	2.51769	2.51558	2.48914	2.48833	2.48712	2.48374	2.5158
AT2G05640		2.87091	2.82705	2.79312	2.71654	3.11	2.84458	2.85684	2.85927	2.85681	2.81813	2.83713	2.80858		2.79023	3.02502	2.92456	2.82754	2.73797	3.22902	2.90164	2.84684	2.82996	2.88085	2.81306	2.89766
AT2G05550		2.51794	2.46565	2.47604	2.45363	2.51225	2.49906	2.52227	2.51567	2.47163	2.51259	2.48517	2.48486		2.4796	2.59457	2.49621	2.49959	2.47147	2.54108	2.55793	2.50274	2.49816	2.51985	2.47671	2.55137
AT2G05530		2.78795	2.76939	2.73763	2.76379	2.78166	2.78531	2.79506	2.79423	2.77578	2.79278	2.75557	2.77289		2.66487	2.83535	2.77901	2.9768	2.77041	2.796	2.84237	2.77787	2.7787	2.77711	2.77266	2.80591
AT2G05520		12.4896	12.5276	12.6589	12.7012	12.7976	12.8006	12.6088	12.5625	12.6894	12.6599	12.7246	12.2633		12.6901	12.6446	12.7738	12.9991	12.9333	12.7778	12.7816	12.6075	12.7794	12.8105	12.843	12.6949
AT2G05500		2.52108	2.44905	2.4487	2.40623	2.50464	2.47011	2.50337	2.50187	2.49041	2.49787	2.46854	2.463		2.45118	2.54976	2.48326	2.49253	2.44388	2.52781	2.56418	2.49578	2.4759	2.56306	2.46064	2.54982
AT2G05610		2.31698	2.27561	2.2833	2.28273	2.30621	2.30589	2.31519	2.31732	2.30295	2.29929	2.28673	2.28642		2.28179	2.32286	2.30053	2.29856	2.27778	2.33063	2.34956	2.29966	2.29766	2.30116	2.27661	2.32647
AT2G05600		2.95419	2.93141	2.93106	2.93326	2.93896	2.94712	2.95546	2.95637	2.94446	3.01229	2.93177	2.93945		2.92676	2.96485	2.94061	2.94043	2.93356	2.95527	2.96029	2.94075	2.94052	2.9348	2.93401	2.96232
AT2G05580		2.05274	2.02757	2.02754	2.0226	2.03667	2.03943	2.04926	2.05203	2.03663	2.04927	2.02553	2.03176		2.02686	2.07692	2.03647	2.03545	2.02826	2.05811	2.04831	2.03627	2.03556	2.03502	2.03026	2.06323
AT2G05620		10.2783	9.95648	9.3909	9.29393	9.26042	9.96088	10.2477	10.336	9.64012	9.28324	9.82519	10.4902		10.184	10.0315	9.6573	9.54887	9.49368	10.1034	10.4739	10.1701	9.8845	9.35008	9.50757	10.3743
AT2G05630		7.0427	6.72774	7.32688	7.6354	7.59607	7.71082	7.41771	6.98144	6.96573	7.3997	7.72331	7.78788		7.3519	7.02722	6.96558	8.13156	7.71327	7.60538	7.6053	7.28288	7.33077	8.03241	7.69485	8.18947
AT2G05540		7.49226	7.96126	8.54568	8.045	7.42116	7.03348	7.34448	7.24196	8.20596	8.43804	7.60238	5.46907		7.41261	6.86189	7.9124	8.20133	7.57432	7.52836	7.23334	6.75342	8.44559	8.08788	7.90826	6.9254
AT2G05590		5.92155	6.0449	5.98712	6.09979	5.8222	6.14304	6.11932	6.13418	6.13495	5.89192	5.87796	6.30307		5.87281	5.88689	5.84772	5.87662	6.10403	5.89084	5.88217	5.87864	5.87684	5.582	6.09891	6.0815
AT2G06140		2.33267	2.28313	2.30498	2.26612	2.32972	2.31382	2.32827	2.33154	2.31751	2.3274	2.29963	2.29892		2.29849	2.34721	2.31096	2.30863	2.29883	2.33533	2.36544	2.31751	2.31437	2.34472	2.30987	2.34384
AT2G06120		2.56682	2.50146	2.48839	2.47272	2.55372	2.52273	2.55221	2.54221	2.50986	2.54395	2.497	2.49229		2.49417	2.60388	2.51995	2.5356	2.49584	2.63078	2.6379	2.58569	2.51542	2.57724	2.49097	2.66747
AT2G06110		2.52276	2.48646	2.4755	2.47951	2.51013	2.50362	2.52148	2.52036	2.50686	2.51748	2.48995	2.4942		2.45696	2.53408	2.50446	2.50443	2.48656	2.53454	2.56023	2.54072	2.50444	2.5944	2.48591	2.55392
AT2G06090		2.91086	2.72927	2.85536	2.75118	2.80982	2.88184	2.90201	3.06749	2.8641	2.89554	2.8791	2.77426		2.85999	2.92588	2.88433	2.89376	2.82477	2.91917	2.98754	2.81876	2.82727	3.40613	2.86612	2.92569
AT2G06040		3.08461	2.99329	2.99408	2.95451	3.00132	3.01344	3.01924	3.01642	2.99023	3.01516	2.97597	2.97047		2.96258	3.01818	3.00468	3.10541	2.96735	3.01651	3.01377	3.00095	2.99872	3.05127	2.99571	3.01455
AT2G06020		2.58617	2.52839	2.55159	2.46383	2.57718	2.56125	2.58143	2.58424	2.5638	2.57492	2.55084	2.5474		2.53243	2.60716	2.56029	2.55873	2.50965	2.59193	2.62791	2.56369	2.55311	2.67299	2.53764	2.62017
AT2G06010		5.93659	6.10861	5.96496	5.91208	5.8761	5.60821	5.78256	6.1078	5.66557	5.77583	5.92417	6.15436		5.92076	5.69613	5.87518	5.77323	5.6862	5.93834	5.93626	5.87713	5.76205	5.91827	5.92021	5.98571
AT2G06210		5.63136	5.6161	5.42306	5.61195	5.28547	5.21553	5.58401	5.64084	5.63091	5.66417	5.54793	5.62521		5.58085	5.29838	5.62598	5.17568	5.49218	5.36578	5.25126	5.29496	5.05927	5.16917	5.48489	5.64124
AT2G06190		2.31437	2.25553	2.25697	2.2573	2.30057	2.28266	2.30372	2.28043	2.28769	2.29539	2.28314	2.26935		2.2632	2.3371	2.28062	2.27849	2.27401	2.32104	2.3431	2.28398	2.2757	2.29178	2.25958	2.31148
AT2G06180		2.14925	2.12252	2.12723	2.12631	2.1451	2.14649	2.15051	2.15622	2.14002	2.15346	2.13144	2.12981		2.13135	2.15366	2.14073	2.14059	2.13208	2.16996	2.16875	2.13903	2.14025	2.13746	2.12232	2.16998
AT2G06170		3.35784	3.2561	3.32089	3.26581	3.13042	3.66213	3.33759	3.34611	3.32198	3.34169	3.2848	3.28115		3.24541	3.38232	3.31666	3.32944	3.27835	3.28786	3.33478	3.33352	3.3296	3.33878	3.28041	3.37942
AT2G06160		2.72235	2.68169	2.69742	2.60396	2.70659	2.65072	2.70625	2.71116	2.70694	2.72192	2.69968	2.65501		2.70218	2.74776	2.70385	2.70858	2.6528	2.74935	2.80806	2.79218	2.65603	2.71231	2.60603	2.74788
AT2G06150		2.44061	2.37414	2.35744	2.33519	2.42243	2.40563	2.42026	2.41733	2.40002	2.42064	2.38332	2.37535		2.36613	2.46854	2.40881	2.41027	2.37878	2.44158	2.4742	2.41431	2.38718	2.51758	2.36494	2.46642
AT2G06220		2.50831	2.45788	2.46058	2.449	2.50524	2.48862	2.50369	2.50763	2.49282	2.50324	2.47467	2.47435		2.45374	2.5611	2.48616	2.49159	2.47235	2.52907	2.5431	2.4915	2.48272	2.53819	2.47201	2.53757
AT2G06230		2.27994	2.24563	2.25093	2.21055	2.26537	2.26322	2.27606	2.27738	2.25824	2.27309	2.25588	2.25181		2.24503	2.29724	2.26297	2.26141	2.25015	2.29112	2.32048	2.26192	2.26226	2.26252	2.24574	2.29059
AT2G06050		6.50405	6.24418	6.48869	7.12296	6.68312	7.19571	6.67268	6.69682	6.68407	6.81114	7.23672	6.68551		6.49072	6.58679	6.28456	6.92304	7.22379	6.55363	6.43657	6.68882	6.6646	6.90434	6.98768	7.02853
AT2G06200		2.23754	2.21061	2.21422	2.20521	2.22066	2.2262	2.2362	2.23317	2.22025	2.2305	2.2113	2.20944		2.20952	2.25953	2.21968	2.21955	2.2114	2.23968	2.23459	2.21712	2.21656	2.23399	2.2175	2.24991
AT2G11370		2.74464	2.69685	2.69889	2.69013	2.73178	2.72646	2.74004	2.7274	2.72742	2.73959	2.67221	2.7221		2.64149	2.77237	2.72341	2.72678	2.67473	2.76546	2.87635	2.72993	2.72624	2.72631	2.7014	2.77205
AT2G11360		3.15091	2.97698	2.80327	2.96804	3.05601	3.00718	3.03153	3.0166	3.01176	3.08944	2.99561	2.82782		3.0073	3.07631	3.01078	3.00754	2.98337	3.05249	3.11552	3.01415	3.00141	3.23287	2.98517	3.06217
AT2G11390		2.84314	2.6478	2.6931	2.75616	2.79523	2.74697	2.76772	2.7945	2.78414	2.76525	2.72336	2.732		2.75889	2.98384	2.74704	2.77966	2.71962	2.84473	2.83327	2.78025	2.56315	2.79457	2.75193	2.83357
AT2G15900		5.75349	5.49318	5.65704	5.90752	5.50009	5.47664	5.37685	5.50061	5.83462	5.5169	5.74248	5.50337		5.46953	6.00697	5.47167	5.50493	5.88375	5.51664	5.50781	5.49858	5.52237	5.73246	5.62743	5.53149
AT2G15880		2.48837	2.40232	2.45333	2.4133	2.4766	2.44604	2.47116	2.47474	2.46425	2.64076	2.43754	2.43701		2.41414	2.50746	2.46151	2.46932	2.43394	2.50037	2.50451	2.46238	2.84021	2.57583	2.87046	2.50631
AT2G15870		2.22397	2.20697	2.20726	2.20274	2.21469	2.2151	2.22465	2.23017	2.21786	2.22889	2.20206	2.20163		2.20868	2.24006	2.2157	2.21088	2.20798	2.74797	2.31355	2.21871	2.21473	2.22225	2.20944	2.24105
AT2G15860		6.64046	6.4417	6.43766	6.50795	6.76303	6.50592	6.43152	6.49719	6.57617	6.59052	6.44071	6.45198		6.41189	6.53863	6.52785	6.33904	6.40706	6.46721	6.70412	6.50699	6.4544	6.50456	6.26863	6.43489
AT2G15830		4.84569	4.52501	5.20347	6.23175	5.64272	6.14762	5.02832	5.12185	5.73566	5.68552	5.55172	5.97494		4.58622	4.92814	5.28577	6.21474	6.1114	5.52563	4.96894	5.33841	5.75357	6.03852	5.77155	5.58845
AT2G15810		2.14096	2.10359	2.10302	2.09228	2.11594	2.11182	2.12806	2.12837	2.11593	2.12555	2.10184	2.10877		2.09765	2.16211	2.1095	2.11149	2.09835	2.13715	2.13014	2.11277	2.10908	2.1073	2.09984	2.13482
AT2G15800		2.39162	2.34272	2.34067	2.32417	2.39429	2.36951	2.39051	2.3905	2.37583	2.38469	2.35965	2.35502		2.35065	2.43899	2.3713	2.36887	2.34247	2.42234	2.43293	2.37775	2.3615	2.40468	2.34524	2.42659
AT2G15930		2.57039	2.53016	2.46019	2.52352	2.55196	2.52435	2.55829	2.55549	2.52908	2.55508	2.54093	2.53505		2.49541	2.59938	2.54693	2.54647	2.4957	2.58008	2.60888	2.54519	2.51626	2.543	2.49834	2.57193
AT2G15920		3.14302	3.12038	3.12011	3.11619	3.12678	3.13367	3.14521	3.14557	3.12848	3.14441	3.12073	3.13085		3.1246	3.1435	3.13011	3.12995	3.11941	3.14413	3.44455	3.13056	3.12953	3.12205	3.12407	3.15087
AT2G15890		5.02387	6.87395	9.90611	10.0791	9.23587	8.18617	5.7291	7.42094	10.0597	10.2516	9.39985	6.82169		5.77933	6.77771	9.14748	10.3559	9.58706	8.10369	6.37878	6.86688	9.93287	10.0359	9.92187	8.22665
AT2G15760		4.99373	4.72657	4.75486	4.93875	4.98897	5.30105	5.09	4.86013	4.83005	4.61125	5.04354	4.99796		5.02936	4.99731	4.98789	4.99287	4.99386	5.30802	5.43513	5.18488	4.954	5.01556	4.95953	4.9768
AT2G15970		9.12215	9.46352	10.5088	10.4683	9.92161	9.87711	9.3991	9.65109	10.4943	10.465	10.0236	9.20226		9.29431	9.63839	10.2399	10.659	10.2837	9.52204	9.55576	9.67598	10.437	10.5024	10.2313	9.85649
AT2G15960		8.08768	9.24171	10.1668	9.97711	9.08181	8.59369	7.65763	9.34101	10.1581	9.81814	9.06366	8.90102		6.99372	8.61632	9.33729	10.1548	9.52958	8.61906	7.74521	9.23355	10.1776	9.58726	9.50154	8.9294
AT2G15780		2.26759	2.24077	2.24259	2.24155	2.25259	2.2464	2.2587	2.2657	2.25164	2.26156	2.24802	2.24381		2.23855	2.26012	2.24994	2.25051	2.24152	2.2712	2.25302	2.24929	2.24994	2.24853	2.24328	2.27693
AT2G15790		6.07327	6.18721	5.90568	5.74944	5.86893	5.93465	5.91035	5.77038	5.95097	6.12487	5.49771	5.81325		6.14334	5.94111	5.74078	5.52617	5.67057	5.78213	5.81145	5.91163	5.79747	5.63793	5.76731	5.43688
AT2G15820		6.58054	6.44103	6.62612	6.62416	7.00437	6.46086	6.35913	6.41425	6.26581	6.53252	6.6937	6.93583		6.77144	6.46619	6.19504	6.09555	6.97919	6.65695	6.00353	6.31857	5.78063	6.21003	6.70305	6.34406
AT2G15550		2.17194	2.14678	2.1461	2.12953	2.15587	2.15203	2.16986	2.17187	2.15628	2.16985	2.14666	2.15282		2.13702	2.18712	2.15506	2.15649	2.13697	2.17275	2.18754	2.15798	2.15574	2.15239	2.14961	2.17988
AT2G15600		2.83687	2.67842	2.73487	2.64287	2.85876	2.75758	2.80275	2.79393	2.78511	2.79827	2.74041	2.7164		2.6891	2.92605	2.77923	2.90046	2.74549	2.83244	2.99415	2.89371	2.76606	3.20286	2.75413	2.91226
AT2G15610		2.38957	2.35632	2.36019	2.34403	2.36895	2.368	2.37866	2.38115	2.3635	2.37548	2.35463	2.35563		2.35788	2.38972	2.36451	2.39271	2.35678	2.39142	2.3879	2.36782	2.36438	2.36381	2.35097	2.38968
AT2G15640		2.92273	2.70288	2.84371	2.82817	2.97177	2.89058	2.90327	2.91072	2.86429	2.90611	2.86768	2.87445		2.80835	2.95438	2.89176	2.88981	2.86682	3.33679	3.32239	2.90032	2.88379	2.93354	2.86738	2.95224
AT2G15660		2.48363	2.42376	2.43649	2.42957	2.46694	2.45914	2.4714	2.47702	2.46507	2.47106	2.44776	2.44202		2.43093	2.49958	2.45581	2.45797	2.42017	2.49379	2.52092	2.46168	2.45001	2.57912	2.43732	2.49932
AT2G15670		2.95353	2.76468	2.90321	2.7301	2.96233	2.91208	2.78587	2.94696	2.93695	2.93274	2.85183	2.86756		2.91764	2.97981	2.93636	2.94168	2.83905	2.96513	3.08925	2.93402	2.93585	3.20413	2.86905	2.96475
AT2G15680		3.6059	3.58639	3.58223	3.73867	3.59402	3.5784	3.60353	3.60276	3.59239	3.60663	4.09923	4.1991		3.55511	3.60518	3.59548	3.59685	3.70547	3.62051	3.63611	3.81495	3.89821	4.04197	3.58968	4.02747
AT2G15695		7.55945	6.96899	7.33778	7.4145	7.32377	7.5752	7.15332	7.32519	7.61529	7.54621	7.63835	7.6726		7.36988	7.40652	7.12811	7.38766	7.52977	7.5517	7.48123	7.45269	7.22695	7.54236	7.49558	7.77183
AT2G15700		3.04245	2.97214	2.96988	2.93075	3.04386	2.95633	3.03526	3.03957	3.0158	3.03351	2.96746	2.99034		2.9819	3.15136	3.01583	3.02894	2.98225	3.05132	3.12554	3.04337	3.0116	3.73279	2.98765	3.19123
AT2G15720		2.83813	2.8062	2.80955	2.75963	2.82254	2.74049	2.95494	2.83612	2.81538	2.82843	2.81249	2.80971		2.81342	2.84009	2.80895	2.82088	2.80588	2.85704	2.88005	2.81911	2.82061	2.82806	2.78621	2.87107
AT2G15740		3.1272	3.10693	3.10681	2.8997	3.11625	3.1884	3.07244	3.06035	3.11501	3.06216	3.00033	2.99193		3.11148	3.17769	3.35861	3.11845	3.05654	3.09272	3.48261	3.21381	3.53365	3.79867	3.11102	3.4509
AT2G15480		3.77012	3.73258	3.73844	4.00393	3.76248	3.76435	3.62652	3.7821	3.76874	3.78229	3.7505	3.75031		3.73957	3.78972	3.82024	4.26927	3.91109	3.7951	3.77148	3.77555	4.17179	3.80141	4.10513	3.33313
AT2G15750		2.57888	2.54316	2.47336	2.55089	2.57021	2.57238	2.58061	2.58292	2.5701	2.58107	2.56073	2.56		2.56192	2.60506	2.52609	2.56768	2.55648	2.58878	2.60539	2.49897	2.75669	2.56276	2.5448	2.59397
AT2G15490		2.60112	2.50142	2.58821	2.58402	2.59836	2.39957	2.49512	2.43059	2.5779	2.64025	2.54923	2.38361		2.59287	2.60949	2.60207	2.60084	2.74764	2.60724	2.60581	2.59705	2.59904	2.73163	2.88436	2.61102
AT2G15500		2.33403	2.30739	2.30317	2.26323	2.31883	2.30983	2.33223	2.32925	2.31657	2.33	2.31215	2.31003		2.30491	2.3452	2.31893	2.31589	2.28974	2.35549	2.33101	2.31612	2.31656	2.31174	2.28875	2.34561
AT2G15510		2.51999	2.45528	2.43073	2.44455	2.50675	2.48892	2.50343	2.50748	2.49201	2.5036	2.47535	2.47427		2.46408	2.54421	2.47877	2.49335	2.46153	2.53227	2.7818	2.49674	2.48224	2.49165	2.45435	2.52226
AT2G15520		3.06766	2.65462	2.86784	2.81668	2.92282	2.82272	2.89027	2.71495	2.80408	2.87148	2.86797	2.87775		2.87249	3.01726	2.87787	2.87954	2.79685	3.19885	2.98567	2.88051	3.05086	2.95898	2.98611	3.04917
AT2G15530		5.81195	5.875	5.96055	5.67003	5.69877	5.94519	5.82512	5.83281	5.6984	5.70987	5.9606	6.16712		5.73088	5.71704	5.9954	5.69418	5.9613	6.00604	5.70773	5.91118	5.47338	5.45831	5.67657	5.8224
AT2G15540		2.86708	2.80024	2.82618	2.59159	2.84174	2.8379	2.84944	2.85145	2.83927	2.84938	2.82705	2.82449		2.83015	2.89231	2.83426	2.64712	2.82683	2.87833	2.89775	2.83571	2.83413	2.82802	2.82969	2.89123
AT2G15580		7.49915	7.05921	7.01161	7.18532	7.04284	7.52232	7.34517	7.35086	6.91941	7.08191	7.58735	7.58658		7.4729	7.07591	6.6969	7.35109	7.33511	7.66464	7.37792	7.35492	7.07327	7.33646	7.392	7.69123
AT2G15535		2.49941	2.46801	2.45311	2.39288	2.48613	2.48463	2.49456	2.48516	2.48498	2.49266	2.47399	2.46638		2.46605	2.53525	2.4781	2.48107	2.46783	2.51121	2.54957	2.48366	2.48082	2.49291	2.4642	2.52766
AT2G15690		7.31918	7.46968	7.04722	7.5358	7.81421	7.51421	7.28975	7.29086	7.46829	7.60465	7.27921	7.22501		7.77147	7.61118	7.8558	7.38999	7.31356	7.48708	7.32664	7.2422	7.01819	7.72551	7.30309	7.14811
AT2G15620		9.52725	9.58487	9.55283	9.45544	9.40372	9.11489	9.40468	9.21935	9.20961	9.22479	9.57944	9.16611		9.8933	9.33661	9.52764	9.28453	9.50968	9.46233	9.26976	9.04309	9.16689	9.19965	9.32867	9.25597
AT2G15570		7.0144	6.98334	7.30033	7.39183	7.20959	7.36485	6.97357	7.19439	7.08913	7.15463	7.14266	7.12579		7.20803	7.0473	7.23012	7.6766	7.64026	7.04897	7.23312	7.5262	7.42816	7.52301	7.59241	7.17057
AT2G46480		2.73068	2.68846	2.70195	2.61249	2.71271	2.70876	2.72786	2.7305	2.71164	2.71706	2.69913	2.68558		2.69138	2.74654	2.70676	2.71284	2.67808	2.72946	2.77128	2.71126	2.71059	2.70813	2.68938	2.7632
AT2G46570		2.40164	2.34666	2.37914	2.37575	2.39257	2.38952	2.40299	2.40494	2.38766	2.39721	2.36934	2.46336		2.38394	2.41568	2.38879	2.38122	2.38265	2.40657	2.42558	2.38918	2.35863	2.38391	2.33966	2.41781
AT2G46590		5.16036	5.62347	5.13433	5.10758	5.14351	5.15048	5.29759	5.15372	5.15266	5.15808	5.13769	5.36038		5.27228	5.21147	5.14333	5.14474	5.13718	5.24993	5.37586	5.1821	5.14407	5.13972	5.2601	5.16844
AT2G46610		4.83841	4.95326	4.84976	4.75629	4.62842	4.54335	4.6096	4.8736	4.73593	4.54537	4.63286	4.5643		4.52521	4.69793	4.56099	4.5601	4.36852	4.56781	4.35648	4.54645	4.19704	4.33753	4.52234	4.50666
AT2G46620		6.06688	6.09401	6.59656	6.70562	6.236	6.26561	6.10925	6.11301	6.38282	6.65298	6.41927	6.09101		6.07901	6.2526	6.63338	7.19031	6.38482	6.50735	6.2436	6.24076	6.82909	6.72788	6.5426	6.2574
AT2G46490		7.09696	7.27807	7.65201	7.51998	6.94304	7.17923	6.88717	7.54097	7.70736	7.64445	7.09693	7.34896		6.91464	7.20327	7.79553	8.25803	7.42628	7.204	6.95431	7.26095	8.16526	7.7183	7.66643	7.17632
AT2G46510		6.00138	5.63528	5.99171	6.21142	6.13978	6.39875	5.93239	6.16055	5.77702	6.1904	6.38114	6.46124		6.10845	6.04815	5.79255	6.24578	6.48448	6.12557	6.03797	6.29945	5.99811	6.65251	6.41831	6.51273
AT2G46520		7.81583	7.98047	8.07322	7.89601	7.87919	7.78661	7.69595	7.82748	7.93996	8.01768	7.80078	7.54536		8.24226	7.86318	8.1854	7.6703	7.75188	7.87211	7.38079	7.58551	7.63806	7.47802	7.81983	7.17544
AT2G46530		5.54378	5.54823	5.6317	5.83728	5.5628	5.75177	5.42534	5.50117	6.08508	5.57137	5.47877	5.74827		4.85397	5.46979	5.40431	5.51913	5.68411	5.45338	5.47679	5.95338	5.62344	5.27698	5.3817	6.02462
AT2G46560		6.70839	6.6507	6.71166	6.92717	6.72543	6.5077	6.57306	6.67999	6.73567	6.58348	6.68134	6.70001		6.4257	6.72281	6.65182	6.61908	6.55059	6.46921	6.26989	6.64924	6.2834	6.54585	6.34792	6.43137
AT2G46505		8.84148	8.88867	8.87526	8.86868	8.96013	8.88962	8.93703	8.83883	8.65157	8.87243	8.72507	8.55239		9.11088	8.94176	9.14554	9.09312	8.8576	8.70702	8.57837	9.01459	8.77854	9.02429	9.02858	8.81321
AT2G46550		7.21578	7.74813	8.20897	7.71866	7.2186	7.21733	7.01319	7.78681	7.9808	7.9567	7.39647	7.5331		6.95938	7.51563	7.59662	7.72033	7.35529	7.43658	7.05464	7.58462	8.13556	7.54078	7.6769	7.45315
AT2G46580		6.76261	6.80562	6.949	6.65839	6.73118	6.78042	6.83152	6.91884	6.88161	6.63788	6.95305	7.21737		6.54181	6.61455	6.57177	6.89344	6.76258	6.81752	6.82718	6.81378	6.91298	6.65656	6.81713	7.01092
AT2G46540		9.75476	9.93476	9.94721	9.79833	9.70539	9.78679	9.94584	9.97488	9.71712	9.89288	9.72122	9.86591		10.0586	9.9732	10.053	9.99617	9.77028	9.89329	10.2642	9.79234	10.0799	9.57377	9.87292	9.75485
AT2G46600		10.3416	10.363	10.2618	10.147	10.3732	10.2709	10.2675	10.2868	10.2	10.1664	10.5119	10.4475		10.2332	10.4095	10.1088	10.6088	10.4771	10.4592	10.6272	10.4672	10.3202	10.2587	10.3726	10.499
[truncated: 19,055 more rows]

## Sheet: NAM-Treated
Gene name		1st repetition													2nd repetition
[truncated: 21,021 more rows]

## Sheet: Stat. Analysis Untreated
Name	Period	Amplitude	Phase	Measure of Confidence
AT2G42220	22.3523	0.496445	4.74533	0.999585
[truncated: 3,858 more rows]

## Sheet: Stat. Analysis NAM
Name	Period	Amplitude	Phase	Measure of Confidence
[truncated: 2,598 more rows]

[truncated: 1 more sheets: Common Circadian ]
