# Supplementary material for: Dynamical differential expression (DyDE) reveals the period control mechanisms of the Arabidopsis circadian oscillator
Source: PLoS Comput Biol. 2019 Jan 31;15(1):e1006674. doi: 10.1371/journal.pcbi.1006674 (PMC6377142; doi:10.1371/journal.pcbi.1006674)
Supplement: S3 Table — The tables describe the connections modelled for the circadian oscillator in the untreated plants, NAM treated, regulation loss and common networks. Network connections are described gene by gene and a comparison with the known regulatory interactions is provided. The fitness value is displayed, as well as the sign of the regulation (activation or inhibition). (XLSX) [file pcbi.1006674.s013.xlsx]

## Sheet: Untreated
Regulation links correctly* inferred by DyDE in untreated Arabidopsis						Regulation links wrongly* inferred by DyDE in untreated Arabidopsis						Other** regulation links inferred by DyDE in untreated Arabidopsis
Regulation		Fitness	Sign of the regulation			Regulation		Fitness	Sign of the regulation			Regulation		Fitness	Sign of the regulation
Input	Output		Inferred	Correct*		Input	Output		Inferred			Input	Output		Inferred
'LHY'	'CCA1'	65.8069	+	-		'CCA1'	'RVE8'	57.9385	+			'CCA1'	'PHYA'	61.1875	+
'LHY'	'PRR9'	66.8336	+	-		'PRR9'	'PRR7'	76.4428	+			'TOC1'	'PHYA'	50.2257	-
'LHY'	'PRR7'	77.6168	+	-		'PRR9'	'PRR5'	71.2218	+			'GI'	'CRY2'	56.9359	+
'LHY'	'TOC1'	72.42	-	-		'PRR9'	'GI'	75.6388	+			'PRR5'	'CRY2'	56.4286	+
'LHY'	'ELF4'	51.3568	-	-		'PRR7'	'PRR5'	75.5939	+			'PRR7'	'CRY2'	68.3814	+
'CCA1'	'LHY'	59.8241	+	-		'PRR7'	'TOC1'	77.6196	+			'PRR7'	'PHYA'	68.0563	+
'CCA1'	'PRR9'	72.0339	+	-		'PRR7'	'ELF4'	68.5341	+			'CRY2'	'CCA1'	60.2694	-
'CCA1'	'PRR7'	79.1986	+	-		'PRR7'	'GI'	80.7945	+			'CRY2'	'TOC1'	65.4338	+
'CCA1'	'TOC1'	66.0702	-	-		'PRR5'	'PRR9'	56.6436	-			'CRY2'	'ELF4'	65.2493	+
'PRR9'	'LHY'	48.9759	-	-		'PRR5'	'ELF4'	77.5995	+			'CRY2'	'LHY'	61.0797	-
'PRR9'	'CCA1'	46.6501	-	-		'PRR5'	'GI'	53.5678	+			'CRY2'	'PRR9'	50.1507	-
'PRR9'	'RVE8'	52.6841	-	-		'PRR5'	'RVE8'	64.854	-			'CRY2'	'RVE8'	59.3297	-
'PRR7'	'LHY'	75.1623	-	-		'GI'	'LHY'	69.9448	-			'PHYA'	'TOC1'	67.7657	+
'PRR7'	'CCA1'	70.0829	-	-		'GI'	'CCA1'	64.8283	-			'PHYA'	'GI'	70.524	+
'PRR7'	'RVE8'	63.0333	-	-		'GI'	'PRR5'	75.7533	+			'PHYA'	'PRR5'	63.2912	+
'PRR5'	'LHY'	64.4003	-	-		'GI'	'TOC1'	85.7357	+			'PHYA'	'CRY2'	50.1441	+
'PRR5'	'CCA1'	60.2606	-	-		'GI'	'ELF4'	73.4892	+			'PHYA'	'ELF4'	61.2711	+
'PRR5'	'TOC1'	84.1657	+	+		'GI'	'RVE8'	67.285	-			'PHYA'	'RVE8'	69.2081	-
'TOC1'	'PRR9'	57.5244	-	-		'RVE8'	'LHY'	63.2762	+			'ELF4'	'PHYA'	46.212	-
'TOC1'	'PRR7'	79.4799	-	-		'RVE8'	'CCA1'	69.1833	+			'PRR9'	'CRY2'	76.2297	+
'TOC1'	'ELF4'	49.2587	+	-		'RVE8'	'PRR7'	78.4939	+			'PRR9'	'PHYA'	66.3334	+
'TOC1'	'GI'	54.6077	-	-
'ELF4'	'PRR9'	49.4127	-	-
'ELF4'	'PRR7'	67.5141	-	-
'ELF4'	'TOC1'	72.0769	+	-
'RVE8'	'PRR9'	67.7431	+	+
'RVE8'	'TOC1'	67.002	-	+
'RVE8'	'ELF4'	49.5399	-	+
							* Fogelmark and Troein, 2014
							** Information not known (involving CRY2 & PHYA)

## Sheet: Nicotinamide-treated
Regulation links correctly* inferred by DyDE in NAM-treated Arabidopsis						Regulation links wrongly* inferred by DyDE in NAM-treated Arabidopsis						Other** regulation links inferred by DyDE in NAM-treated Arabidopsis
Regulation		Fitness	Sign of the regulation			Regulation		Fitness	Sign of the regulation			Regulation		Fitness	Sign of the regulation
Input	Output		Inferred	Correct*		Input	Output		Inferred			Input	Output		Inferred
'LHY'	'CCA1'	70.5431	+	-		'LHY'	'GI'	51.0374	+			'GI'	'PHYA'	56.1791	+
'LHY'	'PRR9'	71.0361	+	-		'CCA1'	'GI'	58.0532	+			'PRR5'	'PHYA'	47.625	+
'LHY'	'PRR7'	50.3134	+	-		'PRR9'	'PRR7'	63.6883	+			'CRY2'	'TOC1'	61.931	+
'CCA1'	'PRR9'	78.209	+	-		'PRR9'	'PRR5'	56.1748	+			'CRY2'	'PRR5'	59.7664	+
'CCA1'	'PRR7'	57.6232	+	-		'PRR9'	'GI'	63.4108	+			'CRY2'	'PHYA'	61.6876	+
'CCA1'	'PRR5'	48.9181	+	-		'PRR7'	'PRR5'	59.7302	+			'CRY2'	'ELF4'	53.6883	+
'PRR9'	'RVE8'	66.826	-	-		'PRR7'	'GI'	57.8586	+			'CRY2'	'LHY'	58.4979	-
'PRR7'	'RVE8'	77.8279	-	-		'PRR5'	'PRR9'	47.111	-			'CRY2'	'RVE8'	73.8347	-
'PRR5'	'LHY'	50.231	-	-		'PRR5'	'ELF4'	60.9945	+			'PHYA'	'CCA1'	55.0306	-
'PRR5'	'CCA1'	50.4236	-	-		'PRR5'	'RVE8'	62.5712	-			'PHYA'	'TOC1'	54.2723	+
'PRR5'	'TOC1'	48.499	+	+		'GI'	'LHY'	55.3555	-			'PHYA'	'PRR5'	54.0152	+
'TOC1'	'LHY'	46.7004	-	-		'GI'	'CCA1'	52.9566	-			'PHYA'	'CRY2'	47.1554	+
'TOC1'	'CCA1'	48.7341	-	-		'GI'	'PRR5'	74.9768	+			'PHYA'	'ELF4'	54.2012	+
'TOC1'	'PRR9'	58.9056	-	-		'GI'	'TOC1'	51.8883	+			'PHYA'	'LHY'	55.2043	-
'TOC1'	'ELF4'	47.4796	+	-		'GI'	'ELF4'	63.1432	+			'PHYA'	'RVE8'	69.3034	-
'ELF4'	'PRR9'	57.5833	-	-		'GI'	'RVE8'	69.2562	-			'ELF4'	'CRY2'	56.1197	-
'ELF4'	'GI'	70.8724	-	-		'RVE8'	'LHY'	64.8803	+			'ELF4'	'PHYA'	58.1306	-
'RVE8'	'PRR9'	65.6008	+	+								'PRR9'	'CRY2'	47.4321	+
'RVE8'	'ELF4'	51.4752	-	+								'PRR9'	'PHYA'	51.1297	+
							* Fogelmark and Troein, 2014
							** Information not known (involving CRY2 & PHYA)

## Sheet: Common
Corrects* regulation links inferred by DyDE in both untreated and NAM-treated Arabidopsis			Wrong* regulation links inferred by DyDE in both untreated and NAM-treated Arabidopsis			Other** regulation links inferred by DyDE in both untreated and NAM-treated Arabidopsis
Input	Output		Input	Output		Input	Output
'CCA1'	'PRR7'		'GI'	'CCA1'		'CRY2'	'TOC1'
'CCA1'	'PRR9'		'GI'	'TOC1'		'CRY2'	'ELF4'
'TOC1'	'ELF4'		'GI'	'PRR5'		'CRY2'	'LHY'
'TOC1'	'PRR9'		'GI'	'ELF4'		'CRY2'	'RVE8'
'PRR5'	'CCA1'		'GI'	'LHY'		'PHYA'	'TOC1'
'PRR5'	'TOC1'		'GI'	'RVE8'		'PHYA'	'PRR5'
'PRR5'	'LHY'		'PRR5'	'ELF4'		'PHYA'	'CRY2'
'PRR7'	'RVE8'		'PRR5'	'PRR9'		'PHYA'	'ELF4'
'ELF4'	'PRR9'		'PRR5'	'RVE8'		'PHYA'	'RVE8'
'LHY'	'CCA1'		'PRR7'	'GI'		'ELF4'	'PHYA'
'LHY'	'PRR7'		'PRR7'	'PRR5'		'PRR9'	'CRY2'
'LHY'	'PRR9'		'PRR9'	'GI'		'PRR9'	'PHYA'
'PRR9'	'RVE8'		'PRR9'	'PRR5'
'RVE8'	'ELF4'		'PRR9'	'PRR7'
'RVE8'	'PRR9'		'RVE8'	'LHY'
			* Fogelmark and Troein, 2014
			** Information not known (involving CRY2 & PHYA)

## Sheet: Loss
Corrects* regulation links lost by DyDE from untreated to NAM-treated Arabidopsis			Wrong* regulation links lost by DyDE from untreated to NAM-treated Arabidopsis			Other** regulation links lost by DyDE from untreated to NAM-treated Arabidopsis
Input	Output		Input	Output		Input	Output
'CCA1'	'TOC1'		'CCA1'	'RVE8'		'CCA1'	'PHYA'
'CCA1'	'LHY'		'PRR5'	'GI'		'TOC1'	'PHYA'
'TOC1'	'GI'		'PRR7'	'TOC1'		'GI'	'CRY2'
'TOC1'	'PRR7'		'PRR7'	'ELF4'		'PRR5'	'CRY2'
'PRR7'	'CCA1'		'RVE8'	'CCA1'		'PRR7'	'CRY2'
'PRR7'	'LHY'					'PRR7'	'PHYA'
'ELF4'	'TOC1'					'CRY2'	'CCA1'
'ELF4'	'PRR7'					'CRY2'	'PRR9'
'LHY'	'TOC1'					'PHYA'	'GI'
'LHY'	'ELF4'
'PRR9'	'CCA1'
'PRR9'	'LHY'
'RVE8'	'TOC1'
'RVE8'	'PRR7'
			* Fogelmark and Troein, 2014
			** Information not known (involving CRY2 & PHYA)
