# Supplementary material for: Dynamical differential expression (DyDE) reveals the period control mechanisms of the Arabidopsis circadian oscillator
Source: PLoS Comput Biol. 2019 Jan 31;15(1):e1006674. doi: 10.1371/journal.pcbi.1006674 (PMC6377142; doi:10.1371/journal.pcbi.1006674)
Supplement: S4 Table — Nu-gaps values computed for each link inferred in both untreated and NAM-treated networks. This table ranks the nu-gap values from the largest to the smallest. (XLSX) [file pcbi.1006674.s014.xlsx]

## Sheet: Sheet1
Rank	v-gap value	Input	Output
1	0.500191	'TOC1'	'PRR9'
2	0.471902	'CRY2'	'ELF4'
3	0.424154	'CRY2'	'LHY'
4	0.379619	'CRY2'	'RVE8'
5	0.356024	'PRR9'	'CRY2'
6	0.354585	'GI'	'CCA1'
7	0.331428	'RVE8'	'ELF4'
8	0.32555	'RVE8'	'PRR9'
9	0.316511	'CCA1'	'PRR7'
10	0.308883	'PHYA'	'TOC1'
11	0.301195	'PRR9'	'GI'
12	0.287954	'GI'	'ELF4'
13	0.285161	'PRR5'	'CCA1'
14	0.262613	'LHY'	'PRR7'
15	0.260851	'PRR9'	'PRR5'
16	0.260057	'GI'	'RVE8'
17	0.251801	'LHY'	'CCA1'
18	0.240846	'PRR5'	'TOC1'
19	0.222195	'PHYA'	'CRY2'
20	0.220168	'PRR5'	'RVE8'
21	0.219426	'TOC1'	'ELF4'
22	0.201411	'GI'	'LHY'
23	0.188803	'PRR9'	'PRR7'
24	0.182918	'PHYA'	'ELF4'
25	0.178945	'PRR5'	'ELF4'
26	0.152459	'PRR7'	'RVE8'
27	0.149106	'PHYA'	'PRR5'
28	0.13568	'GI'	'TOC1'
29	0.135266	'GI'	'PRR5'
30	0.123689	'PRR7'	'PRR5'
31	0.122269	'CCA1'	'PRR9'
32	0.117353	'PRR7'	'GI'
33	0.110963	'PRR5'	'LHY'
34	0.106873	'PRR9'	'PHYA'
35	0.0943531	'RVE8'	'LHY'
36	0.0934621	'ELF4'	'PRR9'
37	0.0859378	'PRR5'	'PRR9'
38	0.0800143	'ELF4'	'PHYA'
39	0.0682081	'PHYA'	'RVE8'
40	0.0658278	'CRY2'	'TOC1'
41	0.0475039	'PRR9'	'RVE8'
42	0.042846	'LHY'	'PRR9'
