# Supplementary material for: Dynamical differential expression (DyDE) reveals the period control mechanisms of the Arabidopsis circadian oscillator
Source: PLoS Comput Biol. 2019 Jan 31;15(1):e1006674. doi: 10.1371/journal.pcbi.1006674 (PMC6377142; doi:10.1371/journal.pcbi.1006674)
Supplement: S5 Table — Values are displayed for a fitness threshold of 46%. (XLSX) [file pcbi.1006674.s015.xlsx]

## Sheet: Sheet1
Gene	Connectivity (untreated)	Loss of connectivity (#)	Loss of connectivity (%)
CCA1	13	8	61.5
TOC1	14	8	57.1
GI	12	4	33.3
PRR5	12	2	16.7
PRR7	15	9	60
CRY2	11	5	45.5
PHYA	11	4	36.4
ELF4	12	4	33.4
LHY	12	5	41.7
PRR9	15	3	20
RVE8	13	4	30.8
