# Supplementary material for: Dynamical differential expression (DyDE) reveals the period control mechanisms of the Arabidopsis circadian oscillator
Source: PLoS Comput Biol. 2019 Jan 31;15(1):e1006674. doi: 10.1371/journal.pcbi.1006674 (PMC6377142; doi:10.1371/journal.pcbi.1006674)
Supplement: S6 Table — The period of circadian rhythms of luciferase activity were measured in the presence absence of 20 mM NAM in Col-0 CCA1:LUC, Col-0 TOC1:LUC, WS CAB:LUC+ and C24. CAB:LUC backgrounds are reported with the respective mutants. n > 16 biological replicates from > 2 technical replicates. (XLSX) [file pcbi.1006674.s016.xlsx]

## Sheet: Sheet1
	Mean Period		SEM			Period change in presence of NAM					Period difference compared to WT (- NAM)					Period difference compared to WT (+ NAM)
	H₂O	20 mM nicotinamide	H₂O	20 mM nicotinamide		mean period difference	t value	df	significance		mean period difference	t value	df	significance		mean period difference	t value	df	significance
Ws-2 CAB2:LUC+	23.6468	25.9194	0.127903	0.109046		2.27	13.521	21	< 0.00001
cca1-11 CAB2:LUC+	22.4917	23.7775	0.288156	0.0765261		1.29	4.31272	21	0.000154		1.1551	3.66388	21	.00073.		2.14187	16.0778	21	< .00001
ztl-23 CAB2:LUC+	25.3233	27.5167	0.0484195	0.0731437		2.19	25.0044	21	< 0.00001		-1.67655	-12.2589	21	< .00001.		-1.59729	-12.1647	21	< .00001
lhy-21 CAB2:LUC+	23.3748	24.0066	0.248537	0.18356		0.63	2.04488	21	0.026805		0.271994	0.973086	21	0.171543		1.91277	8.9588	21	< .00001
ebi-1 CAB2:LUC+	23.0371	25.775	0.113005	0.492338		2.74	5.42	21	1.1e-05		0.609643	1.90938	21	.035626.		0.144375	0.873569	21	.197068.
gi-11 CAB2:LUC+	24.6725	26.0275	0.176275	0.437348		1.36	2.87359	19	0.004864		-1.02571	-4.70967	19	.000061.		-0.108125	-0.239885	19	.410275.
Col-0 CCA1:LUC	24.2674	26.5227	0.292551	0.12419		2.26	7.09611	47	< 0.00001
prr3-1 CCA1:LUC	24.3153	26.4997	0.206571	0.101157		2.18	9.49707	21	< 0.00001		-0.0479008	-0.203435	21	.420545.		0.0229686	0.0456974	21	0.482266
prr5-1 CCA1:LUC	24.4573	26.1684	0.259726	0.146461		1.71	5.73847	21	< 0.00001		-0.189914	-0.670492	21	.255079.		0.354298	0.689752	21	0.248875
prr7-3 CCA1:LUC	24.4712	24.0654	0.275368	0.372817		0.41	0.875608	15	0.197526		-0.203841	-0.684826	15	.253432.		2.45728	3.97896	15	0.000604
prr7-11 CCA1:LUC	24.5154	24.7423	0.260427	0.285885		0.23	0.586801	39	0.28036		-0.248012	-0.873628	39	.194812.		1.78035	3.12714	39	0.001653
prr9-10 CCA1:LUC	25.5138	28.4787	0.148432	0.0858453		2.97	17.2918	31	< 0.00001		-1.24634	-6.6809	31	< .00001.		-1.95606	-3.91395	31	.000216.
pif3-3 CCA1:LUC	25.0249	26.64	0.173102	0.109414		1.62	7.88678	15	< 0.00001		-0.757519	-3.66442	15	< .00001.		-0.117306	-0.232589	15	0.410599
cry2-1 CCA1:LUC	23.4876	26.182	0.114069	0.244687		2.69	9.98014	15	< 0.00001		0.779773	4.85637	15	0.000104		0.340727	0.619742	15	0.272281
cry1cry2 CCA1:LUC	24.0489	26.4684	0.288864	0.502735		2.42	4.17292	15	0.000408		0.21848	0.704362	15	.246109.		0.0542481	0.0770941	15	0.46943
abi1-1 CCA1:LUC	24.8145	26.5962	0.612603	0.0790781		1.78	2.88458	15	0.005673		-0.547077	-0.87822	15	.196632.		-0.0735559	-0.147511	15	0.441381
phyb-1 CCA1:LUC	24.2927	26.1988	0.462486	0.131726		1.91	3.96368	15	0.000624		-0.0253198	-0.0531827	15	479216		0.323914	0.635556	15	0.265914
phyaphyb CCA1:LUC	24.176	25.5992	0.0876233	0.183339		1.42	7.00395	11	< 0.00001		0.0914566	0.639573	11	0.264828		0.923527	1.75787	11	0.058598
che-1 CCA1:LUC	24.795	26.0175	0.209506	0.0908049		1.22	5.3539	15	4e-05		-0.527591	-2.2164	15	.021948.		0.505194	1.00909	15	0.164487
che-2 CCA1:LUC	24.7313	27.815	0.485303	0.255825		3.08	5.62109	15	2.4e-05		-0.463841	-0.81855	15	.212528.		-1.29231	1.54	15	0.072194
TOC1-ox CCA1:LUC	19.01	24.61	0.306985	0.2468		5.6	14.2171	15	< 0.00001		5.25741	14.2086	15	< .00001.		1.91269	7.171	15	< .00001
CHE-ox CCA1:LUC	24.5025	25.6363	0.136182	0.0641131		1.13	7.53226	15	< 0.00001		-0.235091	-0.801638	15	.218099.		0.886444	5.54445	15	2.8e-05
C24 CAB2:LUC	24.3433	25.7587	0.184753	0.184753		1.42	5.41723	15	3.6e-05				15					15
toc1-2 CAB2:LUC	20.9037	25.075	0.78929	0.190254		4.17	5.13767	15	6.1e-05		3.43958	4.24313	15	.000356.		0.68375	2.57826	15	0.010457
toc1-1 CAB2:LUC	22.27	26.4014	0.442146	0.340598		4.13	7.40238	15	< 0.00001		2.07333	10.9283	15	< .00001		-0.642679	-2.67879	15	0.008396
Col-0 TOC1:LUC	24.29	26.3325	0.0957924	0.11907		2.04	13.3654	31	< 0.00001				31					31
prr7-3 prr9-10 TOC1:LUC	30.7138	35.9886	0.943468	0.664338		5.27	4.57131	23	6.8e-05		7.06696	7.43725	23	< .00001		10.0692	12.1772	23	< .00001
