# Supplementary material for: Dynamical differential expression (DyDE) reveals the period control mechanisms of the Arabidopsis circadian oscillator
Source: PLoS Comput Biol. 2019 Jan 31;15(1):e1006674. doi: 10.1371/journal.pcbi.1006674 (PMC6377142; doi:10.1371/journal.pcbi.1006674)
Supplement: S7 Table — These tables sort the cost function scores obtained by sequentially optimizing a single and two parameters simultaneously to the best fit of TOC1 and CCA1 time-series profile in the presence of NAM. Best performances for single parameter tuning are achieved for m14 and m15 respectively while the best performances for two simultaneous parameters are obtained through a mixture of LHY and PRR7 parameters. (XLSX) [file pcbi.1006674.s017.xlsx]

## Sheet: Single Var
Score	Par #	Par name	Optimal value	Variable	Variable	Variable	Variable	Variable	Variable	Variable	Variable
7.61778	28	m14	0.823225	P7m									Nominal cost:	9.29362
7.77222	29	m15	1.14865	P7
8.05895	85	g1	0.187692	LmRNA
8.10022	1	n1	9.87659	LmRNA
8.24638	62	p9	0.657674	P7
8.27165	51	m37	0.0143124	E4	E3n	LUX	EC
8.28023	94	g10	0.588519	P7m
8.31603	14	n14	6.27282e-05	COP1n	COP1
8.32119	23	m9	1.75485	E3c	EGc	EC
8.32467	8	n8	0.423245	P7m
8.37994	100	g16	0.26266	E3m
8.38688	103	c	2.92572	L	Lmo
8.41384	74	p21	1.26985	E4	E3n	LUX	EC
8.41694	72	p19	0.885673	E3c	E3n
8.41889	33	m19	0.18206	E3n	EGc	EC	Gc
8.42311	81	p28	1.6807	E3n	EGc	EC	Gc
8.4257	69	p16	0.584234	E3c
8.42897	3	n3	0.273589	E3m
8.43618	32	m18	3.2269	Gm
8.44087	12	n12	13.284	Gm
8.44273	79	p26	0.243666	E4	E3n	LUX	EC
8.44903	77	p24	11.3599	EC
8.45024	82	p29	0.168836	E3n	EGc	EC	Gc
8.45472	58	p5	1.29119	T
8.45621	76	p23	0.317211	E4
8.46052	13	n13	1.18178	E4m	LUXm
8.46354	78	p25	7.2217	E4	E3n	LUX	EC
8.46472	80	p27	0.640797	LUX
8.4659	40	m26	0.542944	E3m
8.47546	90	g6	0.257594	E4m	LUXm
8.48345	67	p14	0.114266	ZTL
8.48446	64	p11	0.545865	Gc
8.48569	98	g14	0.00450158	Gm
8.49027	57	p4	0.672141	T
8.49034	2	n2	0.763666	Tm
8.49983	93	g9	0.127013	P9m
8.51993	22	m8	0.294114	T
8.54037	87	g3	0.695233	L	Lmo
8.54195	20	m6	0.224277	T
8.54624	88	g4	0.0142575	Tm
8.5468	46	m32	0.235908	EC
8.55641	4	n4	0.124332	P9m
8.57021	45	m31	5.64821	COP1
8.57112	49	m35	0.390663	E4
8.57719	65	p12	1.33018	ZTL	ZG	Gc
8.57938	73	p20	1.44796	E3c	E3n
8.58327	24	m10	11.1884	EGc	EC
8.59065	48	m34	0.699281	E4m	LUXm
8.59485	56	p3	0.0798956	L	Lmo
8.59825	19	m5	0.258705	Tm
8.60398	106	f	1.39192	P7m
8.60719	70	p17	5.38975	E3c	E3n	EGc	EC	Gc
8.61082	84	p31	1.98984	EGc	EC
8.61461	61	p8	0.964715	P9
8.61609	34	m20	1.09791	ZTL
8.6275	26	m12	0.735953	P9m
8.62868	15	m1	0.505229	LmRNA
8.64947	55	p2	5.12757	L
8.66302	30	m16	0.420505	NIm
8.67053	95	g11	0.455291	P7m
8.67882	5	n5	0.349337	COP1c
8.68038	17	m3	0.186481	L
8.69212	31	m17	0.421535	NI
8.69353	7	n7	0.639548	P9m
8.70007	59	p6	0.262598	COP1c	COP1n
8.71764	27	m13	0.258329	P9
8.7399	9	n9	0.40559	P7m
8.77442	97	g13	0.695708	NIm
8.77532	53	m39	0.49619	LUX
8.79736	11	n11	1.02347	NIm
8.82477	18	m4	0.164382	Lmo
8.82661	50	m36	0.000315642	E4	E3n	LUX	EC
8.82923	10	n10	0.00028137	NIm
8.83157	96	g12	2.54677	NIm
8.84072	63	p10	0.933903	NI
8.8575	99	g15	5.03226	Gm
8.8737	71	p18	0.501515	EGc	EC
8.89657	54	p1	0.253482	L
8.925	41	m27	0.0592698	COP1c	COP1n
8.92591	68	p15	1.26033	COP1c	COP1n
8.936	102	b	1.39499	NIm
9.07792	105	e	1.76591	P9m	P7m	NIm	Tm	E4m	E3m	LUXm	Gm
9.08556	43	m29	2.11721	E3n
9.10422	25	m11	0.819219	P
9.1056	37	m23	35.7155	P7
9.10674	107	q1	1.53746	LmRNA
9.10698	16	m2	0.025148	LmRNA
9.12062	38	m24	1.99995	NI
9.13	91	g7	0.723839	EC
9.14076	21	m7	10.1829	T
9.15642	35	m21	0.445037	ZG
9.21588	36	m22	1.03639	P9
9.23048	44	m30	0.168707	E3n
9.24444	60	p7	3.80463	P
9.24883	6	n6	371.096	COP1n	COP1
9.24957	86	g2	0.00933765	E4m	LUXm
9.25465	92	g8	0.0125618	P9m
9.25948	101	a	1.99488	LmRNA
9.26361	47	m33	16.3925	COP1
9.26378	109	q3	4.14372	P9m
9.26438	108	q2	0.673474	Gm
9.26451	66	p13	2.13266e-05	ZTL	ZG	Gc
9.29362	39	m25	0.453251	T
9.29362	42	m28	10.6173	E3c	E3n
9.29362	52	m38	0.272358	This variable has no use in the OEs
9.29362	75	p22	0.447471	This variable has no use in the OEs
9.29362	83	p30	0.710428	This variable has no use in the OEs
9.40627	89	g5	0.735143	This variable has no use in the OEs
9.93054	104	d	1.88948	This variable has no use in the OEs

## Sheet: PairWise Var
	Nominal cost:	9.29362
Score	Par #1	Par name	Optimal value	Variable	Variable	Variable	Variable	Variable	Variable	Variable	Variable	Par #2	Par name	Optimal value	Variable	Variable	Variable	Variable	Variable	Variable	Variable	Variable
6.9605	17	m3	0.138091	L								8	n8	0.379824	P7m
6.97208	107	q1	3.98	LmRNA								104	d	0.120895	EC
7.06924	107	q1	0.498553	LmRNA								29	m15	1.34451	P7
7.09993	29	m15	1.34042	P7								25	m11	1.95128	P
7.10657	62	p9	0.53284	P7								60	p7	0.000134325	P
7.16387	60	p7	0.000183551	P								32	m18	2.99643	Gm
7.17235	60	p7	0.00138282	P								12	n12	14.3488	Gm
7.17601	107	q1	0.0201515	LmRNA								12	n12	14.3589	Gm
7.17724	32	m18	0.39891	Gm								17	m3	2.48771	L
7.18053	74	p21	1.8843	E4	E3n	LUX	EC					60	p7	9.85181e-07	P
7.1996	60	p7	0.0463276	P								29	m15	1.39841	P7
7.20533	70	p17	5.80275	E3c	E3n	EGc	EC	Gc				60	p7	0.00869022	P
7.22318	107	q1	0.350273	LmRNA								8	n8	0.184212	P7m
7.26144	107	q1	1.24784	LmRNA								81	p28	0.0968012	E3n	EGc	EC	Gc
7.31006	107	q1	0.182577	LmRNA								79	p26	0.126717	E4	E3n	LUX	EC
7.31326	62	p9	0.293347	P7								49	m35	0.027726	E4
7.3592	107	q1	0.193537	LmRNA								78	p25	6.13391	E4	E3n	LUX	EC
7.37929	94	g10	0.957933	P7m								15	m1	0.796533	LmRNA
7.3976	65	p12	0.292169	ZTL	ZG	Gc						60	p7	6.83993e-05	P
7.40436	100	g16	0.145629	E3m								17	m3	0.288079	L
7.40605	55	p2	0.100234	L								29	m15	1.38783	P7
7.41872	107	q1	0.185913	LmRNA								65	p12	4.58641e-05	ZTL	ZG	Gc
7.41944	107	q1	0.0795115	LmRNA								67	p14	0.15084	ZTL
7.42452	37	m23	1.24151	P7								29	m15	0.240646	P7
7.43333	107	q1	0.00999209	LmRNA								93	g9	0.000333937	P9m
7.43858	31	m17	1.2672	NI								29	m15	0.870834	P7
7.44176	15	m1	0.983161	LmRNA								3	n3	0.219162	E3m
7.44483	54	p1	1.30236	L								29	m15	0.00157325	P7
7.45408	104	d	2.43555	EC								63	p10	0.00831697	NI
7.45621	49	m35	0.185907	E4								29	m15	1.33645	P7
7.45938	94	g10	0.900186	P7m								17	m3	0.268812	L
7.46433	107	q1	0.103563	LmRNA								2	n2	1.00375	Tm
7.50218	63	p10	0.00439878	NI								51	m37	0.0014792	E4	E3n	LUX	EC
7.50557	107	q1	0.390057	LmRNA								100	g16	0.223161	E3m
7.51254	79	p26	0.192882	E4	E3n	LUX	EC					60	p7	0.0214748	P
7.5196	107	q1	0.318208	LmRNA								77	p24	12.9841	EC
7.53912	51	m37	0.767342	E4	E3n	LUX	EC					28	m14	0.488818	P7m
7.54196	29	m15	0.115644	P7								21	m7	1.21564	T
7.54198	89	g5	0.0384885	Tm								62	p9	0.181539	P7
7.5549	97	g13	1.46739	NIm								28	m14	0.761304	P7m
7.55575	93	g9	0.0425043	P9m								60	p7	0.00913103	P
7.55932	91	g7	0.768417	EC								28	m14	0.767303	P7m
7.56169	45	m31	0.741642	COP1								28	m14	0.570978	P7m
7.56318	28	m14	0.799976	P7m								24	m10	1.99514	EGc	EC
7.56802	107	q1	0.274275	LmRNA								76	p23	0.368809	E4
7.57971	107	q1	0.491461	LmRNA								62	p9	0.267317	P7
7.58057	29	m15	1.28746	P7								27	m13	0.401594	P9
7.58649	29	m15	0.0143349	P7								4	n4	1.3423	P9m
7.58979	8	n8	0.0740292	P7m								2	n2	0.147017	Tm
7.59137	35	m21	0.0449943	ZG								29	m15	1.39492	P7
7.59271	28	m14	0.793877	P7m								18	m4	0.398552	Lmo
7.593	50	m36	0.0229041	E4	E3n	LUX	EC					28	m14	0.775795	P7m
7.59431	56	p3	0.111839	L	Lmo							29	m15	1.35498	P7
7.59837	28	m14	0.0628306	P7m								14	n14	0.752002	COP1n	COP1
7.59988	28	m14	0.765382	P7m								1	n1	3.19621	LmRNA
7.6	107	q1	0.194852	LmRNA								20	m6	0.144033	T
7.60482	76	p23	0.415064	E4								29	m15	1.35339	P7
7.60826	107	q1	0.049807	LmRNA								17	m3	0.156365	L
7.61107	44	m30	1.39339	E3n								28	m14	0.78985	P7m
7.61146	48	m34	0.480135	E4m	LUXm							29	m15	1.34932	P7
7.61169	107	q1	0.0533221	LmRNA								56	p3	0.15234	L	Lmo
7.61783	28	m14	1.19686	P7m								23	m9	0.778355	E3c	EGc	EC
7.62038	103	c	0.77825	L	Lmo							28	m14	2.13012	P7m
7.62462	81	p28	1.97578	E3n	EGc	EC	Gc					28	m14	0.79723	P7m
7.62697	103	c	2	L	Lmo							25	m11	3.53282	P
7.62747	80	p27	0.927195	LUX								29	m15	1.30815	P7
7.62956	28	m14	0.783832	P7m								11	n11	0.537724	NIm
7.63091	85	g1	0.169322	LmRNA								28	m14	0.56768	P7m
7.64424	52	m38	0.79261									28	m14	0.500001	P7m
7.64609	84	p31	0.138411	EGc	EC							28	m14	0.789452	P7m
7.64615	108	q2	0.796831	Gm								28	m14	0.115725	P7m
7.64753	85	g1	0.146793	LmRNA								63	p10	0.102653	NI
7.64901	85	g1	0.199299	LmRNA								37	m23	0.351006	P7
7.64972	28	m14	0.0792116	P7m								4	n4	0.782562	P9m
7.65114	83	p30	0.89784									28	m14	0.789008	P7m
7.6525	59	p6	0.299595	COP1c	COP1n							28	m14	0.743653	P7m
7.65371	99	g15	0.453938	Gm								28	m14	0.788996	P7m
7.65635	28	m14	0.240595	P7m								10	n10	0.742198	NIm
7.65927	95	g11	0.607123	P7m								28	m14	0.786459	P7m
7.65961	106	f	1.2335	P7m								29	m15	3.22198	P7
7.6625	29	m15	0.471715	P7								28	m14	1.09648	P7m
7.66578	68	p15	2.89228	COP1c	COP1n							28	m14	0.787462	P7m
7.66682	28	m14	0.286719	P7m								3	n3	0.760481	E3m
7.667	85	g1	0.198561	LmRNA								60	p7	0.0475137	P
7.6744	28	m14	0.229338	P7m								5	n5	0.780526	COP1c
7.67627	107	q1	0.185267	LmRNA								22	m8	0.299139	T
7.67648	73	p20	0.113969	E3c	E3n							28	m14	0.777661	P7m
7.67886	65	p12	4.92508	ZTL	ZG	Gc						29	m15	1.18633	P7
7.68038	107	q1	0.389587	LmRNA								3	n3	0.253791	E3m
7.68248	81	p28	1.63077	E3n	EGc	EC	Gc					63	p10	0.00687032	NI
7.68645	85	g1	0.199806	LmRNA								31	m17	0.905528	NI
7.68793	28	m14	0.337665	P7m								27	m13	0.792637	P9
7.6912	105	e	1.28413	P9m	P7m	NIm	Tm	E4m	E3m	LUXm	Gm	29	m15	2.318	P7
7.69151	107	q1	0.53809	LmRNA								26	m12	0.131486	P9m
7.69267	28	m14	0.207318	P7m								16	m2	0.783349	LmRNA
7.69471	48	m34	0.621338	E4m	LUXm							28	m14	0.78608	P7m
7.69568	67	p14	0.225716	ZTL								62	p9	0.396858	P7
7.69573	64	p11	0.519378	Gc								28	m14	0.735753	P7m
7.69678	28	m14	0.849281	P7m								21	m7	0.775073	T
7.69815	107	q1	0.0315663	LmRNA								98	g14	0.00572735	Gm
7.69898	88	g4	0.010798	Tm								28	m14	0.752708	P7m
7.69908	29	m15	0.019692	P7								14	n14	1.01554	COP1n	COP1
7.69934	37	m23	0.0178997	P7								23	m9	2.1933	E3c	EGc	EC
7.7013	62	p9	0.791438	P7								28	m14	0.76075	P7m
7.70202	40	m26	0.513441	E3m								28	m14	0.724944	P7m
7.70222	28	m14	0.772171	P7m								7	n7	0.167434	P9m
7.70274	38	m24	0.0285906	NI								29	m15	1.17305	P7
7.70345	100	g16	0.235691	E3m								11	n11	0.00817052	NIm
7.70376	107	q1	3.37553	LmRNA								103	c	0.457498	L	Lmo
7.70395	103	c	0.0749701	L	Lmo							37	m23	3.51545	P7
7.70476	41	m27	0.771625	COP1c	COP1n							28	m14	0.102067	P7m
7.70723	47	m33	0.769142	COP1								28	m14	5.74616	P7m
7.70757	29	m15	1.15919	P7								26	m12	1.19733	P9m
7.71038	96	g12	0.172754	NIm								28	m14	0.799596	P7m
7.71049	38	m24	0.0957449	NI								28	m14	0.769072	P7m
7.71171	61	p8	0.812444	P9								28	m14	0.737535	P7m
7.71441	62	p9	0.57595	P7								11	n11	0.0293584	NIm
7.71679	85	g1	0.197504	LmRNA								25	m11	1.39838	P
7.71787	80	p27	0.723166	LUX								28	m14	0.742417	P7m
7.71999	61	p8	0.110885	P9								29	m15	1.39451	P7
7.72039	86	g2	0.0165137	E4m	LUXm							29	m15	1.3238	P7
7.72148	30	m16	0.661077	NIm								28	m14	0.783768	P7m
7.72336	107	q1	2.13962	LmRNA								23	m9	0.447513	E3c	EGc	EC
7.72378	78	p25	8.27758	E4	E3n	LUX	EC					29	m15	1.20755	P7
7.72396	101	a	1.632	LmRNA								11	n11	0.00699199	NIm
7.72557	28	m14	0.731046	P7m								22	m8	0.360326	T
7.72703	47	m33	1.0971	COP1								29	m15	1.13862	P7
7.72864	49	m35	0.746729	E4								28	m14	0.318197	P7m
7.73417	106	f	0.799979	P7m								28	m14	3.21491	P7m
7.73711	28	m14	19.0861	P7m								6	n6	0.762949	COP1n	COP1
7.7373	58	p5	3.01086	T								28	m14	0.717228	P7m
7.73743	29	m15	0.130197	P7								7	n7	1.1683	P9m
7.75187	28	m14	0.776473	P7m								25	m11	1.31682	P
7.75439	90	g6	0.477774	E4m	LUXm							62	p9	0.378921	P7
7.75806	44	m30	2.20331	E3n								29	m15	1.15188	P7
7.75951	67	p14	0.141713	ZTL								29	m15	1.15481	P7
7.76405	55	p2	0.749717	L								28	m14	0.298935	P7m
7.76489	94	g10	0.993577	P7m								49	m35	0.0480773	E4
7.76512	71	p18	5.00425	EGc	EC							29	m15	1.16146	P7
7.76604	94	g10	0.598493	P7m								28	m14	0.590334	P7m
7.76675	107	q1	0.1938	LmRNA								85	g1	0.581348	LmRNA
7.77239	50	m36	0.0255265	E4	E3n	LUX	EC					29	m15	1.10474	P7
7.77385	45	m31	0.595923	COP1								29	m15	1.18072	P7
7.77651	11	n11	0.0667091	NIm								8	n8	0.379464	P7m
7.77747	107	q1	0.0362315	LmRNA								101	a	1.41107	LmRNA
7.78399	43	m29	5.16255	E3n								29	m15	1.14747	P7
7.78595	75	p22	0.598884									28	m14	0.753838	P7m
7.78661	62	p9	0.5626	P7								31	m17	0.968452	NI
7.78778	52	m38	1.14175									29	m15	0.5	P7
7.78974	109	q3	0.771298	P9m								28	m14	0.32182	P7m
7.79079	83	p30	0.903014									29	m15	1.12507	P7
7.7966	39	m25	1.11975									29	m15	1.79994	P7
7.80033	104	d	3.87916	EC								18	m4	0.398189	Lmo
7.80148	107	q1	0.172199	LmRNA								33	m19	0.648377	E3n	EGc	EC	Gc
7.80187	62	p9	0.567074	P7								54	p1	3.57636e-06	L
7.80299	103	c	0.012063	L	Lmo							11	n11	3.97693	NIm
7.80778	81	p28	1.43862	E3n	EGc	EC	Gc					25	m11	1.65596	P
7.8083	81	p28	1.45198	E3n	EGc	EC	Gc					11	n11	0.0253068	NIm
7.81324	96	g12	0.251281	NIm								29	m15	1.08659	P7
7.81733	62	p9	0.527714	P7								15	m1	0.60593	LmRNA
7.81858	29	m15	1.36845	P7								13	n13	1.20369	E4m	LUXm
7.82305	79	p26	0.20815	E4	E3n	LUX	EC					25	m11	1.6836	P
7.82318	64	p11	0.622892	Gc								15	m1	0.740701	LmRNA
7.82677	29	m15	0.0252233	P7								6	n6	1.10357	COP1n	COP1
7.82793	25	m11	1.53218	P								23	m9	2.01393	E3c	EGc	EC
7.8292	93	g9	0.597628	P9m								29	m15	1.12479	P7
7.83506	85	g1	0.194385	LmRNA								16	m2	0.431574	LmRNA
7.83525	34	m20	0.7185	ZTL								28	m14	0.654901	P7m
7.83594	94	g10	0.845318	P7m								19	m5	0.438236	Tm
7.83997	28	m14	0.428071	P7m								8	n8	0.570405	P7m
7.84451	97	g13	0.899123	NIm								29	m15	1.12559	P7
7.84633	60	p7	0.0754588	P								23	m9	2.19997	E3c	EGc	EC
7.85055	77	p24	6.71032	EC								62	p9	0.405404	P7
7.85471	107	q1	0.0356005	LmRNA								58	p5	0.634435	T
7.85477	100	g16	0.198382	E3m								55	p2	0.00410827	L
7.86612	100	g16	0.167819	E3m								56	p3	0.190262	L	Lmo
7.86986	62	p9	0.4008	P7								40	m26	0.392399	E3m
7.87201	94	g10	0.827244	P7m								20	m6	0.554297	T
7.87614	93	g9	0.0561774	P9m								25	m11	1.97439	P
7.87825	69	p16	0.578669	E3c								63	p10	0.0827344	NI
7.87849	80	p27	0.580657	LUX								63	p10	0.00197237	NI
7.88334	70	p17	8.0165	E3c	E3n	EGc	EC	Gc				2	n2	0.0913734	Tm
7.88401	94	g10	0.665688	P7m								31	m17	0.973043	NI
7.88432	84	p31	0.0103211	EGc	EC							29	m15	1.24904	P7
7.88679	29	m15	1.17257	P7								24	m10	0.13516	EGc	EC
7.88944	107	q1	0.45773	LmRNA								90	g6	0.222921	E4m	LUXm
7.89117	31	m17	0.363286	NI								8	n8	0.87378	P7m
7.89324	107	q1	0.595084	LmRNA								40	m26	0.575537	E3m
7.89559	72	p19	0.840362	E3c	E3n							37	m23	0.146623	P7
7.89597	12	n12	5.42421	Gm								8	n8	0.0593183	P7m
7.89786	101	a	2.39483	LmRNA								29	m15	1.31368	P7
7.90803	54	p1	0.366684	L								8	n8	0.000141456	P7m
7.91078	48	m34	0.340753	E4m	LUXm							31	m17	0.146401	NI
7.91586	94	g10	0.70968	P7m								27	m13	0.496614	P9
7.91593	57	p4	0.577332	T								29	m15	1.03384	P7
7.91599	64	p11	0.560734	Gc								11	n11	0.0768044	NIm
7.91762	107	q1	0.716266	LmRNA								106	f	0.157215	P7m
7.91802	60	p7	0.0491715	P								2	n2	0.881293	Tm
7.91963	29	m15	1.03466	P7								22	m8	0.355018	T
7.92227	102	b	3.79015	NIm								62	p9	0.592032	P7
7.92663	74	p21	1.50414	E4	E3n	LUX	EC					11	n11	0.0963723	NIm
7.93135	29	m15	0.935599	P7								23	m9	1.58706	E3c	EGc	EC
7.93428	93	g9	0.086878	P9m								63	p10	0.0364376	NI
7.93677	27	m13	0.0662666	P9								15	m1	0.373506	LmRNA
7.93866	26	m12	0.246592	P9m								20	m6	0.0155142	T
7.94012	104	d	3.29444	EC								92	g8	2.15198e-08	P9m
7.94028	90	g6	0.244411	E4m	LUXm							37	m23	0.136319	P7
7.9409	104	d	2.84057	EC								28	m14	0.481313	P7m
7.9447	101	a	1.54109	LmRNA								48	m34	0.340877	E4m	LUXm
7.94558	62	p9	0.491421	P7								57	p4	0.414879	T
7.95155	80	p27	0.514865	LUX								11	n11	0.00015404	NIm
7.95453	56	p3	0.0610967	L	Lmo							25	m11	1.99528	P
7.95762	103	c	3.22767	L	Lmo							60	p7	0.0820551	P
7.95901	77	p24	12.2136	EC								25	m11	1.4749	P
7.96394	67	p14	0.0522887	ZTL								17	m3	0.267819	L
7.96702	32	m18	4.36875	Gm								8	n8	0.220888	P7m
7.96806	27	m13	0.513792	P9								8	n8	0.35115	P7m
7.96837	94	g10	0.803804	P7m								46	m32	0.130657	EC
7.96869	29	m15	0.0444923	P7								10	n10	0.956037	NIm
7.97117	74	p21	1.75186	E4	E3n	LUX	EC					55	p2	0.053161	L
7.97122	79	p26	0.468769	E4	E3n	LUX	EC					62	p9	0.488479	P7
7.97225	107	q1	0.490972	LmRNA								88	g4	0.0192995	Tm
7.97263	85	g1	0.19873	LmRNA								9	n9	0.135672	P7m
7.97573	85	g1	0.199173	LmRNA								68	p15	4.38981	COP1c	COP1n
7.97698	49	m35	0.147802	E4								8	n8	0.361718	P7m
7.97755	100	g16	0.236952	E3m								54	p1	0.00122995	L
7.97778	85	g1	0.155424	LmRNA								14	n14	0.01927	COP1n	COP1
7.98171	33	m19	0.531864	E3n	EGc	EC	Gc					28	m14	0.178726	P7m
7.98215	85	g1	0.149066	LmRNA								51	m37	0.0672114	E4	E3n	LUX	EC
7.98511	72	p19	0.869492	E3c	E3n							28	m14	0.530804	P7m
7.99168	63	p10	0.630943	NI								62	p9	0.198394	P7
7.99236	94	g10	0.802411	P7m								57	p4	0.370049	T
7.99272	98	g14	0.005486	Gm								49	m35	0.077578	E4
7.99309	76	p23	0.282061	E4								60	p7	0.061411	P
7.99313	104	d	1.16401	EC								25	m11	2.71348	P
7.99431	26	m12	0.57373	P9m								25	m11	1.97411	P
7.99544	87	g3	0.443065	L	Lmo							8	n8	0.289334	P7m
7.9957	94	g10	0.759419	P7m								88	g4	0.00537447	Tm
7.99756	60	p7	0.0513794	P								22	m8	0.235871	T
8.00088	58	p5	0.184233	T								25	m11	1.99368	P
8.00135	87	g3	0.792838	L	Lmo							25	m11	1.63858	P
8.00146	30	m16	0.753312	NIm								8	n8	0.36993	P7m
8.00196	14	n14	5.18692	COP1n	COP1							1	n1	7.34379e-05	LmRNA
8.00224	60	p7	0.0179263	P								31	m17	0.348323	NI
8.00466	72	p19	0.796655	E3c	E3n							55	p2	0.0886976	L
8.00485	94	g10	0.797834	P7m								2	n2	0.43495	Tm
8.00559	25	m11	1.41548	P								13	n13	1.13877	E4m	LUXm
8.00706	107	q1	5.34434	LmRNA								70	p17	0.876131	E3c	E3n	EGc	EC	Gc
8.00835	93	g9	0.0619901	P9m								37	m23	0.000578137	P7
8.00949	85	g1	0.195143	LmRNA								48	m34	0.56853	E4m	LUXm
8.01203	86	g2	0.0142678	E4m	LUXm							85	g1	0.198411	LmRNA
8.01317	103	c	2.84506	L	Lmo							29	m15	0.934494	P7
8.01345	34	m20	1.19727	ZTL								25	m11	1.99998	P
8.01406	88	g4	0.00887604	Tm								85	g1	0.197711	LmRNA
8.01588	72	p19	0.737105	E3c	E3n							15	m1	0.657934	LmRNA
8.01935	85	g1	0.179333	LmRNA								21	m7	0.317142	T
8.01952	96	g12	0.174713	NIm								85	g1	0.195006	LmRNA
8.01966	58	p5	2.634	T								29	m15	0.945544	P7
8.02103	55	p2	0.0412138	L								12	n12	14.219	Gm
8.02124	107	q1	0.0882992	LmRNA								31	m17	0.341906	NI
8.02536	85	g1	0.196226	LmRNA								20	m6	0.33522	T
8.02674	94	g10	0.861112	P7m								53	m39	0.0783945	LUX
8.02687	62	p9	0.533228	P7								46	m32	0.159311	EC
8.02689	78	p25	6.70597	E4	E3n	LUX	EC					37	m23	0.385317	P7
8.02782	78	p25	6.17735	E4	E3n	LUX	EC					31	m17	0.876019	NI
8.02784	94	g10	0.764823	P7m								76	p23	0.506249	E4
8.02848	104	d	2.7258	EC								16	m2	0.419871	LmRNA
8.02887	91	g7	0.700066	EC								85	g1	0.171905	LmRNA
8.03	62	p9	0.600802	P7								53	m39	0.161658	LUX
8.03004	79	p26	0.214428	E4	E3n	LUX	EC					37	m23	0.255899	P7
8.03248	22	m8	0.310008	T								8	n8	0.702363	P7m
8.03319	91	g7	0.461866	EC								29	m15	1.2414	P7
8.03331	85	g1	0.198119	LmRNA								77	p24	9.70364	EC
8.0334	76	p23	0.316512	E4								28	m14	0.539093	P7m
8.03599	62	p9	0.421069	P7								35	m21	0.0184739	ZG
8.03659	102	b	3.27652	NIm								8	n8	0.390534	P7m
8.03728	85	g1	0.176691	LmRNA								38	m24	0.029523	NI
8.0376	23	m9	1.87211	E3c	EGc	EC						21	m7	0.0478647	T
8.03805	72	p19	0.865802	E3c	E3n							25	m11	1.39012	P
8.03857	104	d	0.0105422	EC								82	p29	3.99991	E3n	EGc	EC	Gc
8.039	69	p16	0.579097	E3c								28	m14	0.515374	P7m
8.03917	85	g1	0.198057	LmRNA								74	p21	0.923025	E4	E3n	LUX	EC
8.04231	104	d	2.66164	EC								21	m7	0.17552	T
8.04395	69	p16	0.749582	E3c								8	n8	0.267494	P7m
8.04668	76	p23	0.246723	E4								49	m35	0.0870882	E4
8.04705	70	p17	6.58158	E3c	E3n	EGc	EC	Gc				19	m5	0.502321	Tm
8.0471	85	g1	0.19171	LmRNA								36	m22	0.0750652	P9
8.05034	63	p10	0.200338	NI								12	n12	13.4463	Gm
8.05093	69	p16	0.606297	E3c								29	m15	0.935471	P7
8.05113	78	p25	7.42705	E4	E3n	LUX	EC					28	m14	0.796764	P7m
8.05183	94	g10	0.69145	P7m								4	n4	0.0101445	P9m
8.05207	77	p24	18.7395	EC								27	m13	0.0773662	P9
8.05272	103	c	3.51284	L	Lmo							102	b	3.34206	NIm
8.05419	78	p25	6.41237	E4	E3n	LUX	EC					55	p2	0.114163	L
8.05547	85	g1	0.191707	LmRNA								3	n3	0.294178	E3m
8.05556	94	g10	0.753501	P7m								55	p2	0.0440639	L
8.05585	85	g1	0.186429	LmRNA								43	m29	4.74438	E3n
8.05626	9	n9	0.069206	P7m								8	n8	0.384531	P7m
8.05758	85	g1	0.158798	LmRNA								45	m31	0.566903	COP1
8.05767	85	g1	0.196389	LmRNA								22	m8	0.469094	T
8.0584	102	b	3.85868	NIm								85	g1	0.18797	LmRNA
8.05984	63	p10	0.71397	NI								28	m14	0.767535	P7m
8.06069	95	g11	1.31347	P7m								8	n8	0.385918	P7m
8.06156	98	g14	0.00482184	Gm								37	m23	0.183596	P7
8.06168	85	g1	0.189754	LmRNA								47	m33	7.5944	COP1
8.06179	82	p29	0.172169	E3n	EGc	EC	Gc					63	p10	0.154645	NI
8.06394	32	m18	0.113945	Gm								25	m11	2.62564	P
8.06507	85	g1	0.171531	LmRNA								23	m9	1.25411	E3c	EGc	EC
8.06618	63	p10	0.0592417	NI								56	p3	0.0731493	L	Lmo
8.06628	95	g11	0.625915	P7m								94	g10	1.0996	P7m
8.06634	19	m5	0.368536	Tm								8	n8	0.353159	P7m
8.06677	85	g1	0.186141	LmRNA								71	p18	5.68172	EGc	EC
8.06756	103	c	0.112764	L	Lmo							55	p2	3.31689	L
8.06829	94	g10	0.594424	P7m								25	m11	1.14514	P
8.06834	104	d	3.49867	EC								99	g15	0.283164	Gm
8.06851	104	d	2.59539	EC								102	b	3.09878	NIm
8.06941	108	q2	0.185363	Gm								85	g1	0.692624	LmRNA
8.06954	77	p24	13.7648	EC								17	m3	0.233918	L
8.0697	85	g1	0.184877	LmRNA								73	p20	0.118974	E3c	E3n
8.07057	90	g6	0.24996	E4m	LUXm							11	n11	0.111854	NIm
8.07223	85	g1	0.192362	LmRNA								84	p31	0.0445781	EGc	EC
8.07301	85	g1	0.184808	LmRNA								44	m30	3.2014	E3n
8.07368	74	p21	1.84888	E4	E3n	LUX	EC					48	m34	0.414311	E4m	LUXm
8.07535	37	m23	0.485298	P7								33	m19	0.177515	E3n	EGc	EC	Gc
8.07636	94	g10	0.747774	P7m								79	p26	0.466206	E4	E3n	LUX	EC
8.0768	85	g1	0.179447	LmRNA								18	m4	0.199645	Lmo
8.07903	62	p9	0.545512	P7								3	n3	0.309683	E3m
8.07917	92	g8	0.00500118	P9m								85	g1	0.196168	LmRNA
8.08272	85	g1	0.182979	LmRNA								24	m10	0.855155	EGc	EC
8.08302	48	m34	0.241947	E4m	LUXm							3	n3	0.357596	E3m
8.08322	74	p21	0.715416	E4	E3n	LUX	EC					62	p9	0.534631	P7
8.08557	85	g1	0.178696	LmRNA								17	m3	0.201343	L
8.08632	107	q1	0.711018	LmRNA								49	m35	0.435086	E4
8.08721	88	g4	0.00759926	Tm								62	p9	0.584764	P7
8.08758	28	m14	0.220915	P7m								20	m6	0.550882	T
8.09206	31	m17	1.91445	NI								13	n13	0.152447	E4m	LUXm
8.09211	85	g1	0.183798	LmRNA								50	m36	0.141711	E4	E3n	LUX	EC
8.09321	49	m35	0.124872	E4								13	n13	1.05014	E4m	LUXm
8.09345	49	m35	2.9779	E4								32	m18	0.101554	Gm
8.09504	98	g14	0.00465345	Gm								25	m11	1.73785	P
8.09556	69	p16	0.569037	E3c								54	p1	0.0165787	L
8.09602	94	g10	0.595446	P7m								16	m2	0.385135	LmRNA
8.09617	54	p1	0.0190746	L								28	m14	0.793122	P7m
8.09644	95	g11	0.704546	P7m								85	g1	0.176565	LmRNA
8.09648	85	g1	0.199438	LmRNA								6	n6	11.771	COP1n	COP1
8.09667	57	p4	0.73108	T								37	m23	0.248776	P7
8.09897	85	g1	0.177232	LmRNA								27	m13	0.314215	P9
8.10034	85	g1	0.198968	LmRNA								66	p13	0.154515	ZTL	ZG	Gc
8.10101	107	q1	0.86266	LmRNA								13	n13	1.14809	E4m	LUXm
8.10192	70	p17	5.60554	E3c	E3n	EGc	EC	Gc				54	p1	0.00553978	L
8.10228	85	g1	0.173445	LmRNA								58	p5	3.3594	T
8.10266	17	m3	0.224373	L								3	n3	0.255579	E3m
8.10355	46	m32	0.285231	EC								8	n8	0.115105	P7m
8.10372	106	f	2.66761	P7m								104	d	2.69543	EC
8.10429	85	g1	0.174541	LmRNA								52	m38	0.5
8.10433	22	m8	0.206836	T								11	n11	0.0281535	NIm
8.10574	67	p14	0.102567	ZTL								37	m23	0.302608	P7
8.10583	76	p23	0.272142	E4								31	m17	0.978361	NI
8.10617	37	m23	1.19155	P7								34	m20	0.15149	ZTL
8.10627	97	g13	1.66199	NIm								72	p19	0.827998	E3c	E3n
8.1084	63	p10	0.0310032	NI								15	m1	0.477241	LmRNA
8.10915	101	a	1.71805	LmRNA								91	g7	0.805447	EC
8.1099	100	g16	0.283078	E3m								85	g1	0.16034	LmRNA
8.1104	62	p9	0.624299	P7								27	m13	0.375619	P9
8.11048	57	p4	0.692636	T								28	m14	0.516306	P7m
8.11051	85	g1	0.140874	LmRNA								62	p9	0.725349	P7
8.11051	85	g1	0.199414	LmRNA								75	p22	0.499894
8.11265	101	a	1.84717	LmRNA								51	m37	0.0930412	E4	E3n	LUX	EC
8.11306	48	m34	0.902982	E4m	LUXm							13	n13	0.255788	E4m	LUXm
8.1138	95	g11	0.360573	P7m								37	m23	0.00844622	P7
8.11388	85	g1	0.170349	LmRNA								10	n10	0.339825	NIm
8.11508	94	g10	0.725586	P7m								34	m20	0.319525	ZTL
8.11545	18	m4	0.310882	Lmo								8	n8	0.36947	P7m
8.11583	85	g1	0.171645	LmRNA								34	m20	0.672653	ZTL
8.1162	85	g1	0.199999	LmRNA								81	p28	2.24374	E3n	EGc	EC	Gc
8.11658	85	g1	0.174541	LmRNA								39	m25	1.8
8.11696	85	g1	0.159756	LmRNA								70	p17	4.97437	E3c	E3n	EGc	EC	Gc
8.11861	67	p14	0.105244	ZTL								63	p10	0.156992	NI
8.11928	85	g1	0.17205	LmRNA								83	p30	0.9
8.12196	104	d	0.587381	EC								31	m17	2.60417	NI
8.12303	94	g10	0.62818	P7m								7	n7	0.0378696	P9m
8.12415	103	c	0.198449	L	Lmo							85	g1	1.51774	LmRNA
8.12423	100	g16	0.222247	E3m								27	m13	0.571	P9
8.12503	62	p9	0.57783	P7								5	n5	0.147848	COP1c
8.12568	94	g10	0.638789	P7m								91	g7	0.965371	EC
8.12597	107	q1	0.203201	LmRNA								19	m5	0.510636	Tm
8.12783	49	m35	0.0934767	E4								3	n3	0.247941	E3m
8.12903	85	g1	0.163233	LmRNA								40	m26	0.508601	E3m
8.12906	88	g4	0.0167682	Tm								63	p10	0.0590108	NI
8.12981	62	p9	0.648229	P7								55	p2	0.208534	L
8.13065	62	p9	0.455656	P7								22	m8	0.626661	T
8.13099	100	g16	0.566537	E3m								30	m16	0.167871	NIm
8.13153	103	c	0.110075	L	Lmo							21	m7	3.10019	T
8.13229	79	p26	0.212308	E4	E3n	LUX	EC					11	n11	0.23541	NIm
8.13265	104	d	3.27258	EC								78	p25	8.95186	E4	E3n	LUX	EC
8.13363	94	g10	0.62903	P7m								18	m4	0.249577	Lmo
8.13587	49	m35	14.0042	E4								12	n12	0.164456	Gm
8.13909	37	m23	0.631948	P7								26	m12	0.0146826	P9m
8.14175	85	g1	0.199888	LmRNA								65	p12	3.19893	ZTL	ZG	Gc
8.14221	107	q1	0.910047	LmRNA								32	m18	3.20502	Gm
8.14242	28	m14	0.816831	P7m								2	n2	0.594098	Tm
8.14258	72	p19	0.852799	E3c	E3n							21	m7	0.0682803	T
8.14267	48	m34	0.36762	E4m	LUXm							8	n8	0.51685	P7m
8.14438	94	g10	0.671357	P7m								92	g8	0.0010458	P9m
8.14487	8	n8	0.367693	P7m								4	n4	0.0191752	P9m
8.14544	94	g10	0.724577	P7m								5	n5	0.10685	COP1c
8.14698	80	p27	0.313863	LUX								15	m1	0.774991	LmRNA
8.148	58	p5	7.79224	T								8	n8	0.354885	P7m
8.14814	105	e	0.16788	P9m	P7m	NIm	Tm	E4m	E3m	LUXm	Gm	85	g1	1.99162	LmRNA
8.14906	27	m13	2.1869	P9								23	m9	0.396009	E3c	EGc	EC
8.151	94	g10	0.618235	P7m								65	p12	6.09937	ZTL	ZG	Gc
8.15171	104	d	3.12122	EC								77	p24	9.05745	EC
8.15172	101	a	1.67596	LmRNA								97	g13	1.26943	NIm
8.15303	104	d	3.12232	EC								81	p28	2.33161	E3n	EGc	EC	Gc
8.15322	91	g7	0.961574	EC								62	p9	0.637299	P7
8.15894	94	g10	0.629879	P7m								68	p15	4.46315	COP1c	COP1n
8.15941	37	m23	0.684456	P7								3	n3	0.270408	E3m
8.16103	74	p21	1.24875	E4	E3n	LUX	EC					29	m15	0.827939	P7
8.16106	79	p26	0.199712	E4	E3n	LUX	EC					49	m35	0.169677	E4
8.16113	98	g14	0.00371338	Gm								85	g1	0.191068	LmRNA
8.16148	25	m11	0.232756	P								19	m5	1.69707	Tm
8.16202	109	q3	4.26096	P9m								85	g1	0.167309	LmRNA
8.16207	85	g1	0.160234	LmRNA								82	p29	0.109803	E3n	EGc	EC	Gc
8.16354	85	g1	0.167496	LmRNA								42	m28	9.04969
8.16359	97	g13	1.2179	NIm								8	n8	0.404673	P7m
8.16545	64	p11	0.00917213	Gc								8	n8	0.00175851	P7m
8.16594	104	d	2.41249	EC								45	m31	0.484045	COP1
8.16624	70	p17	4.61599	E3c	E3n	EGc	EC	Gc				28	m14	0.783916	P7m
8.1669	104	d	2.64153	EC								49	m35	0.262745	E4
8.16789	48	m34	0.342129	E4m	LUXm							46	m32	0.277261	EC
8.16948	94	g10	0.598783	P7m								9	n9	0.130693	P7m
8.16963	99	g15	0.492391	Gm								51	m37	0.117585	E4	E3n	LUX	EC
8.16977	104	d	2.75934	EC								46	m32	0.180311	EC
8.17054	107	q1	1.15448	LmRNA								61	p8	0.507688	P9
8.17069	100	g16	0.254317	E3m								37	m23	0.849772	P7
8.17092	85	g1	0.149867	LmRNA								12	n12	12.8443	Gm
8.17102	49	m35	8.22577e-06	E4								31	m17	0.151013	NI
8.17171	85	g1	0.149334	LmRNA								78	p25	7.59024	E4	E3n	LUX	EC
8.17272	23	m9	0.362621	E3c	EGc	EC						16	m2	1.98309	LmRNA
8.17352	94	g10	0.614599	P7m								56	p3	0.110281	L	Lmo
8.17488	98	g14	0.00482081	Gm								11	n11	0.16098	NIm
8.17577	89	g5	0.24289	Tm								29	m15	0.824279	P7
8.17625	80	p27	0.464785	LUX								17	m3	0.228644	L
8.17638	104	d	0.145709	EC								62	p9	0.61214	P7
8.17671	62	p9	0.636338	P7								61	p8	0.498734	P9
8.17686	88	g4	0.0166632	Tm								25	m11	1.42362	P
8.17688	33	m19	3.59763e-07	E3n	EGc	EC	Gc					14	n14	0.191924	COP1n	COP1
8.17698	85	g1	0.186833	LmRNA								59	p6	1.18657	COP1c	COP1n
8.17729	51	m37	3.72006	E4	E3n	LUX	EC					1	n1	0.143603	LmRNA
8.1784	76	p23	0.299848	E4								25	m11	1.22449	P
8.17935	77	p24	12.5251	EC								31	m17	0.745308	NI
8.17935	32	m18	0.000155128	Gm								14	n14	3.32518	COP1n	COP1
8.17961	98	g14	2.70874e-06	Gm								8	n8	0.00250866	P7m
8.18085	25	m11	1.48712	P								15	m1	0.481319	LmRNA
8.18202	50	m36	0.00191117	E4	E3n	LUX	EC					14	n14	0.0361586	COP1n	COP1
8.18239	61	p8	0.0427397	P9								60	p7	1.1338	P
8.18347	97	g13	1.96085	NIm								78	p25	6.79492	E4	E3n	LUX	EC
8.18356	14	n14	3.29046e-06	COP1n	COP1							10	n10	0.115015	NIm
8.1846	85	g1	0.163712	LmRNA								49	m35	0.341984	E4
8.18478	104	d	2.48602	EC								60	p7	0.201051	P
8.18545	8	n8	0.405154	P7m								7	n7	0.0595501	P9m
8.18571	49	m35	2.17874	E4								23	m9	0.229148	E3c	EGc	EC
8.18587	104	d	2.76735	EC								67	p14	0.153543	ZTL
8.18602	28	m14	0.550827	P7m								15	m1	0.491636	LmRNA
8.18621	87	g3	0.635046	L	Lmo							85	g1	0.174792	LmRNA
8.18821	103	c	2.54435	L	Lmo							1	n1	5.17661	LmRNA
8.18842	58	p5	3.22543	T								14	n14	0.000195675	COP1n	COP1
8.18842	58	p5	0.721607	T								21	m7	0.142096	T
8.1893	51	m37	0.112716	E4	E3n	LUX	EC					5	n5	0.293218	COP1c
8.19018	104	d	2.94458	EC								55	p2	0.199255	L
8.19075	62	p9	0.652097	P7								44	m30	0.300918	E3n
8.19082	78	p25	6.50062	E4	E3n	LUX	EC					21	m7	0.0357974	T
8.19218	104	d	0.435141	EC								22	m8	2.68453	T
8.19271	49	m35	0.187353	E4								33	m19	0.166601	E3n	EGc	EC	Gc
8.19297	77	p24	11.6877	EC								16	m2	0.479809	LmRNA
8.19454	8	n8	0.377339	P7m								3	n3	0.243417	E3m
8.19479	69	p16	0.600763	E3c								14	n14	0.000425603	COP1n	COP1
8.19526	104	d	2.76115	EC								48	m34	0.57531	E4m	LUXm
8.19624	49	m35	0.19013	E4								40	m26	0.573041	E3m
8.19692	34	m20	0.259159	ZTL								8	n8	0.13087	P7m
8.19738	63	p10	0.0600794	NI								48	m34	0.699959	E4m	LUXm
8.19839	104	d	0.554992	EC								11	n11	2.54643	NIm
8.19848	94	g10	0.595375	P7m								38	m24	0.0333528	NI
8.19851	62	p9	0.640367	P7								4	n4	0.057856	P9m
8.1989	94	g10	0.573784	P7m								43	m29	1.7586	E3n
8.19916	62	p9	0.670234	P7								51	m37	0.61019	E4	E3n	LUX	EC
8.19959	33	m19	0.638148	E3n	EGc	EC	Gc					31	m17	0.172632	NI
8.20119	45	m31	0.440475	COP1								8	n8	0.589553	P7m
8.20142	101	a	1.77273	LmRNA								85	g1	0.120605	LmRNA
8.20146	94	g10	0.637291	P7m								35	m21	0.0568626	ZG
8.20154	62	p9	0.640206	P7								38	m24	0.0540867	NI
8.20191	69	p16	0.557533	E3c								9	n9	0.0184939	P7m
8.2025	61	p8	1.12336	P9								25	m11	1.55948	P
8.203	74	p21	1.69579	E4	E3n	LUX	EC					30	m16	0.865989	NIm
8.20304	63	p10	0.025092	NI								27	m13	0.234106	P9
8.20383	78	p25	6.77898	E4	E3n	LUX	EC					16	m2	0.429593	LmRNA
8.20403	80	p27	0.506036	LUX								55	p2	0.111844	L
8.20424	69	p16	0.630329	E3c								62	p9	0.623227	P7
8.20441	51	m37	1.1509	E4	E3n	LUX	EC					25	m11	0.0148393	P
8.20465	60	p7	0.049058	P								46	m32	0.24615	EC
8.20507	67	p14	0.0904074	ZTL								30	m16	0.990544	NIm
8.20534	103	c	2.53501	L	Lmo							51	m37	0.305411	E4	E3n	LUX	EC
8.20558	21	m7	0.348452	T								8	n8	0.417581	P7m
8.20609	55	p2	0.134879	L								13	n13	1.09739	E4m	LUXm
8.20632	64	p11	0.539713	Gc								25	m11	1.32942	P
8.20749	106	f	3.77972	P7m								103	c	3.49824	L	Lmo
8.2075	90	g6	0.243178	E4m	LUXm							55	p2	0.163935	L
8.20818	69	p16	0.605019	E3c								51	m37	0.150428	E4	E3n	LUX	EC
8.20835	91	g7	0.992966	EC								8	n8	0.390018	P7m
8.20836	62	p9	0.636945	P7								13	n13	1.33321	E4m	LUXm
8.20878	78	p25	6.42895	E4	E3n	LUX	EC					18	m4	0.33813	Lmo
8.20982	81	p28	1.40639	E3n	EGc	EC	Gc					18	m4	0.399637	Lmo
8.21057	85	g1	0.181895	LmRNA								1	n1	2.0148	LmRNA
8.21069	68	p15	2.45565	COP1c	COP1n							14	n14	4.2312e-07	COP1n	COP1
8.21088	74	p21	1.30432	E4	E3n	LUX	EC					16	m2	0.458744	LmRNA
8.21109	104	d	2.25087	EC								43	m29	2.608	E3n
8.21249	89	g5	0.158463	Tm								51	m37	0.0510575	E4	E3n	LUX	EC
8.21253	101	a	1.64198	LmRNA								16	m2	0.318262	LmRNA
8.21258	98	g14	0.00378544	Gm								94	g10	0.623089	P7m
8.21308	89	g5	0.0823669	Tm								28	m14	0.150903	P7m
8.21413	103	c	0.430035	L	Lmo							27	m13	3.64849	P9
8.21443	94	g10	0.628409	P7m								32	m18	3.49729	Gm
8.21493	41	m27	0.0738404	COP1c	COP1n							14	n14	3.42293e-05	COP1n	COP1
8.21564	70	p17	5.09935	E3c	E3n	EGc	EC	Gc				1	n1	4.68298	LmRNA
8.21585	101	a	1.62089	LmRNA								95	g11	0.923404	P7m
8.21625	62	p9	0.625826	P7								9	n9	0.168329	P7m
8.21679	49	m35	0.417013	E4								37	m23	0.324763	P7
8.2174	51	m37	0.137931	E4	E3n	LUX	EC					32	m18	3.34746	Gm
8.21793	93	g9	0.0539837	P9m								30	m16	0.99647	NIm
8.2181	72	p19	0.972354	E3c	E3n							51	m37	0.0136201	E4	E3n	LUX	EC
8.2183	105	e	0.225263	P9m	P7m	NIm	Tm	E4m	E3m	LUXm	Gm	58	p5	2.84011	T
8.21837	85	g1	0.138919	LmRNA								32	m18	3.27515	Gm
8.21898	74	p21	1.07202	E4	E3n	LUX	EC					51	m37	0.00580602	E4	E3n	LUX	EC
8.2195	26	m12	0.526792	P9m								11	n11	0.0405256	NIm
8.22071	101	a	2.25481	LmRNA								28	m14	0.796553	P7m
8.22145	71	p18	5.96202	EGc	EC							28	m14	0.695834	P7m
8.22281	31	m17	0.935819	NI								2	n2	0.945188	Tm
8.22369	106	f	1.64922	P7m								85	g1	0.149123	LmRNA
8.22371	43	m29	1.65278	E3n								8	n8	0.432658	P7m
8.22398	90	g6	0.293316	E4m	LUXm							51	m37	0.00111871	E4	E3n	LUX	EC
8.2244	104	d	2.24371	EC								101	a	1.84806	LmRNA
8.22511	14	n14	0.0882107	COP1n	COP1							4	n4	0.000109529	P9m
8.22525	16	m2	0.463824	LmRNA								13	n13	1.16322	E4m	LUXm
8.22529	100	g16	0.256322	E3m								91	g7	0.88923	EC
8.22576	89	g5	0.261106	Tm								85	g1	0.12354	LmRNA
8.22692	9	n9	0.265865	P7m								3	n3	0.0563503	E3m
8.22733	100	g16	0.18386	E3m								77	p24	6.24474	EC
8.22776	51	m37	0.319535	E4	E3n	LUX	EC					16	m2	0.0209515	LmRNA
8.22779	91	g7	1.13698	EC								86	g2	0.00646887	E4m	LUXm
8.228	94	g10	0.619922	P7m								77	p24	9.27423	EC
8.23084	51	m37	1.48227	E4	E3n	LUX	EC					23	m9	0.0790413	E3c	EGc	EC
8.23093	77	p24	12.2134	EC								9	n9	0.0254774	P7m
8.23146	94	g10	0.617962	P7m								33	m19	0.207791	E3n	EGc	EC	Gc
8.23158	53	m39	0.206487	LUX								28	m14	0.150975	P7m
8.23185	100	g16	0.15483	E3m								33	m19	0.330858	E3n	EGc	EC	Gc
8.23193	96	g12	0.136378	NIm								62	p9	0.626186	P7
8.23243	101	a	1.80264	LmRNA								94	g10	0.550002	P7m
8.23335	70	p17	4.03899	E3c	E3n	EGc	EC	Gc				8	n8	0.313292	P7m
8.23405	77	p24	13.1469	EC								30	m16	0.94037	NIm
8.23457	92	g8	1.46205e-06	P9m								40	m26	0.580188	E3m
8.23473	33	m19	1.44104	E3n	EGc	EC	Gc					25	m11	0.166184	P
8.23508	102	b	3.4508	NIm								77	p24	12.0114	EC
8.23518	32	m18	3.19169	Gm								16	m2	0.4137	LmRNA
8.23643	37	m23	0.170002	P7								17	m3	0.00453477	L
8.23738	98	g14	0.00416903	Gm								14	n14	0.0146783	COP1n	COP1
8.23742	62	p9	0.66506	P7								24	m10	1.23527	EGc	EC
8.23748	103	c	2.94549	L	Lmo							91	g7	0.807449	EC
8.23752	51	m37	0.000434558	E4	E3n	LUX	EC					24	m10	1.60507	EGc	EC
8.23812	94	g10	0.599095	P7m								47	m33	1.34522	COP1
8.23831	87	g3	0.618161	L	Lmo							51	m37	0.0417285	E4	E3n	LUX	EC
8.23833	51	m37	0.0796102	E4	E3n	LUX	EC					46	m32	0.207496	EC
8.23857	92	g8	0.0167674	P9m								62	p9	0.649335	P7
8.23865	88	g4	0.0159986	Tm								21	m7	0.0180831	T
8.23902	51	m37	0.306095	E4	E3n	LUX	EC					12	n12	12.9749	Gm
8.23904	51	m37	0.111596	E4	E3n	LUX	EC					41	m27	0.0842842	COP1c	COP1n
8.23958	104	d	2.59099	EC								40	m26	0.490221	E3m
8.23965	64	p11	0.683899	Gc								30	m16	0.0749866	NIm
8.24001	30	m16	1.27719	NIm								29	m15	0.468765	P7
8.24038	40	m26	0.565067	E3m								27	m13	0.474318	P9
8.24054	88	g4	0.0133063	Tm								29	m15	0.836224	P7
8.24061	32	m18	3.11603	Gm								9	n9	0.0459463	P7m
8.24062	105	e	0.0638146	P9m	P7m	NIm	Tm	E4m	E3m	LUXm	Gm	51	m37	1.89037	E4	E3n	LUX	EC
8.24151	77	p24	10.4855	EC								51	m37	0.00400331	E4	E3n	LUX	EC
8.24152	95	g11	1.39967	P7m								40	m26	0.551966	E3m
8.24159	67	p14	0.0676606	ZTL								48	m34	0.326844	E4m	LUXm
8.24226	83	p30	0.9									62	p9	0.658007	P7
8.24287	101	a	1.85195	LmRNA								62	p9	0.701933	P7
8.24313	46	m32	0.0988922	EC								11	n11	0.270188	NIm
8.24331	94	g10	0.49461	P7m								62	p9	0.648803	P7
8.24431	66	p13	0.124111	ZTL	ZG	Gc						62	p9	0.645119	P7
8.24488	80	p27	0.567489	LUX								53	m39	0.163421	LUX
8.245	94	g10	0.591955	P7m								93	g9	0.425679	P9m
8.24551	75	p22	0.500985									62	p9	0.659357	P7
8.24588	62	p9	0.67953	P7								21	m7	0.41644	T
8.24589	79	p26	0.177454	E4	E3n	LUX	EC					55	p2	0.0398417	L
8.24599	100	g16	0.174392	E3m								76	p23	0.690177	E4
8.24645	62	p9	0.660109	P7								50	m36	0.0789351	E4	E3n	LUX	EC
8.24656	89	g5	0.264808	Tm								14	n14	0.0363805	COP1n	COP1
8.24665	93	g9	0.202684	P9m								14	n14	0.00901193	COP1n	COP1
8.2467	104	d	2.84135	EC								93	g9	0.457139	P9m
8.24683	78	p25	6.69519	E4	E3n	LUX	EC					9	n9	0.0426853	P7m
8.24698	100	g16	0.250443	E3m								16	m2	0.367486	LmRNA
8.24704	37	m23	1.33419	P7								8	n8	0.424295	P7m
8.24797	77	p24	12.8691	EC								48	m34	0.486084	E4m	LUXm
8.24809	62	p9	0.662683	P7								6	n6	2.37592	COP1n	COP1
8.24893	81	p28	1.59984	E3n	EGc	EC	Gc					21	m7	0.192196	T
8.25053	94	g10	0.713763	P7m								89	g5	0.109467	Tm
8.25056	25	m11	0.1906	P								20	m6	1.27896	T
8.2515	98	g14	0.00441401	Gm								91	g7	0.871203	EC
8.25192	34	m20	1.1943	ZTL								21	m7	0.0455442	T
8.25237	8	n8	0.120577	P7m								5	n5	0.345797	COP1c
8.25278	104	d	0.0150979	EC								50	m36	2.38218	E4	E3n	LUX	EC
8.25295	97	g13	1.07703	NIm								23	m9	1.80613	E3c	EGc	EC
8.25353	95	g11	1.36851	P7m								70	p17	5.5359	E3c	E3n	EGc	EC	Gc
8.25355	62	p9	0.651166	P7								52	m38	0.513155
8.25367	85	g1	0.149571	LmRNA								7	n7	0.266174	P9m
8.2541	86	g2	0.0115864	E4m	LUXm							62	p9	0.662541	P7
8.2541	103	c	0.660279	L	Lmo							62	p9	1.96551	P7
8.2546	104	d	2.41451	EC								51	m37	0.754203	E4	E3n	LUX	EC
8.25489	71	p18	2.98339	EGc	EC							62	p9	0.65049	P7
8.25518	103	c	1.94111	L	Lmo							26	m12	3.90957	P9m
8.25541	90	g6	0.193095	E4m	LUXm							19	m5	0.456212	Tm
8.25544	103	c	2.76227	L	Lmo							45	m31	0.470459	COP1
8.25581	101	a	1.73673	LmRNA								24	m10	1.53191	EGc	EC
8.2559	94	g10	0.58969	P7m								61	p8	0.566394	P9
8.25611	40	m26	0.549321	E3m								9	n9	0.0605257	P7m
8.2563	62	p9	0.662632	P7								47	m33	12.8997	COP1
8.25644	104	d	2.51426	EC								84	p31	0.0154094	EGc	EC
8.25655	100	g16	0.268846	E3m								1	n1	3.8499	LmRNA
8.25677	76	p23	0.565241	E4								26	m12	0.179756	P9m
8.25679	91	g7	0.692177	EC								23	m9	1.86869	E3c	EGc	EC
8.25686	98	g14	0.00400559	Gm								51	m37	0.00888682	E4	E3n	LUX	EC
8.25759	72	p19	0.87249	E3c	E3n							16	m2	0.364961	LmRNA
8.25772	48	m34	0.656565	E4m	LUXm							14	n14	3.16664e-05	COP1n	COP1
8.25782	23	m9	1.71992	E3c	EGc	EC						14	n14	0.068936	COP1n	COP1
8.25816	61	p8	1.0847	P9								37	m23	0.165348	P7
8.25841	91	g7	0.800416	EC								59	p6	0.125754	COP1c	COP1n
8.25842	84	p31	0.199302	EGc	EC							51	m37	0.0379852	E4	E3n	LUX	EC
8.25863	61	p8	0.703846	P9								14	n14	0.000559796	COP1n	COP1
8.25891	74	p21	1.47841	E4	E3n	LUX	EC					27	m13	0.414086	P9
8.25905	100	g16	0.227734	E3m								34	m20	0.311338	ZTL
8.25932	106	f	2.3508	P7m								23	m9	2.01845	E3c	EGc	EC
8.25967	25	m11	1.23423	P								22	m8	0.262012	T
8.25993	38	m24	0.0345516	NI								23	m9	1.87797	E3c	EGc	EC
8.25997	67	p14	0.0817186	ZTL								15	m1	0.622662	LmRNA
8.26046	94	g10	0.609157	P7m								80	p27	0.833533	LUX
8.26094	101	a	1.60917	LmRNA								26	m12	1.20871	P9m
8.26123	104	d	2.42869	EC								24	m10	1.13782	EGc	EC
8.2628	65	p12	0.615658	ZTL	ZG	Gc						49	m35	0.159559	E4
8.26294	62	p9	0.637683	P7								59	p6	0.670212	COP1c	COP1n
8.26323	59	p6	0.297446	COP1c	COP1n							51	m37	0.259227	E4	E3n	LUX	EC
8.26337	104	d	2.37311	EC								59	p6	0.488272	COP1c	COP1n
8.26411	63	p10	0.220106	NI								20	m6	0.200172	T
8.26477	51	m37	0.00194851	E4	E3n	LUX	EC					7	n7	0.218542	P9m
8.26499	78	p25	6.67683	E4	E3n	LUX	EC					53	m39	0.177275	LUX
8.26646	74	p21	1.19315	E4	E3n	LUX	EC					14	n14	0.0394347	COP1n	COP1
8.26704	103	c	0.283514	L	Lmo							61	p8	3.79074	P9
8.2671	100	g16	0.232782	E3m								95	g11	1.33349	P7m
8.26758	51	m37	0.430643	E4	E3n	LUX	EC					8	n8	0.630977	P7m
8.26763	104	d	2.38509	EC								94	g10	0.513514	P7m
8.2679	100	g16	0.254597	E3m								60	p7	0.172236	P
8.26898	86	g2	0.00819014	E4m	LUXm							51	m37	0.218939	E4	E3n	LUX	EC
8.26941	31	m17	1.7432e-05	NI								14	n14	0.481698	COP1n	COP1
8.26968	94	g10	0.58993	P7m								44	m30	2.49326	E3n
8.26983	76	p23	0.278356	E4								17	m3	0.216005	L
8.2701	51	m37	0.697288	E4	E3n	LUX	EC					29	m15	0.00874864	P7
8.27014	72	p19	0.812675	E3c	E3n							61	p8	0.259996	P9
8.27049	51	m37	0.0388721	E4	E3n	LUX	EC					6	n6	0.664131	COP1n	COP1
8.27101	82	p29	0.15006	E3n	EGc	EC	Gc					1	n1	4.16159	LmRNA
8.27279	94	g10	0.583391	P7m								87	g3	0.591362	L	Lmo
8.27315	89	g5	0.235194	Tm								45	m31	0.544363	COP1
8.27315	76	p23	0.337042	E4								51	m37	0.368032	E4	E3n	LUX	EC
8.27359	69	p16	0.578043	E3c								11	n11	0.427653	NIm
8.2739	51	m37	0.0477419	E4	E3n	LUX	EC					27	m13	0.311174	P9
8.27483	16	m2	0.273021	LmRNA								3	n3	0.377826	E3m
8.27489	105	e	2.41135	P9m	P7m	NIm	Tm	E4m	E3m	LUXm	Gm	104	d	1.99692	EC
8.27496	14	n14	0.277792	COP1n	COP1							3	n3	0.0403818	E3m
8.27542	95	g11	0.672063	P7m								62	p9	0.666214	P7
8.27545	94	g10	0.59155	P7m								6	n6	3.80245	COP1n	COP1
8.27583	31	m17	0.164971	NI								12	n12	8.22535	Gm
8.27681	99	g15	0.445544	Gm								62	p9	0.680593	P7
8.27726	90	g6	0.320994	E4m	LUXm							23	m9	2.11619	E3c	EGc	EC
8.27791	51	m37	0.0404575	E4	E3n	LUX	EC					42	m28	20
8.27792	62	p9	0.674027	P7								39	m25	1.8
8.27856	94	g10	0.581028	P7m								83	p30	0.899819
8.27857	103	c	2.16711	L	Lmo							101	a	1.72465	LmRNA
8.27897	94	g10	0.577132	P7m								50	m36	0.0151922	E4	E3n	LUX	EC
8.28001	106	f	0.668674	P7m								62	p9	1.87803	P7
8.28048	103	c	5.87861	L	Lmo							65	p12	3.18709	ZTL	ZG	Gc
8.28099	67	p14	0.110055	ZTL								28	m14	0.454143	P7m
8.28118	93	g9	0.41118	P9m								8	n8	0.413284	P7m
8.28146	94	g10	0.583647	P7m								75	p22	0.5
8.28151	80	p27	0.775025	LUX								62	p9	0.670186	P7
8.28178	78	p25	7.04074	E4	E3n	LUX	EC					60	p7	0.14885	P
8.28212	74	p21	1.96979	E4	E3n	LUX	EC					20	m6	0.519829	T
8.28216	101	a	1.71222	LmRNA								1	n1	2.79874	LmRNA
8.28224	91	g7	0.777745	EC								77	p24	11.2361	EC
8.28267	107	q1	0.642942	LmRNA								5	n5	0.427445	COP1c
8.28289	81	p28	1.71859	E3n	EGc	EC	Gc					1	n1	3.8894	LmRNA
8.28294	104	d	0.18749	EC								66	p13	2.37659	ZTL	ZG	Gc
8.28308	94	g10	0.584388	P7m								52	m38	0.500005
8.28342	87	g3	0.466495	L	Lmo							33	m19	0.160855	E3n	EGc	EC	Gc
8.28345	46	m32	0.154917	EC								28	m14	0.150908	P7m
8.28363	14	n14	0.010926	COP1n	COP1							5	n5	0.335756	COP1c
8.28381	71	p18	0.349544	EGc	EC							14	n14	0.000439695	COP1n	COP1
8.28393	72	p19	0.819871	E3c	E3n							49	m35	0.226211	E4
8.28405	69	p16	0.593688	E3c								45	m31	0.599146	COP1
8.28423	62	p9	0.667664	P7								37	m23	2.00374	P7
8.28447	51	m37	0.00985094	E4	E3n	LUX	EC					21	m7	0.892704	T
8.28468	62	p9	0.682118	P7								10	n10	0.324016	NIm
8.285	2	n2	0.744479	Tm								1	n1	4.42268	LmRNA
8.28528	108	q2	1.48375	Gm								62	p9	0.678751	P7
8.28529	96	g12	0.253856	NIm								51	m37	0.143024	E4	E3n	LUX	EC
8.28534	92	g8	0.0113796	P9m								14	n14	0.000193566	COP1n	COP1
8.2856	76	p23	0.275884	E4								15	m1	0.588231	LmRNA
8.28578	107	q1	1.20071	LmRNA								94	g10	0.580596	P7m
8.2858	78	p25	6.43902	E4	E3n	LUX	EC					17	m3	0.2103	L
8.28677	76	p23	0.520659	E4								70	p17	6.22806	E3c	E3n	EGc	EC	Gc
8.2868	104	d	2.38142	EC								36	m22	0.0809873	P9
8.28694	61	p8	0.71536	P9								51	m37	0.0353309	E4	E3n	LUX	EC
8.28705	101	a	1.61015	LmRNA								4	n4	0.0261316	P9m
8.28717	89	g5	0.209109	Tm								1	n1	3.49706	LmRNA
8.28722	104	d	2.61022	EC								39	m25	1.8
8.28722	104	d	2.61022	EC								42	m28	20
8.28722	104	d	2.61022	EC								52	m38	0.5
8.28722	104	d	2.61022	EC								75	p22	0.5
8.28722	104	d	2.61022	EC								83	p30	0.9
8.28732	104	d	2.61022	EC								39	m25	1.8
8.28743	104	d	2.61022	EC								42	m28	20
8.28764	104	d	2.61022	EC								52	m38	0.5
8.28772	104	d	2.61022	EC								75	p22	0.5
8.28793	104	d	2.61022	EC								83	p30	0.9
8.28795	104	d	2.61022	EC								39	m25	1.8
8.28835	104	d	2.61022	EC								42	m28	20
8.28889	104	d	2.61022	EC								52	m38	0.5
8.2889	104	d	2.61022	EC								75	p22	0.5
8.28896	104	d	2.61022	EC								83	p30	0.9
8.28908	104	d	2.61022	EC								39	m25	1.8
8.2891	104	d	2.61022	EC								42	m28	20
8.28956	104	d	2.61022	EC								52	m38	0.5
8.28958	104	d	2.61022	EC								75	p22	0.5
8.29174	104	d	2.61022	EC								83	p30	0.9
8.29222	104	d	2.61022	EC								39	m25	1.8
8.29258	104	d	2.61022	EC								42	m28	20
8.29309	104	d	2.61022	EC								52	m38	0.5
8.2933	104	d	2.61022	EC								75	p22	0.5
8.29345	104	d	2.61022	EC								83	p30	0.9
8.29374	51	m37	0.199141	E4	E3n	LUX	EC					10	n10	0.192958	NIm
8.29397	91	g7	0.833627	EC								33	m19	0.180963	E3n	EGc	EC	Gc
8.29408	58	p5	0.470633	T								55	p2	0.197071	L
8.29419	94	g10	0.582106	P7m								10	n10	0.328989	NIm
8.29425	47	m33	0.420228	COP1								8	n8	2.39854	P7m
8.29435	36	m22	0.0383801	P9								23	m9	1.8783	E3c	EGc	EC
8.29689	4	n4	0.102213	P9m								1	n1	4.73995	LmRNA
8.29701	101	a	1.67658	LmRNA								9	n9	0.188436	P7m
8.29703	97	g13	0.958774	NIm								62	p9	0.662479	P7
8.29709	65	p12	1.83268	ZTL	ZG	Gc						51	m37	0.233163	E4	E3n	LUX	EC
8.2971	100	g16	0.224946	E3m								67	p14	0.17288	ZTL
8.29727	104	d	2.39205	EC								6	n6	19.8072	COP1n	COP1
8.29729	19	m5	16.4303	Tm								12	n12	0.595179	Gm
8.29746	62	p9	0.676776	P7								36	m22	0.12904	P9
8.29788	64	p11	0.542877	Gc								54	p1	0.0566258	L
8.29812	100	g16	0.214927	E3m								57	p4	0.423698	T
8.2982	51	m37	0.0809856	E4	E3n	LUX	EC					43	m29	5.74664	E3n
8.29834	30	m16	0.533159	NIm								23	m9	1.7624	E3c	EGc	EC
8.29851	51	m37	0.0778106	E4	E3n	LUX	EC					9	n9	0.228309	P7m
8.29854	101	a	1.68438	LmRNA								37	m23	1.69653	P7
8.2986	91	g7	0.733537	EC								74	p21	1.25962	E4	E3n	LUX	EC
8.29907	91	g7	0.259538	EC								90	g6	0.855469	E4m	LUXm
8.29954	23	m9	0.0599155	E3c	EGc	EC						4	n4	1.82717	P9m
8.29972	8	n8	3.05377	P7m								1	n1	0.439285	LmRNA
8.3003	63	p10	0.355893	NI								33	m19	0.17511	E3n	EGc	EC	Gc
8.30031	88	g4	0.0122532	Tm								1	n1	4.686	LmRNA
8.30039	51	m37	0.0285924	E4	E3n	LUX	EC					14	n14	0.0480395	COP1n	COP1
8.30047	18	m4	0.259372	Lmo								12	n12	13.5662	Gm
8.30077	32	m18	2.94801	Gm								19	m5	0.402562	Tm
8.30103	94	g10	0.593355	P7m								39	m25	1.7996
8.30111	14	n14	0.671929	COP1n	COP1							2	n2	0.015474	Tm
8.30124	106	f	2.51743	P7m								70	p17	5.34829	E3c	E3n	EGc	EC	Gc
8.30172	93	g9	0.179284	P9m								51	m37	0.302877	E4	E3n	LUX	EC
8.3018	104	d	3.12237	EC								91	g7	0.823474	EC
8.30262	12	n12	13.1173	Gm								1	n1	3.94301	LmRNA
8.30281	94	g10	0.574691	P7m								42	m28	19.9997
8.30351	94	g10	0.5982	P7m								24	m10	0.976358	EGc	EC
8.30363	101	a	1.8599	LmRNA								8	n8	0.438007	P7m
8.30394	94	g10	0.57168	P7m								71	p18	2.78284	EGc	EC
8.30406	96	g12	0.12847	NIm								94	g10	0.590533	P7m
8.30442	100	g16	0.252094	E3m								15	m1	0.557945	LmRNA
8.30452	106	f	2.63407	P7m								101	a	1.64737	LmRNA
8.30467	94	g10	0.572814	P7m								30	m16	0.499842	NIm
8.30486	51	m37	0.0683185	E4	E3n	LUX	EC					39	m25	1.8
8.3049	100	g16	0.254944	E3m								18	m4	0.231514	Lmo
8.30493	36	m22	0.0682893	P9								8	n8	0.417946	P7m
8.30511	32	m18	3.88569	Gm								1	n1	3.27911	LmRNA
8.30515	103	c	1.43443	L	Lmo							94	g10	0.64854	P7m
8.30555	50	m36	0.429306	E4	E3n	LUX	EC					8	n8	0.042554	P7m
8.30592	67	p14	0.0998868	ZTL								9	n9	0.0278466	P7m
8.30641	103	c	3.22062	L	Lmo							7	n7	0.0915491	P9m
8.30653	101	a	1.69432	LmRNA								68	p15	3.03668	COP1c	COP1n
8.30672	60	p7	0.242485	P								51	m37	0.0895999	E4	E3n	LUX	EC
8.30681	38	m24	0.0804678	NI								8	n8	0.417474	P7m
8.30684	94	g10	0.755032	P7m								82	p29	0.0161604	E3n	EGc	EC	Gc
8.30723	94	g10	0.587583	P7m								14	n14	0.113824	COP1n	COP1
8.30739	61	p8	0.233729	P9								32	m18	3.11157	Gm
8.30749	104	d	2.66927	EC								96	g12	0.110045	NIm
8.30759	8	n8	0.419439	P7m								6	n6	0.00562565	COP1n	COP1
8.30809	100	g16	0.259541	E3m								36	m22	0.0127133	P9
8.30814	90	g6	0.269328	E4m	LUXm							1	n1	3.78893	LmRNA
8.30817	104	d	2.49263	EC								30	m16	0.488035	NIm
8.3084	92	g8	0.000762286	P9m								28	m14	0.789512	P7m
8.30844	23	m9	1.96298	E3c	EGc	EC						3	n3	0.294695	E3m
8.30871	82	p29	0.0922211	E3n	EGc	EC	Gc					8	n8	0.411592	P7m
8.30876	62	p9	0.666898	P7								48	m34	0.615055	E4m	LUXm
8.30877	62	p9	0.684832	P7								42	m28	20.0055
8.30901	95	g11	1.28654	P7m								78	p25	6.79456	E4	E3n	LUX	EC
8.30949	101	a	1.69265	LmRNA								66	p13	0.101779	ZTL	ZG	Gc
8.30964	82	p29	0.192753	E3n	EGc	EC	Gc					54	p1	0.0723552	L
8.30987	53	m39	0.105998	LUX								40	m26	0.585687	E3m
8.31034	97	g13	1.32205	NIm								64	p11	0.542525	Gc
8.31042	82	p29	0.0085492	E3n	EGc	EC	Gc					29	m15	1.39988	P7
8.31047	36	m22	8.39416e-05	P9								14	n14	4.91789e-05	COP1n	COP1
8.3105	70	p17	4.9782	E3c	E3n	EGc	EC	Gc				62	p9	0.69957	P7
8.31124	107	q1	0.248935	LmRNA								28	m14	0.0447749	P7m
8.31126	38	m24	4.30841e-07	NI								14	n14	0.0431971	COP1n	COP1
8.31134	14	n14	1.38913e-05	COP1n	COP1							7	n7	0.350223	P9m
8.31142	101	a	1.68884	LmRNA								73	p20	0.103281	E3c	E3n
8.31201	101	a	1.69931	LmRNA								42	m28	20
8.31207	55	p2	0.260369	L								8	n8	0.42713	P7m
8.31282	94	g10	0.586013	P7m								60	p7	0.42064	P
8.31296	78	p25	6.63235	E4	E3n	LUX	EC					27	m13	0.37217	P9
8.31301	90	g6	0.264037	E4m	LUXm							29	m15	0.755546	P7
8.31301	87	g3	0.796515	L	Lmo							54	p1	0.0234546	L
8.31355	53	m39	0.000549623	LUX								14	n14	0.428926	COP1n	COP1
8.31388	101	a	1.63794	LmRNA								12	n12	12.3186	Gm
8.31425	81	p28	1.34693	E3n	EGc	EC	Gc					27	m13	0.473145	P9
8.31448	76	p23	0.310391	E4								21	m7	0.248939	T
8.31463	24	m10	6.46629e-06	EGc	EC							14	n14	0.0516174	COP1n	COP1
8.3147	101	a	1.80777	LmRNA								81	p28	1.7924	E3n	EGc	EC	Gc
8.31491	16	m2	7.96213e-05	LmRNA								14	n14	0.262504	COP1n	COP1
8.31498	51	m37	0.0978772	E4	E3n	LUX	EC					44	m30	4.43459	E3n
8.31504	41	m27	2.16918	COP1c	COP1n							23	m9	0.199518	E3c	EGc	EC
8.3153	101	a	1.69013	LmRNA								75	p22	0.499996
8.31537	101	a	1.6687	LmRNA								84	p31	0.117644	EGc	EC
8.31542	70	p17	5.31407	E3c	E3n	EGc	EC	Gc				49	m35	0.245528	E4
8.31546	101	a	1.67261	LmRNA								52	m38	0.50001
8.3157	103	c	0.255354	L	Lmo							53	m39	3.12793	LUX
8.31627	94	g10	0.566911	P7m								54	p1	0.091823	L
8.31628	57	p4	0.630458	T								51	m37	0.409074	E4	E3n	LUX	EC
8.31629	54	p1	1.15738	L								13	n13	0.0765344	E4m	LUXm
8.31642	94	g10	0.593312	P7m								1	n1	2.3914	LmRNA
8.31685	47	m33	9.4527	COP1								14	n14	9.91255e-05	COP1n	COP1
8.31695	104	d	2.81834	EC								38	m24	0.0340587	NI
8.31729	101	a	1.71889	LmRNA								13	n13	1.27954	E4m	LUXm
8.3173	101	a	1.71814	LmRNA								93	g9	0.261271	P9m
8.3173	54	p1	0.26944	L								46	m32	8.81597e-05	EC
8.31739	60	p7	0.1728	P								33	m19	0.18022	E3n	EGc	EC	Gc
8.31778	66	p13	0.103445	ZTL	ZG	Gc						14	n14	6.78448e-05	COP1n	COP1
8.31815	34	m20	0.183635	ZTL								11	n11	1.16378	NIm
8.31829	51	m37	0.881788	E4	E3n	LUX	EC					26	m12	0.20662	P9m
8.31877	52	m38	0.309535									14	n14	3.21516e-05	COP1n	COP1
8.31941	69	p16	0.58805	E3c								43	m29	2.64015	E3n
8.31963	104	d	2.43754	EC								103	c	2.20271	L	Lmo
8.31967	70	p17	5.15533	E3c	E3n	EGc	EC	Gc				51	m37	0.600999	E4	E3n	LUX	EC
8.31969	89	g5	0.245904	Tm								43	m29	1.56969	E3n
8.31972	109	q3	0.669995	P9m								62	p9	0.53818	P7
8.31996	87	g3	0.924053	L	Lmo							55	p2	0.0629523	L
8.32005	75	p22	0.446658									14	n14	0.00029908	COP1n	COP1
8.32013	44	m30	0.000190612	E3n								14	n14	0.82708	COP1n	COP1
8.32044	51	m37	0.115786	E4	E3n	LUX	EC					36	m22	0.0886268	P9
8.32045	101	a	1.75135	LmRNA								72	p19	0.973322	E3c	E3n
8.32061	70	p17	5.18302	E3c	E3n	EGc	EC	Gc				45	m31	0.367813	COP1
8.3208	39	m25	0.000108066									14	n14	1.27397	COP1n	COP1
8.32083	101	a	1.69004	LmRNA								44	m30	3.4524	E3n
8.32127	101	a	1.70297	LmRNA								77	p24	10.2839	EC
8.3215	45	m31	0.465313	COP1								3	n3	0.273692	E3m
8.32164	91	g7	0.7398	EC								72	p19	0.887233	E3c	E3n
8.32181	80	p27	0.484285	LUX								37	m23	0.0077477	P7
8.32191	101	a	1.69632	LmRNA								47	m33	13.3427	COP1
8.32217	101	a	1.66316	LmRNA								39	m25	1.79975
8.32231	94	g10	0.602836	P7m								84	p31	0.0970503	EGc	EC
8.32237	109	q3	1.69642	P9m								23	m9	1.98346	E3c	EGc	EC
8.32252	75	p22	0.499979									23	m9	1.74475	E3c	EGc	EC
8.32259	18	m4	0.292319	Lmo								13	n13	1.11145	E4m	LUXm
8.32271	101	a	1.72484	LmRNA								10	n10	0.293904	NIm
8.32276	11	n11	0.253968	NIm								3	n3	0.0455752	E3m
8.32318	23	m9	4.55329	E3c	EGc	EC						6	n6	1.70492	COP1n	COP1
8.32361	91	g7	0.782716	EC								34	m20	0.86781	ZTL
8.32382	74	p21	1.56448	E4	E3n	LUX	EC					56	p3	0.129754	L	Lmo
8.32385	80	p27	0.672204	LUX								43	m29	1.0902	E3n
8.3243	77	p24	4.42499	EC								29	m15	0.226564	P7
8.32434	101	a	1.65436	LmRNA								61	p8	0.590761	P9
8.32445	14	n14	9.85428e-05	COP1n	COP1							6	n6	26.1699	COP1n	COP1
8.32463	85	g1	0.137088	LmRNA								56	p3	0.0867709	L	Lmo
8.32467	94	g10	0.58423	P7m								59	p6	0.799601	COP1c	COP1n
8.32475	43	m29	4.94576	E3n								23	m9	1.73756	E3c	EGc	EC
8.32475	70	p17	5.14143	E3c	E3n	EGc	EC	Gc				43	m29	1.55331	E3n
8.32503	90	g6	0.269819	E4m	LUXm							43	m29	1.72095	E3n
8.32523	101	a	1.67179	LmRNA								50	m36	0.120441	E4	E3n	LUX	EC
8.3256	52	m38	0.08598									51	m37	0.500012	E4	E3n	LUX	EC
8.32562	65	p12	0.549124	ZTL	ZG	Gc						54	p1	1.76886e-06	L
8.32576	109	q3	2.20886	P9m								8	n8	0.427201	P7m
8.3258	57	p4	0.688817	T								16	m2	0.403268	LmRNA
8.32604	60	p7	0.597081	P								14	n14	0.000338308	COP1n	COP1
8.32611	39	m25	1.73191									23	m9	1.79968	E3c	EGc	EC
8.32616	43	m29	2.12045	E3n								32	m18	3.27557	Gm
8.3264	92	g8	2.25428e-05	P9m								79	p26	0.195603	E4	E3n	LUX	EC
8.32644	88	g4	0.0119352	Tm								51	m37	0.381359	E4	E3n	LUX	EC
8.32674	99	g15	0.395657	Gm								23	m9	1.78476	E3c	EGc	EC
8.32725	42	m28	5.06997									14	n14	0.00104103	COP1n	COP1
8.32772	21	m7	0.19644	T								14	n14	7.74364e-07	COP1n	COP1
8.32775	39	m25	1.79628									8	n8	0.42154	P7m
8.32779	42	m28	1.79757									23	m9	10.3805	E3c	EGc	EC
8.32798	100	g16	0.241748	E3m								20	m6	0.343561	T
8.32809	101	a	1.80457	LmRNA								74	p21	1.12867	E4	E3n	LUX	EC
8.32877	51	m37	0.312799	E4	E3n	LUX	EC					4	n4	0.101024	P9m
8.32905	92	g8	0.0163499	P9m								8	n8	0.418199	P7m
8.32931	23	m9	1.71071	E3c	EGc	EC						12	n12	12.5464	Gm
8.32968	70	p17	4.78342	E3c	E3n	EGc	EC	Gc				23	m9	1.85159	E3c	EGc	EC
8.32973	64	p11	0.556748	Gc								48	m34	0.542384	E4m	LUXm
8.32998	46	m32	0.0374485	EC								31	m17	0.158813	NI
8.33031	67	p14	0.122308	ZTL								1	n1	3.94867	LmRNA
8.33045	71	p18	2.21662	EGc	EC							8	n8	0.426447	P7m
8.33086	71	p18	3.17825	EGc	EC							51	m37	0.112443	E4	E3n	LUX	EC
8.33094	103	c	0.158273	L	Lmo							41	m27	3.78497	COP1c	COP1n
8.3315	72	p19	0.875621	E3c	E3n							29	m15	0.750026	P7
8.33158	49	m35	0.0612526	E4								2	n2	1.1359	Tm
8.33168	101	a	1.67907	LmRNA								36	m22	0.148132	P9
8.33228	101	a	1.65702	LmRNA								71	p18	4.5996	EGc	EC
8.33241	40	m26	0.549994	E3m								7	n7	0.0385487	P9m
8.33247	85	g1	0.119466	LmRNA								13	n13	1.19473	E4m	LUXm
8.33271	73	p20	0.0427508	E3c	E3n							14	n14	0.000103454	COP1n	COP1
8.33278	93	g9	0.505365	P9m								70	p17	5.28469	E3c	E3n	EGc	EC	Gc
8.33343	88	g4	0.0153253	Tm								37	m23	0.60624	P7
8.3341	102	b	1.9542	NIm								101	a	1.70695	LmRNA
8.33418	83	p30	0.899922									23	m9	1.73898	E3c	EGc	EC
8.33422	57	p4	0.66917	T								45	m31	0.594405	COP1
8.33433	90	g6	0.267069	E4m	LUXm							25	m11	1.16116	P
8.33441	100	g16	0.264987	E3m								51	m37	0.664002	E4	E3n	LUX	EC
8.33449	100	g16	0.272553	E3m								50	m36	0.000124728	E4	E3n	LUX	EC
8.3347	65	p12	4.9829	ZTL	ZG	Gc						58	p5	0.472348	T
8.33482	88	g4	0.00840248	Tm								70	p17	5.37297	E3c	E3n	EGc	EC	Gc
8.33494	105	e	2.15714	P9m	P7m	NIm	Tm	E4m	E3m	LUXm	Gm	23	m9	1.86938	E3c	EGc	EC
8.335	94	g10	0.573936	P7m								41	m27	0.0914188	COP1c	COP1n
8.33508	99	g15	0.728156	Gm								91	g7	1.13752	EC
8.33558	13	n13	0.0972322	E4m	LUXm							9	n9	1.14095	P7m
8.33561	23	m9	1.67427	E3c	EGc	EC						22	m8	0.39359	T
8.33576	79	p26	0.190099	E4	E3n	LUX	EC					34	m20	0.264695	ZTL
8.33584	70	p17	5.3829	E3c	E3n	EGc	EC	Gc				68	p15	4.1342	COP1c	COP1n
8.33636	108	q2	0.417604	Gm								8	n8	0.885285	P7m
8.33646	73	p20	0.0939763	E3c	E3n							8	n8	0.428128	P7m
8.33686	59	p6	0.712008	COP1c	COP1n							8	n8	0.41363	P7m
8.33749	25	m11	0.790498	P								2	n2	1.12078	Tm
8.33762	93	g9	0.0266743	P9m								17	m3	0.230307	L
8.33764	90	g6	0.247876	E4m	LUXm							27	m13	0.42568	P9
8.33766	80	p27	0.573485	LUX								9	n9	0.0828347	P7m
8.33813	62	p9	0.824346	P7								8	n8	0.407469	P7m
8.33814	101	a	1.91977	LmRNA								70	p17	5.14444	E3c	E3n	EGc	EC	Gc
8.33842	104	d	2.38683	EC								61	p8	0.670285	P9
8.33872	33	m19	0.406292	E3n	EGc	EC	Gc					2	n2	0.148656	Tm
8.33893	87	g3	0.499166	L	Lmo							72	p19	0.797293	E3c	E3n
8.3393	58	p5	0.705726	T								54	p1	0.0552084	L
8.33982	32	m18	3.0801	Gm								4	n4	0.00685041	P9m
8.34037	33	m19	0.0418065	E3n	EGc	EC	Gc					7	n7	0.175315	P9m
8.34041	81	p28	1.82815	E3n	EGc	EC	Gc					62	p9	0.696149	P7
8.34062	94	g10	0.553525	P7m								70	p17	4.99731	E3c	E3n	EGc	EC	Gc
8.34077	104	d	2.87916	EC								89	g5	0.140949	Tm
8.34078	80	p27	0.617464	LUX								16	m2	0.347227	LmRNA
8.34091	91	g7	0.812129	EC								67	p14	0.118421	ZTL
8.34179	72	p19	0.869449	E3c	E3n							11	n11	0.514899	NIm
8.3418	100	g16	0.230421	E3m								98	g14	0.00342078	Gm
8.34221	64	p11	0.557688	Gc								61	p8	0.368424	P9
8.34233	78	p25	6.34349	E4	E3n	LUX	EC					34	m20	0.358995	ZTL
8.34242	101	a	1.68652	LmRNA								38	m24	0.137065	NI
8.34257	66	p13	0.0264498	ZTL	ZG	Gc						8	n8	0.428235	P7m
8.34279	103	c	0.0203522	L	Lmo							50	m36	2.5827	E4	E3n	LUX	EC
8.34281	40	m26	0.530734	E3m								16	m2	0.419394	LmRNA
8.34343	55	p2	0.180225	L								33	m19	0.238365	E3n	EGc	EC	Gc
8.34363	103	c	3.19447	L	Lmo							4	n4	0.0534183	P9m
8.34375	22	m8	0.109701	T								17	m3	0.246838	L
8.34397	97	g13	1.72073	NIm								80	p27	0.521856	LUX
8.34439	34	m20	4.08965	ZTL								1	n1	0.80609	LmRNA
8.34446	55	p2	0.229174	L								3	n3	0.272694	E3m
8.3445	85	g1	0.149751	LmRNA								41	m27	0.0770053	COP1c	COP1n
8.34451	109	q3	1.24076	P9m								101	a	1.68547	LmRNA
8.34485	45	m31	1.38561	COP1								23	m9	0.513877	E3c	EGc	EC
8.34528	71	p18	7.75516	EGc	EC							23	m9	1.69534	E3c	EGc	EC
8.34561	80	p27	0.528985	LUX								18	m4	0.315768	Lmo
8.34579	16	m2	0.328893	LmRNA								12	n12	13.3996	Gm
8.34592	74	p21	1.63664	E4	E3n	LUX	EC					22	m8	0.550706	T
8.34641	58	p5	0.26941	T								56	p3	0.112697	L	Lmo
8.34641	87	g3	0.678377	L	Lmo							14	n14	0.032312	COP1n	COP1
8.34666	46	m32	0.163732	EC								33	m19	0.163448	E3n	EGc	EC	Gc
8.34675	104	d	1.77994	EC								23	m9	1.95641	E3c	EGc	EC
8.3471	69	p16	0.570633	E3c								56	p3	0.115671	L	Lmo
8.34712	101	a	1.70893	LmRNA								60	p7	0.426987	P
8.34713	60	p7	0.464811	P								8	n8	0.423343	P7m
8.34718	30	m16	1.1337	NIm								13	n13	0.600753	E4m	LUXm
8.34747	94	g10	0.688538	P7m								23	m9	0.579742	E3c	EGc	EC
8.34752	94	g10	0.57387	P7m								21	m7	0.995158	T
8.34777	104	d	2.4975	EC								86	g2	0.0081794	E4m	LUXm
8.34801	54	p1	0.0821493	L								51	m37	0.165845	E4	E3n	LUX	EC
8.34806	92	g8	0.0139376	P9m								51	m37	0.182518	E4	E3n	LUX	EC
8.34822	40	m26	0.222531	E3m								18	m4	0.547046	Lmo
8.34915	27	m13	0.0741337	P9								3	n3	0.235412	E3m
8.34921	103	c	0.0598372	L	Lmo							38	m24	2.93435	NI
8.34972	79	p26	0.241529	E4	E3n	LUX	EC					45	m31	0.407896	COP1
8.34989	32	m18	0.690921	Gm								22	m8	2.95203	T
8.35016	82	p29	0.16018	E3n	EGc	EC	Gc					45	m31	0.599965	COP1
8.35028	101	a	1.80012	LmRNA								80	p27	0.711375	LUX
8.35059	101	a	1.82891	LmRNA								79	p26	0.265021	E4	E3n	LUX	EC
8.3506	40	m26	0.563028	E3m								4	n4	0.0245536	P9m
8.35094	58	p5	0.633788	T								9	n9	0.140002	P7m
8.35148	60	p7	0.170363	P								40	m26	0.547096	E3m
8.35219	105	e	0.0731169	P9m	P7m	NIm	Tm	E4m	E3m	LUXm	Gm	70	p17	7.00835	E3c	E3n	EGc	EC	Gc
8.35261	74	p21	1.31407	E4	E3n	LUX	EC					21	m7	0.439593	T
8.35273	51	m37	0.370393	E4	E3n	LUX	EC					49	m35	0.292153	E4
8.3533	105	e	2.17999	P9m	P7m	NIm	Tm	E4m	E3m	LUXm	Gm	103	c	3.10974	L	Lmo
8.35362	61	p8	0.799607	P9								1	n1	4.42688	LmRNA
8.35422	48	m34	0.718706	E4m	LUXm							37	m23	0.657307	P7
8.35438	103	c	4.88182	L	Lmo							58	p5	3.23114	T
8.35491	68	p15	2.78913	COP1c	COP1n							8	n8	0.425714	P7m
8.35495	70	p17	5.61363	E3c	E3n	EGc	EC	Gc				3	n3	0.30818	E3m
8.35559	79	p26	0.246128	E4	E3n	LUX	EC					43	m29	1.22353	E3n
8.35575	73	p20	0.131949	E3c	E3n							23	m9	1.87631	E3c	EGc	EC
8.35592	76	p23	0.307783	E4								55	p2	0.219081	L
8.35658	104	d	2.81669	EC								85	g1	0.119475	LmRNA
8.35663	72	p19	0.74391	E3c	E3n							57	p4	0.411992	T
8.35664	94	g10	0.632671	P7m								36	m22	0.00332358	P9
8.35693	100	g16	0.228776	E3m								13	n13	1.42479	E4m	LUXm
8.35709	62	p9	0.700782	P7								20	m6	0.269172	T
8.35722	91	g7	0.678549	EC								79	p26	0.249191	E4	E3n	LUX	EC
8.35723	101	a	1.8892	LmRNA								89	g5	0.272035	Tm
8.35728	35	m21	0.0878825	ZG								8	n8	0.438395	P7m
8.35758	46	m32	0.175453	EC								32	m18	3.12581	Gm
8.35782	90	g6	0.261309	E4m	LUXm							36	m22	7.93798e-05	P9
8.35792	88	g4	0.00242869	Tm								69	p16	0.452169	E3c
8.35795	78	p25	6.34768	E4	E3n	LUX	EC					22	m8	0.521438	T
8.35812	91	g7	1.0485	EC								12	n12	13.5792	Gm
8.35827	72	p19	0.882795	E3c	E3n							44	m30	0.068299	E3n
8.35836	70	p17	5.26022	E3c	E3n	EGc	EC	Gc				65	p12	3.91141	ZTL	ZG	Gc
8.35846	88	g4	0.0126407	Tm								14	n14	0.0434971	COP1n	COP1
8.35858	74	p21	1.51855	E4	E3n	LUX	EC					61	p8	0.109396	P9
8.35907	100	g16	0.248337	E3m								80	p27	0.88881	LUX
8.35927	22	m8	0.312671	T								14	n14	0.036812	COP1n	COP1
8.35964	43	m29	2.55758	E3n								3	n3	0.272239	E3m
8.36048	70	p17	5.20802	E3c	E3n	EGc	EC	Gc				24	m10	1.75578	EGc	EC
8.36048	103	c	2.70202	L	Lmo							59	p6	0.456183	COP1c	COP1n
8.36073	10	n10	0.435945	NIm								8	n8	0.210679	P7m
8.36073	17	m3	0.194347	L								1	n1	5.01955	LmRNA
8.36118	52	m38	0.5									23	m9	1.61899	E3c	EGc	EC
8.3613	61	p8	0.650521	P9								8	n8	0.432312	P7m
8.36139	90	g6	0.252427	E4m	LUXm							7	n7	0.0593956	P9m
8.36151	78	p25	6.6025	E4	E3n	LUX	EC					49	m35	0.261884	E4
8.36154	81	p28	1.62448	E3n	EGc	EC	Gc					55	p2	0.237469	L
8.36163	26	m12	0.997351	P9m								8	n8	0.435498	P7m
8.36207	81	p28	1.55753	E3n	EGc	EC	Gc					17	m3	0.20605	L
8.36256	77	p24	11.0858	EC								1	n1	3.33001	LmRNA
8.36287	94	g10	0.556026	P7m								78	p25	7.89603	E4	E3n	LUX	EC
8.36298	64	p11	0.555545	Gc								46	m32	0.179864	EC
8.36354	77	p24	10.4292	EC								23	m9	1.59006	E3c	EGc	EC
8.36363	24	m10	0.0547724	EGc	EC							23	m9	1.86284	E3c	EGc	EC
8.36373	70	p17	5.18868	E3c	E3n	EGc	EC	Gc				37	m23	1.65577	P7
8.36385	104	d	0.153401	EC								53	m39	3.95101	LUX
8.36389	51	m37	0.226575	E4	E3n	LUX	EC					15	m1	0.51675	LmRNA
8.36401	102	b	2.26133	NIm								32	m18	3.20375	Gm
8.36425	94	g10	0.593293	P7m								51	m37	1.0594	E4	E3n	LUX	EC
8.36448	72	p19	0.875113	E3c	E3n							27	m13	0.344577	P9
8.36454	72	p19	0.905512	E3c	E3n							60	p7	0.148814	P
8.36455	51	m37	0.464704	E4	E3n	LUX	EC					22	m8	0.321466	T
8.36462	78	p25	7.44665	E4	E3n	LUX	EC					23	m9	1.37231	E3c	EGc	EC
8.36476	69	p16	0.575829	E3c								65	p12	5.06943	ZTL	ZG	Gc
8.36508	21	m7	0.186703	T								20	m6	0.21059	T
8.36514	101	a	1.81623	LmRNA								59	p6	0.371764	COP1c	COP1n
8.36526	108	q2	0.5725	Gm								101	a	1.64345	LmRNA
8.36535	80	p27	0.30481	LUX								49	m35	0.0642779	E4
8.3654	62	p9	0.686869	P7								30	m16	0.465431	NIm
8.36542	101	a	1.69223	LmRNA								21	m7	1.35559	T
8.36605	72	p19	0.904442	E3c	E3n							24	m10	1.69788	EGc	EC
8.36607	51	m37	0.252108	E4	E3n	LUX	EC					20	m6	0.432802	T
8.36623	51	m37	0.14899	E4	E3n	LUX	EC					38	m24	0.0845262	NI
8.36662	72	p19	0.884006	E3c	E3n							7	n7	0.109229	P9m
8.36666	92	g8	0.0119035	P9m								23	m9	1.59851	E3c	EGc	EC
8.36709	12	n12	0.514546	Gm								11	n11	13.3761	NIm
8.36745	21	m7	0.459863	T								3	n3	0.272659	E3m
8.36755	103	c	1.04606	L	Lmo							80	p27	3.85402	LUX
8.36759	94	g10	0.553744	P7m								3	n3	0.281889	E3m
8.36783	9	n9	0.277253	P7m								1	n1	5.17595	LmRNA
8.36799	106	f	1.56341	P7m								81	p28	3.74949	E3n	EGc	EC	Gc
8.36816	38	m24	1.18535	NI								13	n13	0.000358712	E4m	LUXm
8.36853	89	g5	0.225429	Tm								59	p6	0.376091	COP1c	COP1n
8.36862	46	m32	0.26321	EC								37	m23	0.39192	P7
8.36873	94	g10	0.561988	P7m								26	m12	0.908962	P9m
8.36928	59	p6	0.301279	COP1c	COP1n							14	n14	0.0317374	COP1n	COP1
8.3697	61	p8	0.478377	P9								58	p5	0.435123	T
8.36979	91	g7	0.676913	EC								69	p16	0.592084	E3c
8.36991	100	g16	0.250984	E3m								35	m21	0.0688451	ZG
8.36996	4	n4	0.00105364	P9m								3	n3	0.255214	E3m
8.37004	89	g5	0.225249	Tm								24	m10	1.80513	EGc	EC
8.37019	104	d	2.27	EC								87	g3	0.643304	L	Lmo
8.3705	97	g13	1.18027	NIm								76	p23	0.31298	E4
8.37072	78	p25	6.96969	E4	E3n	LUX	EC					36	m22	0.0358272	P9
8.37093	76	p23	0.735215	E4								12	n12	16.8555	Gm
8.37167	23	m9	0.292867	E3c	EGc	EC						20	m6	1.57002	T
8.37179	24	m10	0.444624	EGc	EC							8	n8	1.28066	P7m
8.37192	101	a	1.89529	LmRNA								33	m19	0.18444	E3n	EGc	EC	Gc
8.37195	49	m35	0.0307002	E4								14	n14	0.354983	COP1n	COP1
8.37209	67	p14	0.11792	ZTL								43	m29	2.54956	E3n
8.37252	34	m20	0.391404	ZTL								16	m2	0.980138	LmRNA
8.37259	70	p17	5.20247	E3c	E3n	EGc	EC	Gc				4	n4	0.0661919	P9m
8.37262	87	g3	0.56993	L	Lmo							58	p5	0.377361	T
8.37294	64	p11	0.542988	Gc								36	m22	0.0205111	P9
8.37306	45	m31	0.585337	COP1								14	n14	0.00907433	COP1n	COP1
8.37311	100	g16	0.259125	E3m								9	n9	0.192705	P7m
8.37323	49	m35	0.362143	E4								1	n1	4.27082	LmRNA
8.37329	37	m23	3.22869e-06	P7								14	n14	2.98264	COP1n	COP1
8.3736	100	g16	0.24532	E3m								99	g15	0.305918	Gm
8.37363	74	p21	1.41798	E4	E3n	LUX	EC					37	m23	1.09309	P7
8.37368	100	g16	0.210045	E3m								3	n3	0.320155	E3m
8.37417	70	p17	5.22875	E3c	E3n	EGc	EC	Gc				5	n5	0.215961	COP1c
8.37418	85	g1	0.114473	LmRNA								79	p26	0.239333	E4	E3n	LUX	EC
8.37424	90	g6	0.216905	E4m	LUXm							67	p14	0.184693	ZTL
8.37426	46	m32	0.23019	EC								3	n3	0.116231	E3m
8.37448	100	g16	0.262712	E3m								59	p6	0.544396	COP1c	COP1n
8.37461	51	m37	0.148321	E4	E3n	LUX	EC					47	m33	3.8025	COP1
8.37477	87	g3	0.543737	L	Lmo							3	n3	0.263714	E3m
8.3748	72	p19	0.908737	E3c	E3n							50	m36	0.0270443	E4	E3n	LUX	EC
8.37516	78	p25	8.48948	E4	E3n	LUX	EC					70	p17	5.38676	E3c	E3n	EGc	EC	Gc
8.37537	104	d	2.24875	EC								80	p27	0.70235	LUX
8.37558	103	c	3.07506	L	Lmo							71	p18	2.77593	EGc	EC
8.37559	58	p5	0.727473	T								15	m1	0.560544	LmRNA
8.37563	97	g13	1.50004	NIm								20	m6	0.196918	T
8.37577	91	g7	0.699393	EC								89	g5	0.2283	Tm
8.37588	35	m21	0.0855343	ZG								23	m9	1.83424	E3c	EGc	EC
8.37597	93	g9	0.174669	P9m								62	p9	0.722132	P7
8.37619	40	m26	0.554416	E3m								20	m6	0.355708	T
8.37634	21	m7	0.0800114	T								2	n2	0.899401	Tm
8.37639	101	a	1.76514	LmRNA								88	g4	0.0118768	Tm
8.3764	77	p24	17.2189	EC								19	m5	0.579126	Tm
8.37643	100	g16	0.253983	E3m								74	p21	0.92562	E4	E3n	LUX	EC
8.3767	109	q3	2.60197	P9m								104	d	0.138683	EC
8.37672	43	m29	0.752875	E3n								2	n2	2.14368	Tm
8.37681	79	p26	0.253784	E4	E3n	LUX	EC					50	m36	0.0162119	E4	E3n	LUX	EC
8.37682	50	m36	0.0289384	E4	E3n	LUX	EC					40	m26	0.530667	E3m
8.37683	45	m31	0.8985	COP1								34	m20	0.47263	ZTL
8.37697	72	p19	0.818656	E3c	E3n							67	p14	0.160979	ZTL
8.37701	94	g10	0.585466	P7m								45	m31	0.244432	COP1
8.37713	41	m27	0.090956	COP1c	COP1n							8	n8	0.421199	P7m
8.37727	37	m23	0.972464	P7								22	m8	0.282176	T
8.37804	101	a	1.82504	LmRNA								67	p14	0.122585	ZTL
8.37811	82	p29	0.147726	E3n	EGc	EC	Gc					62	p9	0.740231	P7
8.37829	78	p25	6.9171	E4	E3n	LUX	EC					41	m27	0.114497	COP1c	COP1n
8.37847	77	p24	11.1796	EC								43	m29	0.924971	E3n
8.37849	90	g6	0.258631	E4m	LUXm							18	m4	0.215192	Lmo
8.3787	74	p21	1.44088	E4	E3n	LUX	EC					25	m11	1.10877	P
8.37877	91	g7	0.946882	EC								80	p27	0.588953	LUX
8.37892	103	c	0.299925	L	Lmo							79	p26	2.76978	E4	E3n	LUX	EC
8.37897	62	p9	0.709647	P7								26	m12	0.881421	P9m
8.3791	91	g7	0.669206	EC								76	p23	0.324274	E4
8.37921	94	g10	0.561682	P7m								86	g2	0.00859348	E4m	LUXm
8.37927	89	g5	0.26999	Tm								8	n8	0.464302	P7m
8.37944	103	c	0.104164	L	Lmo							73	p20	2.87318	E3c	E3n
8.37986	72	p19	0.848412	E3c	E3n							20	m6	0.348007	T
8.37988	16	m2	0.818483	LmRNA								2	n2	0.352818	Tm
8.37994	100	g16	0.262693	E3m								84	p31	0.0983969	EGc	EC
8.38005	103	c	2.89366	L	Lmo							6	n6	18.632	COP1n	COP1
8.38022	101	a	1.73858	LmRNA								83	p30	0.899628
8.38036	74	p21	1.17919	E4	E3n	LUX	EC					8	n8	0.468252	P7m
8.38051	100	g16	0.263724	E3m								6	n6	5.2856	COP1n	COP1
8.3806	101	a	1.89956	LmRNA								82	p29	0.154465	E3n	EGc	EC	Gc
8.38063	59	p6	0.359968	COP1c	COP1n							40	m26	0.528839	E3m
8.3807	72	p19	0.875543	E3c	E3n							68	p15	3.60399	COP1c	COP1n
8.38074	31	m17	0.38736	NI								25	m11	1.37698	P
8.38077	104	d	2.24403	EC								20	m6	0.261313	T
8.3808	44	m30	0.0242161	E3n								33	m19	0.185137	E3n	EGc	EC	Gc
8.38101	100	g16	0.262693	E3m								92	g8	0.0104848	P9m
8.38103	88	g4	0.00463138	Tm								79	p26	0.160531	E4	E3n	LUX	EC
8.38106	101	a	1.79003	LmRNA								96	g12	0.333148	NIm
8.38118	104	d	2.08767	EC								32	m18	3.27264	Gm
8.38146	100	g16	0.261076	E3m								62	p9	0.792609	P7
8.38146	20	m6	0.280026	T								8	n8	0.444412	P7m
8.38146	103	c	2.64179	L	Lmo							78	p25	7.8403	E4	E3n	LUX	EC
8.38147	109	q3	0.0355022	P9m								94	g10	0.570068	P7m
8.38158	27	m13	0.424111	P9								2	n2	0.872448	Tm
8.38187	30	m16	0.443457	NIm								1	n1	4.47849	LmRNA
8.38188	75	p22	0.500055									70	p17	5.20312	E3c	E3n	EGc	EC	Gc
8.38193	67	p14	0.161359	ZTL								23	m9	2.13585	E3c	EGc	EC
8.3821	78	p25	7.13014	E4	E3n	LUX	EC					50	m36	0.0163037	E4	E3n	LUX	EC
8.38214	100	g16	0.26234	E3m								42	m28	18.2735
8.38215	53	m39	0.184558	LUX								46	m32	0.250807	EC
8.3823	62	p9	0.655182	P7								29	m15	0.648394	P7
8.3824	70	p17	5.18048	E3c	E3n	EGc	EC	Gc				6	n6	18.2852	COP1n	COP1
8.3824	88	g4	0.00836778	Tm								33	m19	0.174622	E3n	EGc	EC	Gc
8.38249	100	g16	0.262567	E3m								24	m10	0.97438	EGc	EC
8.38257	20	m6	0.0261428	T								14	n14	0.234797	COP1n	COP1
8.38277	72	p19	1.00001	E3c	E3n							70	p17	5.21087	E3c	E3n	EGc	EC	Gc
8.38313	100	g16	0.260785	E3m								86	g2	0.00998544	E4m	LUXm
8.38319	99	g15	0.416442	Gm								70	p17	5.16099	E3c	E3n	EGc	EC	Gc
8.38327	31	m17	0.534855	NI								3	n3	0.272637	E3m
8.3836	100	g16	0.261416	E3m								39	m25	1.8
8.38379	100	g16	0.261416	E3m								52	m38	0.5
8.38386	100	g16	0.261416	E3m								83	p30	0.9
8.38406	100	g16	0.261416	E3m								39	m25	1.8
8.38414	100	g16	0.261416	E3m								52	m38	0.5
8.3842	100	g16	0.261416	E3m								83	p30	0.9
8.38424	100	g16	0.261416	E3m								39	m25	1.8
8.38431	100	g16	0.261416	E3m								52	m38	0.5
8.38446	100	g16	0.261416	E3m								83	p30	0.9
8.3845	67	p14	0.100577	ZTL								31	m17	0.595282	NI
8.38452	103	c	0.177589	L	Lmo							10	n10	2.71193	NIm
8.38465	94	g10	0.573323	P7m								63	p10	0.629252	NI
8.38466	61	p8	0.473362	P9								12	n12	13.3657	Gm
8.38472	62	p9	0.698707	P7								58	p5	2.74643	T
8.38481	58	p5	0.530461	T								19	m5	0.310083	Tm
8.3851	37	m23	1.52611	P7								12	n12	13.2677	Gm
8.38538	58	p5	2.01239	T								43	m29	3.01864	E3n
8.38538	15	m1	0.911842	LmRNA								2	n2	0.583895	Tm
8.38551	68	p15	4.13506	COP1c	COP1n							64	p11	0.553991	Gc
8.38555	100	g16	0.254151	E3m								21	m7	0.596366	T
8.38571	84	p31	0.0450415	EGc	EC							70	p17	5.20081	E3c	E3n	EGc	EC	Gc
8.38593	70	p17	5.02306	E3c	E3n	EGc	EC	Gc				59	p6	0.215377	COP1c	COP1n
8.38596	40	m26	0.550313	E3m								34	m20	0.475166	ZTL
8.38619	78	p25	7.29096	E4	E3n	LUX	EC					59	p6	0.376186	COP1c	COP1n
8.38631	100	g16	0.260377	E3m								75	p22	0.5
8.38651	81	p28	1.6954	E3n	EGc	EC	Gc					51	m37	0.107382	E4	E3n	LUX	EC
8.38662	95	g11	0.954972	P7m								33	m19	0.181331	E3n	EGc	EC	Gc
8.38688	95	g11	0.507155	P7m								14	n14	1.83966e-05	COP1n	COP1
8.3869	55	p2	0.246038	L								32	m18	3.22582	Gm
8.38695	100	g16	0.250303	E3m								72	p19	1.02701	E3c	E3n
8.3871	104	d	1.99876	EC								70	p17	5.16959	E3c	E3n	EGc	EC	Gc
8.38713	88	g4	0.00842093	Tm								40	m26	0.552444	E3m
8.38718	94	g10	0.557402	P7m								37	m23	1.67033	P7
8.38736	103	c	0.948117	L	Lmo							74	p21	3.14553	E4	E3n	LUX	EC
8.38737	84	p31	0.165383	EGc	EC							62	p9	0.705537	P7
8.38747	100	g16	0.263678	E3m								71	p18	3.98712	EGc	EC
8.38764	103	c	1.39727	L	Lmo							13	n13	3.94837	E4m	LUXm
8.38792	88	g4	0.0199788	Tm								60	p7	2.78487e-05	P
8.38802	100	g16	0.25765	E3m								73	p20	0.0860043	E3c	E3n
8.38824	70	p17	5.19947	E3c	E3n	EGc	EC	Gc				32	m18	3.41722	Gm
8.38832	64	p11	0.540402	Gc								9	n9	0.144278	P7m
8.38871	96	g12	0.122284	NIm								23	m9	2.03562	E3c	EGc	EC
8.38872	103	c	2.88391	L	Lmo							64	p11	0.510861	Gc
8.38885	63	p10	0.498079	NI								3	n3	0.272657	E3m
8.3889	90	g6	0.202896	E4m	LUXm							13	n13	1.63291	E4m	LUXm
8.3894	71	p18	3.51877	EGc	EC							70	p17	5.22518	E3c	E3n	EGc	EC	Gc
8.3894	59	p6	0.163197	COP1c	COP1n							24	m10	1.70187	EGc	EC
8.38948	94	g10	0.561962	P7m								81	p28	1.81488	E3n	EGc	EC	Gc
8.38966	100	g16	0.26115	E3m								23	m9	1.18623	E3c	EGc	EC
8.38984	57	p4	0.813483	T								54	p1	0.000309811	L
8.39015	74	p21	1.15795	E4	E3n	LUX	EC					59	p6	0.252957	COP1c	COP1n
8.39016	74	p21	1.4727	E4	E3n	LUX	EC					68	p15	4.39351	COP1c	COP1n
8.3903	33	m19	0.184054	E3n	EGc	EC	Gc					21	m7	0.505582	T
8.39039	70	p17	5.38428	E3c	E3n	EGc	EC	Gc				61	p8	0.203206	P9
8.3905	58	p5	0.641361	T								4	n4	0.03317	P9m
8.39066	50	m36	0.0477481	E4	E3n	LUX	EC					3	n3	0.275398	E3m
8.39067	77	p24	10.1093	EC								70	p17	5.18837	E3c	E3n	EGc	EC	Gc
8.39068	64	p11	0.536938	Gc								24	m10	1.3757	EGc	EC
8.39071	97	g13	1.07356	NIm								32	m18	3.22086	Gm
8.39098	49	m35	0.218231	E4								22	m8	0.185478	T
8.39103	102	b	1.51066	NIm								14	n14	0.000117749	COP1n	COP1
8.39109	106	f	0.196977	P7m								82	p29	2.96709	E3n	EGc	EC	Gc
8.39121	83	p30	0.9									51	m37	0.16435	E4	E3n	LUX	EC
8.39134	82	p29	0.149952	E3n	EGc	EC	Gc					14	n14	0.0598635	COP1n	COP1
8.39138	82	p29	0.188641	E3n	EGc	EC	Gc					27	m13	0.364425	P9
8.39146	103	c	2.10755	L	Lmo							100	g16	0.262687	E3m
8.39175	36	m22	0.274123	P9								3	n3	0.0372698	E3m
8.39206	34	m20	0.341434	ZTL								13	n13	1.1042	E4m	LUXm
8.3921	55	p2	0.281611	L								46	m32	0.101604	EC
8.39235	103	c	9.49361	L	Lmo							47	m33	2.9611	COP1
8.39257	41	m27	0.135115	COP1c	COP1n							29	m15	1.02126	P7
8.39263	41	m27	0.113577	COP1c	COP1n							12	n12	13.3214	Gm
8.39297	64	p11	0.53813	Gc								51	m37	0.702627	E4	E3n	LUX	EC
8.39316	65	p12	2.23135	ZTL	ZG	Gc						62	p9	0.692209	P7
8.3932	94	g10	0.513839	P7m								72	p19	0.911474	E3c	E3n
8.39321	26	m12	4.26425	P9m								1	n1	0.8358	LmRNA
8.39364	85	g1	0.110233	LmRNA								2	n2	0.760602	Tm
8.39372	20	m6	0.474198	T								13	n13	1.01571	E4m	LUXm
8.39383	76	p23	0.225349	E4								19	m5	0.43601	Tm
8.39384	73	p20	0.127646	E3c	E3n							51	m37	0.170161	E4	E3n	LUX	EC
8.39396	53	m39	1.72844	LUX								23	m9	0.183563	E3c	EGc	EC
8.39397	96	g12	0.223138	NIm								70	p17	5.1976	E3c	E3n	EGc	EC	Gc
8.39404	103	c	2.7235	L	Lmo							92	g8	0.00979415	P9m
8.39421	93	g9	0.102545	P9m								11	n11	0.456835	NIm
8.39426	102	b	2.47308	NIm								57	p4	0.715745	T
8.39439	38	m24	0.0593251	NI								3	n3	0.273638	E3m
8.39472	93	g9	0.141373	P9m								45	m31	0.455782	COP1
8.39478	78	p25	7.00797	E4	E3n	LUX	EC					77	p24	5.0686	EC
8.39488	104	d	2.16184	EC								2	n2	0.721296	Tm
8.39504	104	d	2.2444	EC								79	p26	0.262166	E4	E3n	LUX	EC
8.39506	65	p12	0.869694	ZTL	ZG	Gc						53	m39	0.166636	LUX
8.39529	64	p11	0.474496	Gc								26	m12	0.19442	P9m
8.39529	78	p25	6.8568	E4	E3n	LUX	EC					38	m24	0.0522694	NI
8.39537	74	p21	1.12436	E4	E3n	LUX	EC					70	p17	5.00785	E3c	E3n	EGc	EC	Gc
8.39538	98	g14	0.00502668	Gm								15	m1	0.593803	LmRNA
8.39541	49	m35	0.959632	E4								30	m16	0.454004	NIm
8.39544	69	p16	0.585505	E3c								16	m2	0.266172	LmRNA
8.39555	43	m29	0.169445	E3n								5	n5	0.339221	COP1c
8.39568	31	m17	0.167327	NI								20	m6	0.99645	T
8.39577	100	g16	0.262647	E3m								7	n7	0.213299	P9m
8.39581	108	q2	5.21148	Gm								70	p17	0.00454223	E3c	E3n	EGc	EC	Gc
8.39628	91	g7	0.834977	EC								57	p4	0.700003	T
8.39642	91	g7	0.725236	EC								58	p5	2.2264	T
8.39696	100	g16	0.262268	E3m								66	p13	0.0340908	ZTL	ZG	Gc
8.39733	101	a	1.55013	LmRNA								78	p25	9.15542	E4	E3n	LUX	EC
8.39756	65	p12	2.18829	ZTL	ZG	Gc						43	m29	1.38633	E3n
8.39772	97	g13	0.881312	NIm								14	n14	0.0123737	COP1n	COP1
8.39813	40	m26	0.522927	E3m								30	m16	0.536837	NIm
8.39817	94	g10	0.518106	P7m								64	p11	0.532965	Gc
8.3986	77	p24	7.95686	EC								40	m26	0.606126	E3m
8.39862	36	m22	0.182325	P9								33	m19	0.0602986	E3n	EGc	EC	Gc
8.39899	106	f	2.00848	P7m								100	g16	0.256835	E3m
8.39906	76	p23	0.302533	E4								18	m4	0.223524	Lmo
8.39909	80	p27	0.55668	LUX								46	m32	0.174598	EC
8.39921	74	p21	1.25067	E4	E3n	LUX	EC					1	n1	2.78664	LmRNA
8.3993	101	a	1.94363	LmRNA								32	m18	3.24643	Gm
8.39932	104	d	0.903645	EC								72	p19	2.0538	E3c	E3n
8.39934	79	p26	0.596071	E4	E3n	LUX	EC					26	m12	0.178827	P9m
8.39936	93	g9	0.0671181	P9m								27	m13	0.389837	P9
8.39937	30	m16	1.99402	NIm								25	m11	0.31644	P
8.39938	38	m24	0.180275	NI								33	m19	0.0631502	E3n	EGc	EC	Gc
8.39942	85	g1	0.108365	LmRNA								72	p19	0.874095	E3c	E3n
8.39946	100	g16	0.254292	E3m								8	n8	0.511125	P7m
8.39975	45	m31	0.116442	COP1								4	n4	0.567607	P9m
8.39983	48	m34	3.2058	E4m	LUXm							32	m18	0.572922	Gm
8.39985	55	p2	0.261434	L								40	m26	0.536268	E3m
8.40009	72	p19	0.833935	E3c	E3n							2	n2	0.580234	Tm
8.40009	51	m37	0.515491	E4	E3n	LUX	EC					3	n3	0.281749	E3m
8.40027	98	g14	0.00316243	Gm								40	m26	0.625695	E3m
8.40029	89	g5	0.244945	Tm								71	p18	0.930261	EGc	EC
8.40031	97	g13	1.05821	NIm								90	g6	0.262366	E4m	LUXm
8.40105	101	a	1.79319	LmRNA								19	m5	0.276579	Tm
8.40107	38	m24	0.0562496	NI								32	m18	3.21895	Gm
8.40111	33	m19	0.183834	E3n	EGc	EC	Gc					24	m10	1.24274	EGc	EC
8.40113	22	m8	3.61444	T								1	n1	0.299704	LmRNA
8.40159	67	p14	0.111275	ZTL								25	m11	1.06167	P
8.40179	94	g10	0.527537	P7m								13	n13	1.21785	E4m	LUXm
8.40258	52	m38	0.405124									8	n8	0.500005	P7m
8.4027	36	m22	0.00070084	P9								13	n13	1.15951	E4m	LUXm
8.40275	101	a	1.89292	LmRNA								76	p23	0.333222	E4
8.40295	104	d	2.49751	EC								4	n4	0.0851067	P9m
8.40353	101	a	1.62792	LmRNA								92	g8	0.00924369	P9m
8.40355	40	m26	0.536308	E3m								21	m7	0.617749	T
8.4039	58	p5	0.288145	T								5	n5	0.18253	COP1c
8.40398	100	g16	0.263508	E3m								88	g4	0.0104363	Tm
8.40448	81	p28	1.41143	E3n	EGc	EC	Gc					54	p1	0.0572342	L
8.40478	19	m5	4.04111	Tm								1	n1	0.258191	LmRNA
8.40541	90	g6	0.213424	E4m	LUXm							77	p24	7.48669	EC
8.40547	75	p22	0.503373									51	m37	0.169465	E4	E3n	LUX	EC
8.40594	57	p4	0.801215	T								48	m34	0.503679	E4m	LUXm
8.4066	54	p1	0.0474338	L								22	m8	0.246881	T
8.40674	100	g16	0.236889	E3m								82	p29	0.0632022	E3n	EGc	EC	Gc
8.40691	91	g7	0.628116	EC								3	n3	0.275775	E3m
8.40764	100	g16	0.264717	E3m								97	g13	0.9832	NIm
8.40767	63	p10	0.219605	NI								4	n4	0.135151	P9m
8.40778	105	e	2.13782	P9m	P7m	NIm	Tm	E4m	E3m	LUXm	Gm	32	m18	3.20256	Gm
8.4078	104	d	2.59772	EC								14	n14	0.199871	COP1n	COP1
8.40794	51	m37	0.742398	E4	E3n	LUX	EC					40	m26	0.535279	E3m
8.40797	69	p16	0.574767	E3c								22	m8	0.448077	T
8.4084	58	p5	1.60559	T								44	m30	0.810402	E3n
8.40847	100	g16	0.259948	E3m								70	p17	4.83859	E3c	E3n	EGc	EC	Gc
8.40855	74	p21	1.2806	E4	E3n	LUX	EC					38	m24	0.0807995	NI
8.40928	57	p4	0.638871	T								1	n1	3.30078	LmRNA
8.40954	90	g6	0.26146	E4m	LUXm							14	n14	0.0601083	COP1n	COP1
8.40959	81	p28	1.79826	E3n	EGc	EC	Gc					59	p6	0.229574	COP1c	COP1n
8.40968	45	m31	0.329716	COP1								32	m18	3.23102	Gm
8.40969	74	p21	1.29093	E4	E3n	LUX	EC					66	p13	0.164256	ZTL	ZG	Gc
8.40972	72	p19	0.866006	E3c	E3n							22	m8	0.423376	T
8.41047	82	p29	0.15535	E3n	EGc	EC	Gc					24	m10	1.81549	EGc	EC
8.41048	100	g16	0.286147	E3m								89	g5	0.203205	Tm
8.41071	76	p23	0.320742	E4								24	m10	1.53317	EGc	EC
8.41072	97	g13	1.13408	NIm								82	p29	0.168206	E3n	EGc	EC	Gc
8.41108	103	c	1.78466	L	Lmo							81	p28	2.23305	E3n	EGc	EC	Gc
8.4111	56	p3	0.0577318	L	Lmo							55	p2	0.109127	L
8.41113	70	p17	5.22055	E3c	E3n	EGc	EC	Gc				44	m30	4.01012	E3n
8.41115	85	g1	0.0830925	LmRNA								29	m15	0.22656	P7
8.41137	105	e	2.56436	P9m	P7m	NIm	Tm	E4m	E3m	LUXm	Gm	78	p25	6.4075	E4	E3n	LUX	EC
8.41148	58	p5	1.60491	T								37	m23	1.36628	P7
8.41157	59	p6	0.19544	COP1c	COP1n							41	m27	0.0835624	COP1c	COP1n
8.41159	76	p23	0.301577	E4								48	m34	0.56273	E4m	LUXm
8.41182	78	p25	7.01733	E4	E3n	LUX	EC					47	m33	6.65669	COP1
8.41186	96	g12	0.260011	NIm								8	n8	0.417098	P7m
8.41193	74	p21	1.16704	E4	E3n	LUX	EC					71	p18	0.667516	EGc	EC
8.41197	79	p26	0.319343	E4	E3n	LUX	EC					72	p19	0.861636	E3c	E3n
8.41201	80	p27	0.727621	LUX								70	p17	5.0453	E3c	E3n	EGc	EC	Gc
8.41205	104	d	2.49904	EC								35	m21	0.097126	ZG
8.41207	14	n14	0.423721	COP1n	COP1							11	n11	5.32823e-06	NIm
8.4122	7	n7	0.800443	P9m								2	n2	0.0575237	Tm
8.4123	89	g5	0.2158	Tm								3	n3	0.285299	E3m
8.41248	59	p6	0.258467	COP1c	COP1n							12	n12	12.8836	Gm
8.4126	53	m39	1.17986	LUX								13	n13	0.269208	E4m	LUXm
8.41264	70	p17	5.13279	E3c	E3n	EGc	EC	Gc				48	m34	0.617792	E4m	LUXm
8.41283	67	p14	0.122533	ZTL								50	m36	0.0158981	E4	E3n	LUX	EC
8.41288	69	p16	0.516168	E3c								53	m39	0.0793385	LUX
8.41292	56	p3	0.106726	L	Lmo							51	m37	0.00429131	E4	E3n	LUX	EC
8.41307	46	m32	0.241788	EC								16	m2	0.37346	LmRNA
8.41343	40	m26	0.533623	E3m								23	m9	1.1123	E3c	EGc	EC
8.41344	70	p17	5.23341	E3c	E3n	EGc	EC	Gc				55	p2	0.140924	L
8.41368	79	p26	0.244237	E4	E3n	LUX	EC					38	m24	0.0509664	NI
8.41384	67	p14	0.101862	ZTL								26	m12	1.95361	P9m
8.41386	98	g14	0.00351368	Gm								3	n3	0.256983	E3m
8.41406	83	p30	0.886301									78	p25	7.0523	E4	E3n	LUX	EC
8.41417	48	m34	0.886641	E4m	LUXm							2	n2	0.512728	Tm
8.41426	72	p19	0.879702	E3c	E3n							38	m24	0.085792	NI
8.41431	76	p23	0.329985	E4								50	m36	0.0422116	E4	E3n	LUX	EC
8.41443	105	e	2.07503	P9m	P7m	NIm	Tm	E4m	E3m	LUXm	Gm	72	p19	0.891538	E3c	E3n
8.41452	81	p28	1.76488	E3n	EGc	EC	Gc					12	n12	12.7515	Gm
8.41453	34	m20	0.243321	ZTL								3	n3	0.193429	E3m
8.41469	78	p25	6.36211	E4	E3n	LUX	EC					20	m6	0.408561	T
8.4148	72	p19	0.896845	E3c	E3n							1	n1	2.68511	LmRNA
8.41484	74	p21	1.26324	E4	E3n	LUX	EC					47	m33	6.24723	COP1
8.41491	33	m19	0.184434	E3n	EGc	EC	Gc					11	n11	0.488939	NIm
8.415	109	q3	5.17148	P9m								70	p17	5.02601	E3c	E3n	EGc	EC	Gc
8.41525	81	p28	1.89758	E3n	EGc	EC	Gc					74	p21	1.18033	E4	E3n	LUX	EC
8.41534	102	b	3.23229	NIm								88	g4	0.0167302	Tm
8.4154	20	m6	0.18812	T								9	n9	0.0378797	P7m
8.41546	82	p29	0.133939	E3n	EGc	EC	Gc					59	p6	0.254002	COP1c	COP1n
8.41549	68	p15	3.63821	COP1c	COP1n							58	p5	1.14806	T
8.41555	90	g6	0.254233	E4m	LUXm							88	g4	0.00900719	Tm
8.4156	91	g7	0.623319	EC								32	m18	3.21839	Gm
8.41563	71	p18	0.0206659	EGc	EC							53	m39	0.45831	LUX
8.41588	72	p19	0.888174	E3c	E3n							65	p12	3.45198	ZTL	ZG	Gc
8.41595	90	g6	0.331885	E4m	LUXm							33	m19	0.169567	E3n	EGc	EC	Gc
8.41599	64	p11	0.5162	Gc								63	p10	0.538125	NI
8.41599	67	p14	0.1137	ZTL								11	n11	0.412321	NIm
8.41604	26	m12	1.50023	P9m								2	n2	0.831185	Tm
8.41631	78	p25	7.20223	E4	E3n	LUX	EC					32	m18	3.3624	Gm
8.41637	103	c	0.0450909	L	Lmo							82	p29	3.98329	E3n	EGc	EC	Gc
8.4165	109	q3	2.8025	P9m								72	p19	0.888009	E3c	E3n
8.41655	23	m9	0.30174	E3c	EGc	EC						7	n7	1.61575	P9m
8.41666	81	p28	1.64977	E3n	EGc	EC	Gc					47	m33	7.97339	COP1
8.41672	103	c	2.17858	L	Lmo							12	n12	13.0904	Gm
8.41673	93	g9	0.135592	P9m								91	g7	0.732696	EC
8.41675	90	g6	0.26403	E4m	LUXm							21	m7	0.598929	T
8.41679	100	g16	0.255714	E3m								79	p26	0.298648	E4	E3n	LUX	EC
8.41688	40	m26	10.5101	E3m								12	n12	0.657564	Gm
8.41704	78	p25	7.08661	E4	E3n	LUX	EC					52	m38	0.513694
8.41707	74	p21	1.27394	E4	E3n	LUX	EC					23	m9	1.11572	E3c	EGc	EC
8.41732	69	p16	0.592584	E3c								23	m9	1.16172	E3c	EGc	EC
8.41736	21	m7	0.173834	T								19	m5	0.245175	Tm
8.41736	90	g6	0.192789	E4m	LUXm							46	m32	0.0983839	EC
8.41772	82	p29	0.131671	E3n	EGc	EC	Gc					23	m9	1.30903	E3c	EGc	EC
8.41776	76	p23	0.297462	E4								56	p3	0.108708	L	Lmo
8.41788	101	a	1.98025	LmRNA								69	p16	0.587018	E3c
8.4179	67	p14	0.0998718	ZTL								61	p8	0.175306	P9
8.41803	85	g1	0.158356	LmRNA								5	n5	0.189086	COP1c
8.41808	72	p19	0.887907	E3c	E3n							4	n4	0.0713004	P9m
8.41815	70	p17	5.2326	E3c	E3n	EGc	EC	Gc				20	m6	0.293293	T
8.41847	106	f	2.16747	P7m								78	p25	7.06284	E4	E3n	LUX	EC
8.41856	69	p16	0.583271	E3c								36	m22	0.0692517	P9
8.41869	69	p16	0.585915	E3c								47	m33	5.68194	COP1
8.41877	96	g12	0.304002	NIm								1	n1	4.60067	LmRNA
8.41879	13	n13	1.16988	E4m	LUXm							7	n7	0.125351	P9m
8.41892	107	q1	0.229307	LmRNA								27	m13	0.75918	P9
8.41892	97	g13	1.25625	NIm								22	m8	0.26608	T
8.41896	64	p11	0.540914	Gc								43	m29	4.63258	E3n
8.41902	78	p25	3.6542	E4	E3n	LUX	EC					57	p4	0.190464	T
8.41911	72	p19	0.880651	E3c	E3n							14	n14	0.0992876	COP1n	COP1
8.41915	65	p12	0.266993	ZTL	ZG	Gc						55	p2	0.0760256	L
8.41921	94	g10	0.617801	P7m								66	p13	0.091295	ZTL	ZG	Gc
8.41924	98	g14	0.00372618	Gm								72	p19	0.816291	E3c	E3n
8.41925	77	p24	10.7556	EC								59	p6	0.262257	COP1c	COP1n
8.41932	108	q2	1.69253	Gm								40	m26	0.536152	E3m
8.41948	26	m12	0.0446301	P9m								21	m7	0.666789	T
8.4195	59	p6	0.35204	COP1c	COP1n							58	p5	2.10042	T
8.41963	89	g5	0.202184	Tm								76	p23	0.340389	E4
8.41964	67	p14	0.145873	ZTL								3	n3	0.270211	E3m
8.41964	91	g7	0.627387	EC								81	p28	1.62589	E3n	EGc	EC	Gc
8.41972	72	p19	0.894769	E3c	E3n							9	n9	0.19568	P7m
8.41987	71	p18	1.51246	EGc	EC							3	n3	0.275052	E3m
8.41996	64	p11	0.540329	Gc								29	m15	0.703538	P7
8.41996	100	g16	0.173337	E3m								12	n12	10.1364	Gm
8.42002	104	d	2.02492	EC								64	p11	0.538143	Gc
8.42021	80	p27	0.661649	LUX								71	p18	0.455503	EGc	EC
8.42022	40	m26	0.535061	E3m								17	m3	0.199971	L
8.42031	74	p21	1.20651	E4	E3n	LUX	EC					24	m10	1.28791	EGc	EC
8.42033	47	m33	10.0772	COP1								40	m26	0.534756	E3m
8.42037	67	p14	0.152186	ZTL								12	n12	13.4396	Gm
8.42046	100	g16	0.25162	E3m								32	m18	3.41414	Gm
8.42053	54	p1	0.130042	L								40	m26	0.533752	E3m
8.4207	78	p25	7.68939	E4	E3n	LUX	EC					74	p21	1.17607	E4	E3n	LUX	EC
8.42072	96	g12	0.17474	NIm								40	m26	0.535756	E3m
8.42085	90	g6	0.327674	E4m	LUXm							69	p16	0.568206	E3c
8.42089	40	m26	0.538186	E3m								24	m10	1.0797	EGc	EC
8.42091	62	p9	0.699129	P7								1	n1	2.45067	LmRNA
8.42105	60	p7	0.23581	P								58	p5	1.35337	T
8.4211	10	n10	4.16383	NIm								1	n1	0.0994178	LmRNA
8.42112	65	p12	3.50026	ZTL	ZG	Gc						12	n12	13.2299	Gm
8.42117	32	m18	0.336335	Gm								27	m13	3.23385	P9
8.42131	33	m19	0.186821	E3n	EGc	EC	Gc					32	m18	3.36234	Gm
8.42137	88	g4	0.00176275	Tm								3	n3	0.197235	E3m
8.42144	53	m39	0.407671	LUX								51	m37	0.30761	E4	E3n	LUX	EC
8.42151	74	p21	1.26765	E4	E3n	LUX	EC					42	m28	20
8.42166	83	p30	0.9									74	p21	1.26765	E4	E3n	LUX	EC
8.42169	74	p21	1.26765	E4	E3n	LUX	EC					42	m28	20
8.42191	83	p30	0.9									74	p21	1.26765	E4	E3n	LUX	EC
8.42195	49	m35	2.05263	E4								43	m29	0.360089	E3n
8.42201	103	c	3.27742	L	Lmo							8	n8	0.533654	P7m
8.42201	84	p31	0.105021	EGc	EC							23	m9	1.9975	E3c	EGc	EC
8.42207	56	p3	0.0823407	L	Lmo							14	n14	0.024996	COP1n	COP1
8.42208	108	q2	6.93857	Gm								78	p25	3.05726	E4	E3n	LUX	EC
8.42212	50	m36	0.0053582	E4	E3n	LUX	EC					2	n2	0.713402	Tm
8.42222	79	p26	0.318817	E4	E3n	LUX	EC					40	m26	0.547089	E3m
8.42227	103	c	2.5761	L	Lmo							77	p24	10.141	EC
8.42235	55	p2	0.220184	L								2	n2	0.803022	Tm
8.4224	57	p4	0.796389	T								55	p2	0.140009	L
8.42248	64	p11	0.543762	Gc								7	n7	0.1756	P9m
8.42261	74	p21	1.2617	E4	E3n	LUX	EC					73	p20	0.0814537	E3c	E3n
8.42264	54	p1	0.0791404	L								14	n14	5.35056e-06	COP1n	COP1
8.42264	64	p11	0.54029	Gc								27	m13	0.356332	P9
8.42273	77	p24	11.3198	EC								38	m24	0.0665695	NI
8.42276	101	a	1.8481	LmRNA								87	g3	0.648497	L	Lmo
8.42279	53	m39	0.203171	LUX								48	m34	0.719208	E4m	LUXm
8.42279	74	p21	1.24874	E4	E3n	LUX	EC					43	m29	4.90038	E3n
8.42281	90	g6	0.187954	E4m	LUXm							2	n2	0.339722	Tm
8.42282	84	p31	0.109127	EGc	EC							78	p25	6.97975	E4	E3n	LUX	EC
8.42295	80	p27	0.879925	LUX								64	p11	0.550777	Gc
8.42297	72	p19	0.882562	E3c	E3n							66	p13	0.0971386	ZTL	ZG	Gc
8.42299	78	p25	7.10274	E4	E3n	LUX	EC					6	n6	22.2796	COP1n	COP1
8.42312	104	d	2.07948	EC								13	n13	1.2002	E4m	LUXm
8.42318	90	g6	0.262106	E4m	LUXm							24	m10	1.27637	EGc	EC
8.42319	74	p21	1.26067	E4	E3n	LUX	EC					6	n6	14.1459	COP1n	COP1
8.4232	80	p27	0.67178	LUX								59	p6	0.387667	COP1c	COP1n
8.42328	82	p29	0.0787463	E3n	EGc	EC	Gc					81	p28	1.57404	E3n	EGc	EC	Gc
8.42335	93	g9	0.0998376	P9m								55	p2	0.199436	L
8.42341	89	g5	0.157982	Tm								74	p21	1.27231	E4	E3n	LUX	EC
8.42346	74	p21	0.899329	E4	E3n	LUX	EC					33	m19	0.174886	E3n	EGc	EC	Gc
8.42356	91	g7	0.605158	EC								64	p11	0.540855	Gc
8.42357	40	m26	0.537175	E3m								22	m8	0.40101	T
8.4237	65	p12	1.67551	ZTL	ZG	Gc						45	m31	0.549575	COP1
8.42379	70	p17	4.84182	E3c	E3n	EGc	EC	Gc				69	p16	0.588127	E3c
8.4238	59	p6	0.315432	COP1c	COP1n							2	n2	0.708814	Tm
8.42383	104	d	2.10824	EC								65	p12	2.1749	ZTL	ZG	Gc
8.42387	102	b	2.00156	NIm								3	n3	0.274088	E3m
8.42388	47	m33	3.4514	COP1								3	n3	0.275763	E3m
8.42403	35	m21	0.0140598	ZG								14	n14	0.15802	COP1n	COP1
8.42418	6	n6	0.0394372	COP1n	COP1							3	n3	0.27252	E3m
8.42422	69	p16	0.586917	E3c								59	p6	0.562908	COP1c	COP1n
8.42425	70	p17	5.21504	E3c	E3n	EGc	EC	Gc				26	m12	0.957772	P9m
8.42429	25	m11	1.00475	P								3	n3	0.275067	E3m
8.42429	70	p17	4.98519	E3c	E3n	EGc	EC	Gc				50	m36	0.0105109	E4	E3n	LUX	EC
8.42451	69	p16	0.585991	E3c								68	p15	3.07669	COP1c	COP1n
8.42454	98	g14	0.00465066	Gm								9	n9	0.129223	P7m
8.42457	32	m18	3.2373	Gm								23	m9	1.12487	E3c	EGc	EC
8.42481	72	p19	0.966456	E3c	E3n							64	p11	0.53037	Gc
8.42483	91	g7	0.780059	EC								49	m35	0.36947	E4
8.42483	109	q3	2.87814	P9m								33	m19	0.182028	E3n	EGc	EC	Gc
8.42485	101	a	1.98585	LmRNA								64	p11	0.539794	Gc
8.42491	100	g16	0.255083	E3m								45	m31	0.288276	COP1
8.42493	91	g7	0.879722	EC								53	m39	0.465084	LUX
8.42494	86	g2	0.00993761	E4m	LUXm							69	p16	0.585937	E3c
8.42498	64	p11	0.539158	Gc								23	m9	1.13628	E3c	EGc	EC
8.42509	3	n3	0.271803	E3m								2	n2	0.614895	Tm
8.42534	95	g11	0.93344	P7m								13	n13	1.12843	E4m	LUXm
8.42536	90	g6	0.262157	E4m	LUXm							16	m2	0.250718	LmRNA
8.42539	69	p16	0.585593	E3c								6	n6	17.9744	COP1n	COP1
8.4254	101	a	1.98678	LmRNA								100	g16	0.25414	E3m
8.42541	63	p10	0.523479	NI								32	m18	3.21917	Gm
8.42552	99	g15	0.664917	Gm								81	p28	1.80627	E3n	EGc	EC	Gc
8.42569	92	g8	0.0119047	P9m								81	p28	1.65568	E3n	EGc	EC	Gc
8.4257	98	g14	0.00333859	Gm								79	p26	0.17635	E4	E3n	LUX	EC
8.4257	65	p12	3.55604	ZTL	ZG	Gc						32	m18	3.22155	Gm
8.42575	104	d	2.63429	EC								10	n10	0.219478	NIm
8.42575	109	q3	1.64625	P9m								81	p28	2.38766	E3n	EGc	EC	Gc
8.42578	92	g8	0.0104722	P9m								78	p25	7.10551	E4	E3n	LUX	EC
8.42591	78	p25	7.89998	E4	E3n	LUX	EC					3	n3	0.276138	E3m
8.42595	101	a	1.81655	LmRNA								99	g15	0.480459	Gm
8.42596	70	p17	5.18177	E3c	E3n	EGc	EC	Gc				41	m27	0.0910631	COP1c	COP1n
8.42599	92	g8	0.00261182	P9m								3	n3	0.267846	E3m
8.42609	70	p17	4.84577	E3c	E3n	EGc	EC	Gc				40	m26	0.53419	E3m
8.4261	81	p28	1.68642	E3n	EGc	EC	Gc					9	n9	0.166137	P7m
8.42621	69	p16	0.584807	E3c								38	m24	0.099956	NI
8.42625	46	m32	0.0515439	EC								14	n14	0.233785	COP1n	COP1
8.42628	101	a	1.61955	LmRNA								7	n7	0.191951	P9m
8.4263	78	p25	6.13118	E4	E3n	LUX	EC					68	p15	5.5705	COP1c	COP1n
8.42631	108	q2	0.0175813	Gm								100	g16	0.25413	E3m
8.42633	102	b	1.88205	NIm								70	p17	5.18217	E3c	E3n	EGc	EC	Gc
8.42652	78	p25	7.27984	E4	E3n	LUX	EC					76	p23	0.357846	E4
8.42654	78	p25	7.02424	E4	E3n	LUX	EC					7	n7	0.211857	P9m
8.42668	95	g11	0.733534	P7m								81	p28	1.60852	E3n	EGc	EC	Gc
8.42674	34	m20	0.571895	ZTL								32	m18	3.2363	Gm
8.42682	62	p9	0.750164	P7								34	m20	0.808123	ZTL
8.42685	72	p19	0.898702	E3c	E3n							6	n6	19.7521	COP1n	COP1
8.42689	33	m19	9.93991	E3n	EGc	EC	Gc					6	n6	0.18322	COP1n	COP1
8.4269	40	m26	0.533843	E3m								3	n3	0.288102	E3m
8.42691	100	g16	0.305088	E3m								40	m26	0.53928	E3m
8.42691	72	p19	0.911321	E3c	E3n							12	n12	12.686	Gm
8.42696	85	g1	0.100379	LmRNA								69	p16	0.584022	E3c
8.42699	73	p20	0.105249	E3c	E3n							72	p19	0.898536	E3c	E3n
8.42714	82	p29	0.1096	E3n	EGc	EC	Gc					3	n3	0.275698	E3m
8.4272	23	m9	1.19548	E3c	EGc	EC						13	n13	1.21186	E4m	LUXm
8.42721	44	m30	0.763723	E3n								2	n2	0.020685	Tm
8.42725	80	p27	0.631504	LUX								54	p1	0.114489	L
8.42726	73	p20	0.144865	E3c	E3n							40	m26	0.532666	E3m
8.42731	40	m26	0.538898	E3m								6	n6	18.5714	COP1n	COP1
8.42749	64	p11	0.53002	Gc								33	m19	0.195122	E3n	EGc	EC	Gc
8.42749	69	p16	0.584301	E3c								21	m7	0.70005	T
8.42749	58	p5	1.24471	T								38	m24	0.0610336	NI
8.42759	61	p8	1.05528	P9								16	m2	0.433785	LmRNA
8.42764	82	p29	0.100744	E3n	EGc	EC	Gc					64	p11	0.539799	Gc
8.42764	65	p12	3.39888	ZTL	ZG	Gc						64	p11	0.539982	Gc
8.42781	44	m30	0.374131	E3n								8	n8	0.394937	P7m
8.42792	69	p16	0.609372	E3c								32	m18	3.28452	Gm
8.42796	101	a	1.83688	LmRNA								46	m32	0.224626	EC
8.42799	85	g1	0.100483	LmRNA								64	p11	0.539821	Gc
8.42806	69	p16	0.585344	E3c								55	p2	0.269617	L
8.42807	100	g16	0.292586	E3m								69	p16	0.589282	E3c
8.42808	84	p31	0.114851	EGc	EC							12	n12	13.2319	Gm
8.42813	79	p26	0.336796	E4	E3n	LUX	EC					33	m19	0.175908	E3n	EGc	EC	Gc
8.42819	45	m31	0.332754	COP1								22	m8	0.530626	T
8.42822	59	p6	0.584648	COP1c	COP1n							32	m18	3.24087	Gm
8.42822	83	p30	0.900135									69	p16	0.586241	E3c
8.42827	81	p28	1.68206	E3n	EGc	EC	Gc					6	n6	19.319	COP1n	COP1
8.42827	72	p19	1.03315	E3c	E3n							3	n3	0.269751	E3m
8.42828	81	p28	1.65948	E3n	EGc	EC	Gc					71	p18	2.84884	EGc	EC
8.42839	81	p28	1.87986	E3n	EGc	EC	Gc					77	p24	10.9009	EC
8.42849	35	m21	0.0713001	ZG								33	m19	0.177146	E3n	EGc	EC	Gc
8.42852	94	g10	0.619593	P7m								73	p20	0.0795417	E3c	E3n
8.42853	82	p29	0.117087	E3n	EGc	EC	Gc					72	p19	0.926381	E3c	E3n
8.42853	93	g9	0.106715	P9m								53	m39	0.20953	LUX
8.42859	106	f	1.99425	P7m								64	p11	0.5399	Gc
8.42865	103	c	0.108717	L	Lmo							35	m21	2.41982	ZG
8.42878	72	p19	0.898482	E3c	E3n							10	n10	0.421974	NIm
8.42882	64	p11	0.540325	Gc								39	m25	1.8
8.42887	75	p22	0.5									64	p11	0.540325	Gc
8.42889	83	p30	0.9									64	p11	0.540325	Gc
8.42892	64	p11	0.540325	Gc								39	m25	1.8
8.42893	75	p22	0.5									64	p11	0.540325	Gc
8.42895	83	p30	0.9									64	p11	0.540325	Gc
8.42895	64	p11	0.540325	Gc								39	m25	1.8
8.42898	75	p22	0.5									64	p11	0.540325	Gc
8.429	83	p30	0.9									64	p11	0.540325	Gc
8.42902	88	g4	0.0158162	Tm								11	n11	0.391079	NIm
8.42907	33	m19	0.184295	E3n	EGc	EC	Gc					1	n1	2.63965	LmRNA
8.42908	76	p23	0.374004	E4								64	p11	0.539502	Gc
8.42918	64	p11	0.543162	Gc								41	m27	0.102966	COP1c	COP1n
8.42923	93	g9	0.279629	P9m								40	m26	0.532275	E3m
8.4293	89	g5	0.151711	Tm								64	p11	0.539495	Gc
8.42937	49	m35	0.386361	E4								45	m31	0.577052	COP1
8.4294	93	g9	0.139498	P9m								43	m29	2.92099	E3n
8.42944	100	g16	0.274795	E3m								10	n10	0.0649484	NIm
8.42946	89	g5	0.15134	Tm								69	p16	0.586769	E3c
8.42947	69	p16	0.585835	E3c								10	n10	0.400601	NIm
8.42951	13	n13	1.14865	E4m	LUXm							4	n4	0.0475842	P9m
8.42955	102	b	3.94663	NIm								34	m20	1.09177	ZTL
8.42956	90	g6	0.263706	E4m	LUXm							6	n6	2.88114	COP1n	COP1
8.42966	43	m29	4.92776	E3n								12	n12	13.1634	Gm
8.42979	100	g16	0.262489	E3m								63	p10	0.587598	NI
8.42979	108	q2	0.586719	Gm								69	p16	2.21244	E3c
8.4298	74	p21	1.60856	E4	E3n	LUX	EC					40	m26	0.461766	E3m
8.42984	103	c	2.03919	L	Lmo							32	m18	3.2429	Gm
8.42986	69	p16	0.557679	E3c								3	n3	0.304914	E3m
8.42998	89	g5	0.179784	Tm								13	n13	1.21691	E4m	LUXm
8.43002	64	p11	0.540448	Gc								53	m39	0.30025	LUX
8.43003	78	p25	8.55805	E4	E3n	LUX	EC					33	m19	0.175002	E3n	EGc	EC	Gc
8.43014	78	p25	7.99271	E4	E3n	LUX	EC					64	p11	0.539773	Gc
8.43015	77	p24	10.006	EC								64	p11	0.540031	Gc
8.43016	89	g5	0.221905	Tm								50	m36	0.054744	E4	E3n	LUX	EC
8.43018	109	q3	2.80898	P9m								3	n3	0.273486	E3m
8.43022	69	p16	0.586487	E3c								57	p4	0.561129	T
8.43025	69	p16	0.584294	E3c								12	n12	12.5104	Gm
8.43026	81	p28	1.2894	E3n	EGc	EC	Gc					61	p8	0.147731	P9
8.43033	69	p16	0.584295	E3c								58	p5	3.99673	T
8.43038	99	g15	0.405112	Gm								3	n3	0.275055	E3m
8.43038	64	p11	0.533744	Gc								59	p6	0.528067	COP1c	COP1n
8.43039	69	p16	0.584645	E3c								50	m36	0.0999626	E4	E3n	LUX	EC
8.43041	81	p28	1.6466	E3n	EGc	EC	Gc					68	p15	2.94858	COP1c	COP1n
8.43043	76	p23	0.318383	E4								36	m22	0.0657118	P9
8.43046	78	p25	7.16213	E4	E3n	LUX	EC					10	n10	0.374367	NIm
8.43046	74	p21	1.24844	E4	E3n	LUX	EC					39	m25	1.79123
8.43048	109	q3	2.79999	P9m								69	p16	0.583968	E3c
8.4305	71	p18	0.211546	EGc	EC							69	p16	0.602066	E3c
8.43055	99	g15	0.403077	Gm								32	m18	3.23704	Gm
8.43056	73	p20	0.134339	E3c	E3n							69	p16	0.586985	E3c
8.43065	58	p5	7.14259	T								13	n13	1.08126	E4m	LUXm
8.43066	99	g15	0.401013	Gm								64	p11	0.539109	Gc
8.43066	29	m15	0.699617	P7								3	n3	0.274191	E3m
8.43067	78	p25	1.73363	E4	E3n	LUX	EC					19	m5	0.0827712	Tm
8.43074	66	p13	0.0819294	ZTL	ZG	Gc						33	m19	0.180878	E3n	EGc	EC	Gc
8.43087	74	p21	1.2464	E4	E3n	LUX	EC					54	p1	0.131515	L
8.43088	82	p29	0.170514	E3n	EGc	EC	Gc					9	n9	0.182147	P7m
8.43091	99	g15	0.357176	Gm								12	n12	13.3355	Gm
8.43097	64	p11	0.539874	Gc								37	m23	1.80058	P7
8.43097	84	p31	0.0995219	EGc	EC							64	p11	0.538253	Gc
8.43097	109	q3	2.83818	P9m								64	p11	0.54045	Gc
8.431	12	n12	12.6039	Gm								3	n3	0.277464	E3m
8.43102	64	p11	0.540267	Gc								1	n1	2.60152	LmRNA
8.43113	57	p4	0.56329	T								3	n3	0.273584	E3m
8.43122	80	p27	0.629351	LUX								44	m30	1.9865	E3n
8.43125	69	p16	0.58386	E3c								39	m25	1.80153
8.43128	65	p12	3.40036	ZTL	ZG	Gc						3	n3	0.274428	E3m
8.43135	65	p12	2.58654	ZTL	ZG	Gc						8	n8	0.42706	P7m
8.43138	109	q3	2.80259	P9m								32	m18	3.23535	Gm
8.43141	64	p11	0.539699	Gc								55	p2	0.269752	L
8.43149	69	p16	0.58611	E3c								48	m34	0.600056	E4m	LUXm
8.43149	78	p25	7.60345	E4	E3n	LUX	EC					40	m26	0.518014	E3m
8.43149	69	p16	0.584518	E3c								60	p7	0.299577	P
8.43167	75	p22	0.5									69	p16	0.583222	E3c
8.43179	93	g9	0.591535	P9m								72	p19	0.840937	E3c	E3n
8.4318	48	m34	0.31099	E4m	LUXm							11	n11	0.712262	NIm
8.43181	42	m28	20.0163									3	n3	0.274926	E3m
8.43184	66	p13	0.099784	ZTL	ZG	Gc						64	p11	0.540229	Gc
8.43189	81	p28	1.91579	E3n	EGc	EC	Gc					79	p26	0.255251	E4	E3n	LUX	EC
8.43192	104	d	2.01968	EC								69	p16	0.584301	E3c
8.43193	74	p21	0.968354	E4	E3n	LUX	EC					3	n3	0.271868	E3m
8.43198	34	m20	0.801306	ZTL								23	m9	1.40463	E3c	EGc	EC
8.43201	87	g3	0.555017	L	Lmo							69	p16	0.57804	E3c
8.43209	107	q1	0.566539	LmRNA								69	p16	1.04328	E3c
8.4321	92	g8	0.00546976	P9m								69	p16	0.578543	E3c
8.43219	81	p28	1.686	E3n	EGc	EC	Gc					52	m38	0.5
8.43222	83	p30	0.9									81	p28	1.686	E3n	EGc	EC	Gc
8.43223	81	p28	1.686	E3n	EGc	EC	Gc					52	m38	0.5
8.43229	83	p30	0.9									81	p28	1.686	E3n	EGc	EC	Gc
8.43231	82	p29	0.151515	E3n	EGc	EC	Gc					51	m37	0.646193	E4	E3n	LUX	EC
8.43233	99	g15	0.344234	Gm								78	p25	6.84166	E4	E3n	LUX	EC
8.43235	64	p11	0.540317	Gc								60	p7	0.299459	P
8.43237	32	m18	4.42259	Gm								3	n3	0.205117	E3m
8.43238	69	p16	0.587556	E3c								52	m38	0.49999
8.43241	71	p18	4.01675	EGc	EC							64	p11	0.539221	Gc
8.43245	90	g6	0.26268	E4m	LUXm							60	p7	0.280798	P
8.43246	92	g8	0.00930702	P9m								12	n12	13.181	Gm
8.43255	68	p15	2.98663	COP1c	COP1n							32	m18	3.23153	Gm
8.43262	64	p11	0.541358	Gc								14	n14	0.100776	COP1n	COP1
8.43266	70	p17	5.25219	E3c	E3n	EGc	EC	Gc				14	n14	0.127184	COP1n	COP1
8.4327	74	p21	1.09251	E4	E3n	LUX	EC					69	p16	0.599698	E3c
8.43281	72	p19	0.874861	E3c	E3n							47	m33	12.954	COP1
8.43288	64	p11	0.54067	Gc								42	m28	20
8.43293	90	g6	0.263307	E4m	LUXm							47	m33	9.77609	COP1
8.43295	83	p30	0.899571									3	n3	0.274916	E3m
8.43307	90	g6	0.260487	E4m	LUXm							41	m27	0.102143	COP1c	COP1n
8.43308	69	p16	0.583971	E3c								7	n7	0.200234	P9m
8.43309	52	m38	0.5									3	n3	0.273837	E3m
8.43311	75	p22	0.5									3	n3	0.273837	E3m
8.43312	52	m38	0.5									3	n3	0.273837	E3m
8.43312	75	p22	0.5									3	n3	0.273837	E3m
8.43318	103	c	2.50644	L	Lmo							99	g15	0.681237	Gm
8.43342	19	m5	0.314251	Tm								13	n13	1.16524	E4m	LUXm
8.43342	86	g2	0.00998783	E4m	LUXm							12	n12	13.1579	Gm
8.43348	80	p27	0.791343	LUX								69	p16	0.5851	E3c
8.43351	69	p16	0.587758	E3c								66	p13	0.100713	ZTL	ZG	Gc
8.43352	90	g6	0.263618	E4m	LUXm							4	n4	0.0646304	P9m
8.43354	102	b	1.99601	NIm								69	p16	0.584547	E3c
8.43357	53	m39	0.299492	LUX								12	n12	13.2361	Gm
8.43363	70	p17	5.19741	E3c	E3n	EGc	EC	Gc				53	m39	0.32734	LUX
8.43363	69	p16	0.584126	E3c								61	p8	0.602388	P9
8.43371	86	g2	0.0100151	E4m	LUXm							3	n3	0.275418	E3m
8.43374	70	p17	5.36932	E3c	E3n	EGc	EC	Gc				18	m4	0.209331	Lmo
8.43377	64	p11	0.536143	Gc								12	n12	12.5285	Gm
8.43378	82	p29	0.103126	E3n	EGc	EC	Gc					32	m18	3.24199	Gm
8.43379	74	p21	1.04484	E4	E3n	LUX	EC					32	m18	3.2533	Gm
8.43383	9	n9	0.133373	P7m								2	n2	0.790479	Tm
8.43384	103	c	1.99908	L	Lmo							69	p16	0.587947	E3c
8.43388	69	p16	0.588273	E3c								33	m19	0.199768	E3n	EGc	EC	Gc
8.43398	92	g8	0.010008	P9m								64	p11	0.540215	Gc
8.43402	57	p4	0.686211	T								11	n11	0.522024	NIm
8.43405	82	p29	0.139895	E3n	EGc	EC	Gc					12	n12	12.7265	Gm
8.43406	73	p20	0.0829028	E3c	E3n							3	n3	0.273295	E3m
8.43428	32	m18	3.22537	Gm								21	m7	0.698729	T
8.43447	93	g9	0.298708	P9m								64	p11	0.541002	Gc
8.43459	64	p11	0.540054	Gc								38	m24	0.0999239	NI
8.43461	79	p26	0.222884	E4	E3n	LUX	EC					5	n5	0.200544	COP1c
8.43464	64	p11	0.538543	Gc								20	m6	0.2954	T
8.43466	108	q2	1.53179	Gm								32	m18	3.23023	Gm
8.43467	64	p11	0.534271	Gc								2	n2	0.6537	Tm
8.43467	78	p25	8.06033	E4	E3n	LUX	EC					69	p16	0.584624	E3c
8.43477	74	p21	1.01157	E4	E3n	LUX	EC					64	p11	0.539737	Gc
8.43478	64	p11	0.537212	Gc								6	n6	19.9954	COP1n	COP1
8.43482	86	g2	0.0099686	E4m	LUXm							64	p11	0.540416	Gc
8.43505	22	m8	0.0136487	T								7	n7	0.273904	P9m
8.43509	80	p27	0.21675	LUX								79	p26	0.904367	E4	E3n	LUX	EC
8.43517	64	p11	0.537815	Gc								5	n5	0.228976	COP1c
8.43523	78	p25	8.34256	E4	E3n	LUX	EC					12	n12	13.4586	Gm
8.43525	102	b	1.9951	NIm								64	p11	0.539908	Gc
8.43529	86	g2	0.0100004	E4m	LUXm							40	m26	0.539744	E3m
8.43541	24	m10	0.274246	EGc	EC							3	n3	0.939036	E3m
8.43542	73	p20	0.130979	E3c	E3n							12	n12	13.2253	Gm
8.43552	47	m33	10.2586	COP1								32	m18	3.22761	Gm
8.43552	76	p23	0.322348	E4								23	m9	1.20637	E3c	EGc	EC
8.43553	107	q1	1.20016	LmRNA								64	p11	0.540907	Gc
8.43559	84	p31	0.128439	EGc	EC							72	p19	0.903313	E3c	E3n
8.4357	84	p31	0.0459565	EGc	EC							3	n3	0.272603	E3m
8.4357	97	g13	0.995251	NIm								69	p16	0.584657	E3c
8.43578	64	p11	0.539984	Gc								50	m36	0.0999445	E4	E3n	LUX	EC
8.43592	93	g9	0.299983	P9m								69	p16	0.583425	E3c
8.43601	44	m30	2.96866	E3n								3	n3	0.273992	E3m
8.43607	92	g8	0.010035	P9m								32	m18	3.23683	Gm
8.43608	58	p5	3.62845	T								12	n12	13.0874	Gm
8.43609	90	g6	0.262395	E4m	LUXm							50	m36	0.094919	E4	E3n	LUX	EC
8.43615	73	p20	0.0647219	E3c	E3n							64	p11	0.541495	Gc
8.43634	69	p16	0.579761	E3c								31	m17	0.506395	NI
8.43638	90	g6	0.260212	E4m	LUXm							38	m24	0.0848537	NI
8.43641	104	d	2.20532	EC								5	n5	0.273883	COP1c
8.43643	39	m25	1.8									3	n3	0.272782	E3m
8.43655	93	g9	0.168474	P9m								50	m36	0.00177859	E4	E3n	LUX	EC
8.43658	72	p19	0.877305	E3c	E3n							45	m31	0.299431	COP1
8.43664	69	p16	0.584792	E3c								26	m12	0.993657	P9m
8.43669	104	d	2.03658	EC								76	p23	0.324554	E4
8.43669	105	e	1.98458	P9m	P7m	NIm	Tm	E4m	E3m	LUXm	Gm	3	n3	0.273542	E3m
8.43679	108	q2	1.63872	Gm								81	p28	0.70118	E3n	EGc	EC	Gc
8.43704	71	p18	3.9439	EGc	EC							32	m18	3.23456	Gm
8.43705	69	p16	0.565763	E3c								19	m5	0.318728	Tm
8.43708	43	m29	1.17697	E3n								13	n13	4.54167	E4m	LUXm
8.4371	81	p28	1.68535	E3n	EGc	EC	Gc					38	m24	0.0884586	NI
8.43723	81	p28	1.98485	E3n	EGc	EC	Gc					69	p16	0.585028	E3c
8.43734	69	p16	0.589622	E3c								2	n2	0.652154	Tm
8.43746	90	g6	0.26208	E4m	LUXm							84	p31	0.104685	EGc	EC
8.43752	76	p23	0.316464	E4								68	p15	3.3014	COP1c	COP1n
8.43757	81	p28	1.67422	E3n	EGc	EC	Gc					4	n4	0.0632784	P9m
8.43761	62	p9	0.700385	P7								56	p3	0.0892035	L	Lmo
8.43765	77	p24	10.1905	EC								33	m19	0.187141	E3n	EGc	EC	Gc
8.43788	76	p23	0.408515	E4								3	n3	0.261745	E3m
8.43789	77	p24	10.0262	EC								32	m18	3.24678	Gm
8.43794	64	p11	0.538385	Gc								4	n4	0.0726077	P9m
8.43797	87	g3	0.522575	L	Lmo							81	p28	1.39663	E3n	EGc	EC	Gc
8.43812	82	p29	0.0730941	E3n	EGc	EC	Gc					40	m26	0.552541	E3m
8.43814	69	p16	0.584785	E3c								49	m35	0.30241	E4
8.43814	72	p19	0.87551	E3c	E3n							71	p18	3.98815	EGc	EC
8.43832	26	m12	0.692697	P9m								16	m2	0.478244	LmRNA
8.43832	64	p11	0.540451	Gc								21	m7	0.699721	T
8.43835	86	g2	0.0101939	E4m	LUXm							81	p28	1.64179	E3n	EGc	EC	Gc
8.4385	65	p12	3.45213	ZTL	ZG	Gc						40	m26	0.531328	E3m
8.43853	70	p17	4.81934	E3c	E3n	EGc	EC	Gc				64	p11	0.53977	Gc
8.43855	79	p26	0.256076	E4	E3n	LUX	EC					44	m30	0.0110956	E3n
8.43869	52	m38	0.5									32	m18	3.2355	Gm
8.4387	100	g16	0.255341	E3m								41	m27	0.0963367	COP1c	COP1n
8.4387	47	m33	0.273357	COP1								22	m8	0.139351	T
8.43873	32	m18	3.23425	Gm								6	n6	19.9746	COP1n	COP1
8.43884	77	p24	10.2043	EC								3	n3	0.275395	E3m
8.43903	44	m30	2.98841	E3n								32	m18	3.22711	Gm
8.4392	49	m35	0.478585	E4								16	m2	0.384426	LmRNA
8.43926	88	g4	0.0101399	Tm								64	p11	0.539282	Gc
8.43931	96	g12	0.190692	NIm								90	g6	0.262688	E4m	LUXm
8.43933	102	b	1.97646	NIm								12	n12	13.1934	Gm
8.43934	88	g4	0.0107892	Tm								74	p21	1.21396	E4	E3n	LUX	EC
8.43951	32	m18	3.24495	Gm								15	m1	0.538456	LmRNA
8.43953	77	p24	11.415	EC								6	n6	0.038594	COP1n	COP1
8.43954	104	d	2.5035	EC								12	n12	12.7389	Gm
8.43957	102	b	2.08676	NIm								13	n13	1.18036	E4m	LUXm
8.43959	80	p27	0.761983	LUX								72	p19	0.92034	E3c	E3n
8.4396	40	m26	0.533806	E3m								36	m22	0.135213	P9
8.43962	64	p11	0.5413	Gc								44	m30	2.99882	E3n
8.43964	81	p28	0.00275976	E3n	EGc	EC	Gc					31	m17	0.163471	NI
8.4397	70	p17	5.35081	E3c	E3n	EGc	EC	Gc				38	m24	0.0436892	NI
8.44006	79	p26	0.299877	E4	E3n	LUX	EC					12	n12	13.2385	Gm
8.4403	90	g6	0.306258	E4m	LUXm							58	p5	0.887481	T
8.44045	85	g1	0.140088	LmRNA								54	p1	0.2019	L
8.44055	66	p13	0.100499	ZTL	ZG	Gc						32	m18	3.24707	Gm
8.44058	32	m18	3.23229	Gm								7	n7	0.201915	P9m
8.44058	105	e	1.97913	P9m	P7m	NIm	Tm	E4m	E3m	LUXm	Gm	69	p16	0.588394	E3c
8.44064	33	m19	0.185466	E3n	EGc	EC	Gc					3	n3	0.285	E3m
8.44076	81	p28	1.62306	E3n	EGc	EC	Gc					73	p20	0.0680044	E3c	E3n
8.4408	108	q2	1.55472	Gm								64	p11	0.540594	Gc
8.44084	80	p27	0.574692	LUX								41	m27	0.122555	COP1c	COP1n
8.44096	103	c	2.84651	L	Lmo							96	g12	0.126915	NIm
8.44102	60	p7	0.122252	P								20	m6	0.18761	T
8.44107	57	p4	0.575837	T								12	n12	13.1455	Gm
8.4411	91	g7	0.745883	EC								35	m21	0.149399	ZG
8.44111	78	p25	6.9128	E4	E3n	LUX	EC					73	p20	0.106533	E3c	E3n
8.44112	58	p5	3.52835	T								3	n3	0.277309	E3m
8.4412	79	p26	0.242998	E4	E3n	LUX	EC					75	p22	0.500001
8.4412	96	g12	0.199119	NIm								32	m18	3.22669	Gm
8.44137	24	m10	5.11703	EGc	EC							1	n1	1.56455	LmRNA
8.44144	72	p19	0.981933	E3c	E3n							69	p16	0.586293	E3c
8.44146	89	g5	0.142954	Tm								40	m26	0.543548	E3m
8.44162	92	g8	0.0104341	P9m								72	p19	0.875429	E3c	E3n
8.44171	36	m22	0.116796	P9								12	n12	13.1636	Gm
8.44186	101	a	1.70346	LmRNA								5	n5	0.286067	COP1c
8.44193	32	m18	3.29366	Gm								13	n13	1.25946	E4m	LUXm
8.44202	90	g6	0.28443	E4m	LUXm							70	p17	4.96762	E3c	E3n	EGc	EC	Gc
8.44203	38	m24	0.785327	NI								2	n2	0.0497891	Tm
8.44205	43	m29	0.2307	E3n								20	m6	2.72466	T
8.44205	69	p16	0.582275	E3c								24	m10	1.00781	EGc	EC
8.44214	3	n3	0.272973	E3m								1	n1	2.5483	LmRNA
8.44214	105	e	2.05087	P9m	P7m	NIm	Tm	E4m	E3m	LUXm	Gm	100	g16	0.249286	E3m
8.44217	109	q3	2.80922	P9m								90	g6	0.261894	E4m	LUXm
8.44219	67	p14	0.114295	ZTL								14	n14	0.0315701	COP1n	COP1
8.44224	92	g8	0.0104513	P9m								90	g6	0.265064	E4m	LUXm
8.44226	81	p28	2.05977	E3n	EGc	EC	Gc					3	n3	0.271875	E3m
8.44246	78	p25	7.17351	E4	E3n	LUX	EC					5	n5	0.241527	COP1c
8.44248	79	p26	0.261922	E4	E3n	LUX	EC					74	p21	1.07783	E4	E3n	LUX	EC
8.4425	76	p23	0.321209	E4								59	p6	0.533248	COP1c	COP1n
8.44257	89	g5	0.270897	Tm								80	p27	0.733627	LUX
8.44257	68	p15	2.91833	COP1c	COP1n							3	n3	0.274085	E3m
8.44257	106	f	1.99999	P7m								72	p19	0.873602	E3c	E3n
8.44257	69	p16	0.586774	E3c								18	m4	0.196822	Lmo
8.44266	80	p27	0.644926	LUX								23	m9	1.17393	E3c	EGc	EC
8.44267	67	p14	0.114469	ZTL								7	n7	0.0818397	P9m
8.44276	73	p20	0.0999909	E3c	E3n							32	m18	3.24698	Gm
8.44286	20	m6	0.288973	T								3	n3	0.275594	E3m
8.44317	64	p11	0.534336	Gc								47	m33	6.41824	COP1
8.44318	64	p11	0.539715	Gc								49	m35	0.304289	E4
8.44321	97	g13	0.98971	NIm								3	n3	0.27304	E3m
8.4433	82	p29	0.164719	E3n	EGc	EC	Gc					7	n7	0.150965	P9m
8.44333	35	m21	0.081928	ZG								32	m18	3.22945	Gm
8.44347	90	g6	0.261649	E4m	LUXm							44	m30	2.97613	E3n
8.44358	32	m18	3.24409	Gm								5	n5	0.238781	COP1c
8.44358	25	m11	1.43195	P								5	n5	0.381729	COP1c
8.44362	103	c	2.0857	L	Lmo							76	p23	0.323952	E4
8.44396	84	p31	0.129587	EGc	EC							40	m26	0.540389	E3m
8.444	101	a	1.92911	LmRNA								2	n2	0.760969	Tm
8.44404	64	p11	0.542235	Gc								52	m38	0.499979
8.44406	101	a	1.91743	LmRNA								58	p5	2.16992	T
8.44408	60	p7	0.297238	P								3	n3	0.271964	E3m
8.44412	82	p29	0.16787	E3n	EGc	EC	Gc					43	m29	4.22631	E3n
8.44418	90	g6	0.26265	E4m	LUXm							78	p25	8.11221	E4	E3n	LUX	EC
8.44427	76	p23	0.318986	E4								47	m33	6.0353	COP1
8.44428	78	p25	6.88833	E4	E3n	LUX	EC					66	p13	0.10025	ZTL	ZG	Gc
8.44428	76	p23	0.316026	E4								54	p1	0.123611	L
8.44431	40	m26	0.534028	E3m								37	m23	1.94011	P7
8.44445	109	q3	1.68797	P9m								79	p26	0.238566	E4	E3n	LUX	EC
8.44445	90	g6	0.2617	E4m	LUXm							39	m25	1.8
8.44468	90	g6	0.2617	E4m	LUXm							42	m28	20
8.44474	90	g6	0.2617	E4m	LUXm							39	m25	1.8
8.44479	90	g6	0.2617	E4m	LUXm							42	m28	20
8.44499	58	p5	3.98366	T								32	m18	3.22229	Gm
8.44505	40	m26	0.166912	E3m								31	m17	0.28028	NI
8.44513	77	p24	6.6815	EC								26	m12	0.187403	P9m
8.44525	5	n5	0.310588	COP1c								1	n1	4.11819	LmRNA
8.44531	106	f	1.99564	P7m								3	n3	0.272245	E3m
8.44532	88	g4	0.00462272	Tm								80	p27	0.408144	LUX
8.44568	81	p28	1.6771	E3n	EGc	EC	Gc					66	p13	0.0273181	ZTL	ZG	Gc
8.44572	77	p24	11.3592	EC								39	m25	1.8
8.44576	77	p24	11.3592	EC								42	m28	20
8.44578	77	p24	11.3592	EC								52	m38	0.5
8.44578	83	p30	0.9									77	p24	11.3592	EC
8.44587	77	p24	11.3592	EC								39	m25	1.8
8.44587	77	p24	11.3592	EC								42	m28	20
8.44592	77	p24	11.3592	EC								52	m38	0.5
8.44596	83	p30	0.9									77	p24	11.3592	EC
8.44606	77	p24	11.3592	EC								39	m25	1.8
8.44611	77	p24	11.3592	EC								42	m28	20
8.44611	77	p24	11.3592	EC								52	m38	0.5
8.44613	83	p30	0.9									77	p24	11.3592	EC
8.4463	77	p24	11.3592	EC								39	m25	1.8
8.44638	77	p24	11.3592	EC								42	m28	20
8.44639	77	p24	11.3592	EC								52	m38	0.5
8.44654	83	p30	0.9									77	p24	11.3592	EC
8.44656	69	p16	0.591201	E3c								46	m32	0.204674	EC
8.44659	67	p14	0.0867624	ZTL								34	m20	0.204753	ZTL
8.44666	81	p28	2.06222	E3n	EGc	EC	Gc					64	p11	0.54661	Gc
8.44674	105	e	1.45346	P9m	P7m	NIm	Tm	E4m	E3m	LUXm	Gm	81	p28	2.48316	E3n	EGc	EC	Gc
8.4468	54	p1	0.0531648	L								48	m34	0.735109	E4m	LUXm
8.44681	61	p8	0.872039	P9								45	m31	0.597252	COP1
8.44681	95	g11	0.681893	P7m								32	m18	3.24226	Gm
8.44681	58	p5	1.55766	T								36	m22	0.0700479	P9
8.44685	84	p31	0.134658	EGc	EC							32	m18	3.25381	Gm
8.44701	57	p4	0.700586	T								27	m13	0.346033	P9
8.44712	81	p28	1.67397	E3n	EGc	EC	Gc					24	m10	0.817654	EGc	EC
8.44714	107	q1	1.20496	LmRNA								72	p19	0.875518	E3c	E3n
8.44715	43	m29	2.29152	E3n								35	m21	0.1477	ZG
8.44718	108	q2	0.202608	Gm								3	n3	0.275718	E3m
8.44719	104	d	1.981	EC								3	n3	0.274414	E3m
8.44721	93	g9	0.0558453	P9m								26	m12	1.33954	P9m
8.44722	7	n7	0.20013	P9m								3	n3	0.272026	E3m
8.44728	71	p18	0.509537	EGc	EC							2	n2	0.724279	Tm
8.44731	39	m25	3.22383									32	m18	1.66741	Gm
8.44734	38	m24	0.0649499	NI								12	n12	13.3849	Gm
8.44734	109	q3	6.95983	P9m								78	p25	0.852425	E4	E3n	LUX	EC
8.44734	68	p15	5.63315	COP1c	COP1n							40	m26	0.582898	E3m
8.44734	108	q2	1.31667	Gm								77	p24	11.3623	EC
8.44741	72	p19	0.907601	E3c	E3n							58	p5	3.97562	T
8.44759	79	p26	0.238437	E4	E3n	LUX	EC					35	m21	0.0722637	ZG
8.44774	90	g6	0.267353	E4m	LUXm							68	p15	2.99843	COP1c	COP1n
8.44778	72	p19	0.889984	E3c	E3n							18	m4	0.194625	Lmo
8.44781	10	n10	0.274745	NIm								3	n3	0.51238	E3m
8.44783	70	p17	5.32457	E3c	E3n	EGc	EC	Gc				58	p5	4.12602	T
8.44794	72	p19	0.749786	E3c	E3n							35	m21	0.0334643	ZG
8.44802	40	m26	0.676864	E3m								2	n2	0.52222	Tm
8.44802	24	m10	0.325155	EGc	EC							22	m8	1.91117	T
8.44806	81	p28	2.07339	E3n	EGc	EC	Gc					58	p5	0.773828	T
8.44809	69	p16	0.584607	E3c								27	m13	0.316668	P9
8.44809	76	p23	0.319093	E4								27	m13	0.332193	P9
8.44816	87	g3	0.675378	L	Lmo							62	p9	0.747387	P7
8.44821	79	p26	0.241207	E4	E3n	LUX	EC					71	p18	2.3064	EGc	EC
8.44822	89	g5	0.226359	Tm								57	p4	0.606908	T
8.44826	81	p28	2.11061	E3n	EGc	EC	Gc					40	m26	0.550202	E3m
8.44831	106	f	0.287303	P7m								63	p10	1.04347	NI
8.44836	90	g6	0.259922	E4m	LUXm							73	p20	0.0515575	E3c	E3n
8.44859	66	p13	0.0592949	ZTL	ZG	Gc						40	m26	0.540126	E3m
8.44863	72	p19	0.874805	E3c	E3n							59	p6	0.548846	COP1c	COP1n
8.44876	106	f	1.99135	P7m								69	p16	0.581589	E3c
8.4489	18	m4	0.197044	Lmo								3	n3	0.275277	E3m
8.44905	69	p16	0.585947	E3c								67	p14	0.137412	ZTL
8.44909	69	p16	0.590593	E3c								17	m3	0.199867	L
8.4491	83	p30	0.9									79	p26	0.244035	E4	E3n	LUX	EC
8.44926	88	g4	0.0120016	Tm								59	p6	0.295946	COP1c	COP1n
8.44929	55	p2	0.188956	L								22	m8	0.256123	T
8.4494	77	p24	11.3144	EC								66	p13	0.103514	ZTL	ZG	Gc
8.44942	105	e	0.629134	P9m	P7m	NIm	Tm	E4m	E3m	LUXm	Gm	80	p27	2.06628	LUX
8.44948	24	m10	1.90724	EGc	EC							12	n12	12.8645	Gm
8.4496	58	p5	2.03764	T								50	m36	0.057997	E4	E3n	LUX	EC
8.44968	76	p23	0.346323	E4								72	p19	0.924191	E3c	E3n
8.4499	81	p28	1.60962	E3n	EGc	EC	Gc					10	n10	0.432822	NIm
8.44992	101	a	2.00125	LmRNA								3	n3	0.275938	E3m
8.44993	52	m38	0.5									12	n12	13.3042	Gm
8.45028	75	p22	0.5									12	n12	13.3042	Gm
8.45047	83	p30	0.9									12	n12	13.3042	Gm
8.45047	52	m38	0.5									12	n12	13.3042	Gm
8.45081	75	p22	0.5									12	n12	13.3042	Gm
8.45116	83	p30	0.9									12	n12	13.3042	Gm
[truncated: 3,888 more rows]
