# Supplementary material for: Dynamical differential expression (DyDE) reveals the period control mechanisms of the Arabidopsis circadian oscillator
Source: PLoS Comput Biol. 2019 Jan 31;15(1):e1006674. doi: 10.1371/journal.pcbi.1006674 (PMC6377142; doi:10.1371/journal.pcbi.1006674)
Supplement: S8 Table — The list of models that have been validated (> 60% fitness, nu-gap < 0.2) between the genome and the known clock genes. The lists are split in four sheets, displaying separately the analysis of the genome to the main clock genes and vice versa. The genes are sorted in alphabetical order. Their function and the sign of the identified regulation are provided, as well as the count of appearance of each gene in their respective list. (XLSX) [file pcbi.1006674.s018.xlsx]

## Sheet: Genome to Circadian Genes
Input	Output	Regulation Sign	Function
'AT2G45680'	'RVE8'	+	'TCP family transcription factor, putative'
'AT2G30600'	'RVE8'	-	2x1 cell
'AT2G19450'	'PRR9'	-	'TAG1 (TRIACYLGLYCEROL BIOSYNTHESIS DEFECT 1); diacylglycerol O-acyltransferase'
'AT2G38400'	'GI'	+	'AGT3 (ALANINE:GLYOXYLATE AMINOTRANSFERASE 3); alanine-glyoxylate transaminase'
'AT2G38400'	'LHY'	-	'AGT3 (ALANINE:GLYOXYLATE AMINOTRANSFERASE 3); alanine-glyoxylate transaminase'
'AT2G44670'	'PRR5'	-	'senescence-associated protein-related'
'AT2G44670'	'PHYA'	-	'senescence-associated protein-related'
'AT2G44670'	'LHY'	+	'senescence-associated protein-related'
'AT2G44670'	'RVE8'	+	'senescence-associated protein-related'
'AT2G29650'	'PRR5'	+	'inorganic phosphate transporter, putative'
'AT2G29650'	'PHYA'	+	'inorganic phosphate transporter, putative'
'AT2G29630'	'PRR5'	-	'thiamine biosynthesis family protein / thiC family protein'
'AT2G47800'	'PRR5'	-	'ATMRP4 (Arabidopsis thaliana multidrug resistance-associated protein 4)'
'AT2G01290'	'PRR5'	-	'ribose-5-phosphate isomerase'
'AT2G03550'	'GI'	-	'hydrolase'
'AT2G03550'	'PRR5'	-	'hydrolase'
'AT2G15760'	'RVE8'	+	'calmodulin-binding protein'
'AT2G46550'	'PRR5'	+	'similar to unknown protein [Arabidopsis thaliana] (TAIR:AT1G01240.3); similar to unknown protein [Arabidopsis thaliana] (TAIR:AT1G01240.1); similar to unknown protein [Arabidopsis thaliana] (TAIR:AT1G01240.2); similar to unnamed protein product [Vitis vinifera] (GB:CAO14395.1)'
'AT2G18230'	'RVE8'	+	'ATPPA2 (ARABIDOPSIS THALIANA PYROPHOSPHORYLASE 2); inorganic diphosphatase/ pyrophosphatase'
'AT1G05070'	'CCA1'	+	'similar to unknown protein [Arabidopsis thaliana] (TAIR:AT2G32580.1); similar to unknown [Populus trichocarpa] (GB:ABK95314.1); contains InterPro domain Protein of unknown function DUF1068 (InterPro:IPR010471)'
'AT1G61500'	'PRR5'	+	'S-locus protein kinase, putative'
'AT1G61500'	'PHYA'	+	'S-locus protein kinase, putative'
'AT1G65580'	'RVE8'	-	'FRA3 (FRAGILE FIBER3); inositol or phosphatidylinositol phosphatase'
'AT1G10070'	'TOC1'	+	'ATBCAT-2; branched-chain-amino-acid transaminase/ catalytic'
'AT1G27480'	'PHYA'	-	'lecithin:cholesterol acyltransferase family protein / LACT family protein'
'AT1G70290'	'PRR5'	+	'ATTPS8 (Arabidopsis thaliana trehalose phosphatase/synthase 8); transferase, transferring glycosyl groups'
'AT2G22420'	'GI'	-	'peroxidase 17 (PER17) (P17)'
'AT2G22420'	'RVE8'	+	'peroxidase 17 (PER17) (P17)'
'AT2G21860'	'TOC1'	-	'violaxanthin de-epoxidase-related'
'AT2G21970'	'RVE8'	+	'SEP2 (STRESS ENHANCED PROTEIN 2)'
'AT2G36835'	'GI'	-	'similar to hypothetical protein [Vitis vinifera] (GB:CAN81061.1)'
'AT2G36835'	'PRR5'	-	'similar to hypothetical protein [Vitis vinifera] (GB:CAN81061.1)'
'AT2G36835'	'PHYA'	-	'similar to hypothetical protein [Vitis vinifera] (GB:CAN81061.1)'
'AT2G16500'	'TOC1'	-	'ADC1 (ARGININE DECARBOXYLASE 1)'
'AT2G16500'	'RVE8'	+	'ADC1 (ARGININE DECARBOXYLASE 1)'
'AT2G31380'	'TOC1'	-	'STH (salt tolerance homologue); transcription factor/ zinc ion binding'
'AT1G54130'	'GI'	+	'RSH3 (RELA/SPOT HOMOLOG 3); catalytic'
'AT1G78600'	'PRR5'	+	'zinc finger (B-box type) family protein'
'AT1G13930'	'ELF4'	+	'similar to nodulin-related [Arabidopsis thaliana] (TAIR:AT2G03440.1); similar to hypothetical protein [Vitis vinifera] (GB:CAN63832.1)'
'AT1G17100'	'GI'	-	'SOUL heme-binding family protein'
'AT1G17100'	'PRR5'	-	'SOUL heme-binding family protein'
'AT1G17100'	'RVE8'	+	'SOUL heme-binding family protein'
'AT1G70820'	'TOC1'	+	'phosphoglucomutase, putative / glucose phosphomutase, putative'
'AT1G70820'	'PRR5'	+	'phosphoglucomutase, putative / glucose phosphomutase, putative'
'AT1G70820'	'RVE8'	-	'phosphoglucomutase, putative / glucose phosphomutase, putative'
'AT1G78020'	'PRR5'	-	'senescence-associated protein-related'
'AT1G78020'	'PHYA'	-	'senescence-associated protein-related'
'AT1G22570'	'PRR5'	+	'proton-dependent oligopeptide transport (POT) family protein'
'AT1G18330'	'PHYA'	+	'EPR1 (EARLY-PHYTOCHROME-RESPONSIVE1); DNA binding / transcription factor'
'AT1G33110'	'RVE8'	+	'MATE efflux family protein'
'AT1G04990'	'PRR9'	-	'zinc finger (CCCH-type) family protein'
'AT1G01240'	'PRR5'	+	'similar to unknown protein [Arabidopsis thaliana] (TAIR:AT2G46550.1); similar to unnamed protein product [Vitis vinifera] (GB:CAO48635.1)'
'AT1G06000'	'RVE8'	+	'UDP-glucoronosyl/UDP-glucosyl transferase family protein'
'AT1G06040'	'GI'	+	'STO (SALT TOLERANCE); transcription factor/ zinc ion binding'
'AT1G10960'	'PRR5'	-	'ATFD1 (FERREDOXIN 1); 2 iron, 2 sulfur cluster binding / electron carrier/ iron-sulfur cluster binding'
'AT1G72500'	'PRR9'	+	'inter-alpha-trypsin inhibitor heavy chain-related'
'AT1G69830'	'TOC1'	+	'AMY3/ATAMY3 (ALPHA-AMYLASE-LIKE 3); alpha-amylase'
'AT1G71030'	'GI'	+	'ATMYBL2 (Arabidopsis myb-like 2); DNA binding / transcription factor'
'AT1G71030'	'PRR5'	+	'ATMYBL2 (Arabidopsis myb-like 2); DNA binding / transcription factor'
'AT1G71030'	'RVE8'	-	'ATMYBL2 (Arabidopsis myb-like 2); DNA binding / transcription factor'
'AT3G07650'	'GI'	-	'COL9 (CONSTANS-LIKE 9); transcription factor/ zinc ion binding'
'AT3G01660'	'GI'	-	'methyltransferase'
'AT3G01660'	'PHYA'	-	'methyltransferase'
'AT3G04790'	'PRR5'	-	'ribose 5-phosphate isomerase-related'
'AT3G04790'	'RVE8'	+	'ribose 5-phosphate isomerase-related'
'AT3G10020'	'RVE8'	-	'similar to Os12g0147200 [Oryza sativa (japonica cultivar-group)] (GB:NP_001066153.1); similar to unnamed protein product [Vitis vinifera] (GB:CAO15981.1); similar to Os11g0149200 [Oryza sativa (japonica cultivar-group)] (GB:NP_001065754.1)'
'AT3G08550'	'RVE8'	-	'ABI8/ELD1/KOB1 (KOBITO)'
'AT3G06850'	'RVE8'	-	'DIN3/LTA1 (DARK INDUCIBLE 3); alpha-ketoacid dehydrogenase'
'AT3G22840'	'CCA1'	+	'ELIP1 (EARLY LIGHT-INDUCABLE PROTEIN); chlorophyll binding'
'AT3G22840'	'LHY'	+	'ELIP1 (EARLY LIGHT-INDUCABLE PROTEIN); chlorophyll binding'
'AT3G22840'	'RVE8'	+	'ELIP1 (EARLY LIGHT-INDUCABLE PROTEIN); chlorophyll binding'
'AT3G21560'	'RVE8'	+	'UGT84A2; UDP-glycosyltransferase/ sinapate 1-glucosyltransferase'
'AT3G19930'	'RVE8'	-	'STP4 (SUGAR TRANSPORTER 4); carbohydrate transmembrane transporter/ sugar:hydrogen ion symporter'
'AT3G21760'	'GI'	-	'UDP-glucoronosyl/UDP-glucosyl transferase family protein'
'AT3G21760'	'PHYA'	-	'UDP-glucoronosyl/UDP-glucosyl transferase family protein'
'AT3G26650'	'GI'	-	'GAPA (GLYCERALDEHYDE 3-PHOSPHATE DEHYDROGENASE A SUBUNIT); glyceraldehyde-3-phosphate dehydrogenase'
'AT3G26650'	'PRR5'	-	'GAPA (GLYCERALDEHYDE 3-PHOSPHATE DEHYDROGENASE A SUBUNIT); glyceraldehyde-3-phosphate dehydrogenase'
'AT3G26650'	'LHY'	+	'GAPA (GLYCERALDEHYDE 3-PHOSPHATE DEHYDROGENASE A SUBUNIT); glyceraldehyde-3-phosphate dehydrogenase'
'AT3G26650'	'RVE8'	+	'GAPA (GLYCERALDEHYDE 3-PHOSPHATE DEHYDROGENASE A SUBUNIT); glyceraldehyde-3-phosphate dehydrogenase'
'AT3G29200'	'GI'	-	'CM1 (chorismate mutase 1); chorismate mutase'
'AT3G26290'	'GI'	+	'CYP71B26 (cytochrome P450, family 71, subfamily B, polypeptide 26); oxygen binding'
'AT3G26290'	'PRR5'	+	'CYP71B26 (cytochrome P450, family 71, subfamily B, polypeptide 26); oxygen binding'
'AT3G26290'	'PRR7'	+	'CYP71B26 (cytochrome P450, family 71, subfamily B, polypeptide 26); oxygen binding'
'AT3G26290'	'LHY'	-	'CYP71B26 (cytochrome P450, family 71, subfamily B, polypeptide 26); oxygen binding'
'AT3G24760'	'GI'	-	'F-box family protein'
'AT3G24760'	'PHYA'	-	'F-box family protein'
'AT1G56300'	'ELF4'	+	'DNAJ heat shock N-terminal domain-containing protein'
'AT1G13640'	'PRR5'	-	'phosphatidylinositol 3- and 4-kinase family protein'
'AT4G00895'	'PHYA'	-	'ATP synthase delta chain-related'
'AT4G01070'	'RVE8'	+	'GT72B1; UDP-glucosyltransferase/ UDP-glycosyltransferase/ transferase, transferring glycosyl groups'
'AT4G02420'	'RVE8'	+	'lectin protein kinase, putative'
'AT4G18930'	'RVE8'	-	'cyclic phosphodiesterase'
'AT4G22540'	'TOC1'	+	'oxysterol-binding family protein'
'AT4G22540'	'RVE8'	-	'oxysterol-binding family protein'
'AT4G25700'	'PRR5'	-	'BETA-OHASE 1 (BETA-HYDROXYLASE 1); beta-carotene hydroxylase'
'AT4G25700'	'RVE8'	+	'BETA-OHASE 1 (BETA-HYDROXYLASE 1); beta-carotene hydroxylase'
'AT4G25780'	'RVE8'	+	'pathogenesis-related protein, putative'
'AT4G25970'	'PRR9'	-	'PSD3 (PHOSPHATIDYLSERINE DECARBOXYLASE 3); calcium ion binding / phosphatidylserine decarboxylase'
'AT4G26850'	'LHY'	+	'VTC2 (VITAMIN C DEFECTIVE 2)'
'AT4G33090'	'RVE8'	-	'APM1 (AMINOPEPTIDASE M1)'
'AT4G33980'	'TOC1'	+	'similar to unknown protein [Arabidopsis thaliana] (TAIR:AT5G42900.2); similar to unknown protein [Arabidopsis thaliana] (TAIR:AT5G42900.3); similar to unknown protein [Arabidopsis thaliana] (TAIR:AT5G42900.1); similar to hypothetical protein [Vitis vinifera] (GB:CAN64989.1)'
'AT4G38580'	'RVE8'	-	'ATFP6 (FARNESYLATED PROTEIN 6); metal ion binding'
'AT3G47500'	'PRR5'	+	'CDF3 (CYCLING DOF FACTOR 3); DNA binding / protein binding / transcription factor'
'AT3G47500'	'PHYA'	+	'CDF3 (CYCLING DOF FACTOR 3); DNA binding / protein binding / transcription factor'
'AT3G47500'	'PRR9'	+	'CDF3 (CYCLING DOF FACTOR 3); DNA binding / protein binding / transcription factor'
'AT3G47470'	'PRR5'	+	'LHCA4 (Photosystem I light harvesting complex gene 4); chlorophyll binding'
'AT3G51240'	'RVE8'	+	'F3H (TRANSPARENT TESTA 6); naringenin 3-dioxygenase'
'AT3G51550'	'LHY'	-	'FER (FERONIA); kinase/ protein kinase'
'AT3G51550'	'RVE8'	-	'FER (FERONIA); kinase/ protein kinase'
'AT3G52470'	'CCA1'	+	'harpin-induced family protein / HIN1 family protein / harpin-responsive family protein'
'AT3G59060'	'PRR5'	+	'PIL6 (PHYTOCHROME-INTERACTING FACTOR 5); DNA binding / transcription factor'
'AT3G59060'	'PHYA'	+	'PIL6 (PHYTOCHROME-INTERACTING FACTOR 5); DNA binding / transcription factor'
'AT3G61580'	'PRR5'	+	'delta-8 sphingolipid desaturase (SLD1)'
'AT5G03555'	'RVE8'	+	'permease, cytosine/purines, uracil, thiamine, allantoin family protein'
'AT5G06690'	'TOC1'	+	'(THIOREDOXIN-LIKE 5); thiol-disulfide exchange intermediate'
'AT5G06980'	'PRR5'	+	'similar to unknown protein [Arabidopsis thaliana] (TAIR:AT3G12320.1)'
'AT5G06980'	'PHYA'	+	'similar to unknown protein [Arabidopsis thaliana] (TAIR:AT3G12320.1)'
'AT5G18170'	'RVE8'	-	'GDH1 (GLUTAMATE DEHYDROGENASE 1); oxidoreductase'
'AT5G18590'	'RVE8'	-	'kelch repeat-containing protein'
'AT5G23920'	'RVE8'	+	'similar to unknown protein [Arabidopsis thaliana] (TAIR:AT5G52420.1); similar to unnamed protein product [Vitis vinifera] (GB:CAO49441.1)'
'AT5G24380'	'LHY'	+	'YSL2 (YELLOW STRIPE LIKE 2); oligopeptide transporter'
'AT5G24380'	'RVE8'	+	'YSL2 (YELLOW STRIPE LIKE 2); oligopeptide transporter'
'AT5G24490'	'TOC1'	+	'30S ribosomal protein, putative'
'AT5G38980'	'GI'	-	'unknown protein'
'AT5G39660'	'PRR9'	+	'CDF2 (CYCLING DOF FACTOR 2); DNA binding / protein binding / transcription factor'
'AT5G42760'	'LHY'	+	'similar to unknown [Populus trichocarpa] (GB:ABK95091.1); contains InterPro domain O-methyltransferase, N-terminal (InterPro:IPR003455); contains InterPro domain Conserved hypothetical protein CHP00027, methylltransferase (InterPro:IPR011610)'
'AT5G42760'	'RVE8'	+	'similar to unknown [Populus trichocarpa] (GB:ABK95091.1); contains InterPro domain O-methyltransferase, N-terminal (InterPro:IPR003455); contains InterPro domain Conserved hypothetical protein CHP00027, methylltransferase (InterPro:IPR011610)'
'AT5G43830'	'CCA1'	-	'similar to unknown protein [Arabidopsis thaliana] (TAIR:AT3G22850.1); similar to aluminum-induced protein-like protein [Thellungiella halophila] (GB:AAM19711.1); contains domain G3DSA:3.60.20.10 (G3DSA:3.60.20.10); contains domain SSF56235 (SSF56235)'
'AT5G43830'	'LHY'	-	'similar to unknown protein [Arabidopsis thaliana] (TAIR:AT3G22850.1); similar to aluminum-induced protein-like protein [Thellungiella halophila] (GB:AAM19711.1); contains domain G3DSA:3.60.20.10 (G3DSA:3.60.20.10); contains domain SSF56235 (SSF56235)'
'AT5G43830'	'RVE8'	-	'similar to unknown protein [Arabidopsis thaliana] (TAIR:AT3G22850.1); similar to aluminum-induced protein-like protein [Thellungiella halophila] (GB:AAM19711.1); contains domain G3DSA:3.60.20.10 (G3DSA:3.60.20.10); contains domain SSF56235 (SSF56235)'
'AT5G45820'	'PRR5'	+	'CIPK20 (CBL-INTERACTING PROTEIN KINASE 20); kinase'
'AT5G45820'	'RVE8'	-	'CIPK20 (CBL-INTERACTING PROTEIN KINASE 20); kinase'
'AT5G47240'	'PRR5'	+	'ATNUDT8 (Arabidopsis thaliana Nudix hydrolase homolog 8); hydrolase'
'AT5G47240'	'RVE8'	-	'ATNUDT8 (Arabidopsis thaliana Nudix hydrolase homolog 8); hydrolase'
'AT5G47640'	'PHYA'	-	'CCAAT-box binding transcription factor subunit B (NF-YB) (HAP3 ) (AHAP3) family (Hap3b)'
'AT5G47870'	'LHY'	+	'similar to unknown protein [Arabidopsis thaliana] (TAIR:AT1G71310.2); similar to unknown protein [Arabidopsis thaliana] (TAIR:AT1G71310.1); similar to unknown [Populus trichocarpa] (GB:ABK95546.1)'
'AT5G52570'	'LHY'	+	'BETA-OHASE 2 (BETA-CAROTENE HYDROXYLASE 2); beta-carotene hydroxylase'
'AT5G57340'	'PRR5'	+	'similar to hypothetical protein MtrDRAFT_AC155282g59v2 [Medicago truncatula] (GB:ABN08100.1)'
'AT5G57340'	'LHY'	-	'similar to hypothetical protein MtrDRAFT_AC155282g59v2 [Medicago truncatula] (GB:ABN08100.1)'
'AT5G57340'	'RVE8'	-	'similar to hypothetical protein MtrDRAFT_AC155282g59v2 [Medicago truncatula] (GB:ABN08100.1)'
'AT5G57660'	'GI'	+	'zinc finger (B-box type) family protein'
'AT5G57660'	'PRR5'	+	'zinc finger (B-box type) family protein'
'AT5G57660'	'PHYA'	+	'zinc finger (B-box type) family protein'
'AT5G57655'	'TOC1'	+	'xylose isomerase family protein'
'AT5G58570'	'PHYA'	-	'unknown protein'
'AT5G58770'	'LHY'	+	'dehydrodolichyl diphosphate synthase, putative / DEDOL-PP synthase, putative'
'AT5G62210'	'RVE8'	+	'embryo-specific protein-related'
'AT5G62070'	'LHY'	+	'IQD23 (IQ-domain 23); calmodulin binding'
'AT5G62070'	'RVE8'	+	'IQD23 (IQ-domain 23); calmodulin binding'
'AT5G62430'	'CRY2'	+	'CDF1 (CYCLING DOF FACTOR 1); DNA binding / protein binding / transcription factor'
'AT5G62430'	'PHYA'	+	'CDF1 (CYCLING DOF FACTOR 1); DNA binding / protein binding / transcription factor'
'AT5G63620'	'PRR5'	+	'oxidoreductase, zinc-binding dehydrogenase family protein'
'AT5G63620'	'RVE8'	-	'oxidoreductase, zinc-binding dehydrogenase family protein'
'AT5G64170'	'PRR7'	+	'dentin sialophosphoprotein-related'
'AT5G64170'	'PRR9'	+	'dentin sialophosphoprotein-related'
'AT5G64850'	'RVE8'	+	'similar to unknown protein [Arabidopsis thaliana] (TAIR:AT5G09960.1); similar to 80C09_15 [Brassica rapa subsp. pekinensis] (GB:AAZ41826.1)'
'AT5G24850'	'LHY'	+	'CRY3 (CRYPTOCHROME 3); DNA binding / DNA photolyase/ FMN binding'
'AT5G24850'	'RVE8'	+	'CRY3 (CRYPTOCHROME 3); DNA binding / DNA photolyase/ FMN binding'
'AT5G26740'	'RVE8'	-	'similar to unknown protein [Arabidopsis thaliana] (TAIR:AT3G05940.1); similar to unknown [Populus trichocarpa] (GB:ABK95399.1); contains InterPro domain Protein of unknown function DUF300 (InterPro:IPR005178)'
'AT5G17050'	'RVE8'	+	'UDP-glucoronosyl/UDP-glucosyl transferase family protein'
'AT4G14400'	'PHYA'	-	'ACD6 (ACCELERATED CELL DEATH 6); protein binding'
'AT2G26440'	'RVE8'	-	'pectinesterase family protein'

## Sheet: Circadian Genes to Genome 
Input	Output	Regulation Sign	Function
'CCA1'	'AT2G29650'	+	'inorganic phosphate transporter, putative'
'CCA1'	'AT1G10900'	+	'phosphatidylinositol-4-phosphate 5-kinase family protein'
'CCA1'	'AT1G72500'	+	'inter-alpha-trypsin inhibitor heavy chain-related'
'CCA1'	'AT3G01060'	+	'similar to unnamed protein product [Vitis vinifera] (GB:CAO15045.1); similar to unknown [Brassica rapa] (GB:ABC41272.1)'
'CCA1'	'AT3G28180'	+	'ATCSLC04 (CELLULOSE-SYNTHASE LIKE C 4); transferase, transferring glycosyl groups'
'CCA1'	'AT4G23200'	+	'protein kinase family protein'
'CCA1'	'AT3G47500'	+	'CDF3 (CYCLING DOF FACTOR 3); DNA binding / protein binding / transcription factor'
'CCA1'	'AT3G51920'	+	'CAM9 (CALMODULIN 9); calcium ion binding'
'CCA1'	'AT3G54500'	+	'similar to dentin sialophosphoprotein-related [Arabidopsis thaliana] (TAIR:AT5G64170.1); similar to dentin sialophosphoprotein-related [Arabidopsis thaliana] (TAIR:AT5G64170.2); similar to conserved hypothetical protein [Medicago truncatula] (GB:ABD28297.1)'
'CCA1'	'AT3G62150'	+	'PGP21 (P-GLYCOPROTEIN 21); ATPase, coupled to transmembrane movement of substances'
'CCA1'	'AT5G45820'	+	'CIPK20 (CBL-INTERACTING PROTEIN KINASE 20); kinase'
'CCA1'	'AT5G49910'	-	'cpHSC70-2 (HEAT SHOCK PROTEIN 70-7); ATP binding / unfolded protein binding'
'CCA1'	'AT5G62280'	+	'similar to unknown protein [Arabidopsis thaliana] (TAIR:AT2G45360.1); similar to unnamed protein product [Vitis vinifera] (GB:CAO49726.1); contains InterPro domain Protein of unknown function DUF1442 (InterPro:IPR009902)'
'CCA1'	'AT5G64170'	+	'dentin sialophosphoprotein-related'
'CCA1'	'AT5G67030'	+	'ABA1 (ABA DEFICIENT 1); zeaxanthin epoxidase'
'CCA1'	'AT2G45440'	-	'DHDPS2 (DIHYDRODIPICOLINATE SYNTHASE); dihydrodipicolinate synthase'
'TOC1'	'AT3G63160'	+	'unknown protein'
'TOC1'	'AT5G54250'	+	'ATCNGC4 (DEFENSE, NO DEATH 2); calmodulin binding / cation channel/ cyclic nucleotide binding'
'TOC1'	'AT5G55990'	+	'CBL2 (calcineurin B-like protein 2); calcium ion binding'
'TOC1'	'AT5G57560'	-	'TCH4 (TOUCH 4); hydrolase, acting on glycosyl bonds / xyloglucan:xyloglucosyl transferase'
'TOC1'	'AT5G08380'	+	'ATAGAL1 (ARABIDOPSIS THALIANA ALPHA-GALACTOSIDASE 1); alpha-galactosidase'
'TOC1'	'AT4G16146'	+	'similar to unknown protein [Arabidopsis thaliana] (TAIR:AT1G69510.2); similar to unknown protein [Arabidopsis thaliana] (TAIR:AT1G69510.1); similar to unknown protein [Arabidopsis thaliana] (TAIR:AT1G69510.3); similar to unnamed protein product [Vitis vinifera] (GB:CAO44882.1); contains InterPro domain Lg106-like (InterPro:IPR012482)'
'GI'	'AT2G30620'	+	'histone H1.2'
'GI'	'AT2G33830'	+	'dormancy/auxin associated family protein'
'GI'	'AT2G47890'	+	'zinc finger (B-box type) family protein'
'GI'	'AT2G28840'	+	'ankyrin repeat family protein'
'GI'	'AT2G15890'	+	'MEE14 (maternal effect embryo arrest 14)'
'GI'	'AT1G62180'	-	'APR2 (5ADENYLYLPHOSPHOSULFATE REDUCTASE 2)'
'GI'	'AT1G05300'	+	'ZIP5 (ZINC TRANSPORTER 5 PRECURSOR); cation transmembrane transporter'
'GI'	'AT2G22450'	+	'riboflavin biosynthesis protein, putative'
'GI'	'AT1G06430'	-	'FTSH8 (FtsH protease 8); ATP-dependent peptidase/ ATPase/ metallopeptidase/ zinc ion binding'
'GI'	'AT1G06460'	+	'ACD32.1 (ALPHA-CRYSTALLIN DOMAIN 31.2)'
'GI'	'AT1G22570'	+	'proton-dependent oligopeptide transport (POT) family protein'
'GI'	'AT3G05120'	+	'ATGID1A/GID1A (GA INSENSITIVE DWARF1A); hydrolase'
'GI'	'AT3G07650'	+	'COL9 (CONSTANS-LIKE 9); transcription factor/ zinc ion binding'
'GI'	'AT3G10020'	+	'similar to Os12g0147200 [Oryza sativa (japonica cultivar-group)] (GB:NP_001066153.1); similar to unnamed protein product [Vitis vinifera] (GB:CAO15981.1); similar to Os11g0149200 [Oryza sativa (japonica cultivar-group)] (GB:NP_001065754.1)'
'GI'	'AT3G15630'	+	'similar to unknown protein [Arabidopsis thaliana] (TAIR:AT1G52720.1); similar to unnamed protein product [Vitis vinifera] (GB:CAO46032.1); similar to hypothetical protein [Vitis vinifera] (GB:CAN71657.1)'
'GI'	'AT3G17800'	-	'mRNA level of the MEB5.2 gene (At3g17800) remains unchanged after cutting the inflorescence stem'
'GI'	'AT1G56220'	+	'dormancy/auxin associated family protein'
'GI'	'AT1G20693'	+	'HMGB2 (HIGH MOBILITY GROUP B 2); transcription factor'
'GI'	'AT4G32340'	+	'binding'
'GI'	'AT4G34138'	+	'UGT73B1 (UDP-GLUCOSYL TRANSFERASE 73B1); UDP-glycosyltransferase/ abscisic acid glucosyltransferase'
'GI'	'AT4G38580'	+	'ATFP6 (FARNESYLATED PROTEIN 6); metal ion binding'
'GI'	'AT4G38960'	-	'zinc finger (B-box type) family protein'
'GI'	'AT3G47160'	+	'protein binding / zinc ion binding'
'GI'	'AT3G48530'	+	'KING1 (SNF1-RELATED PROTEIN KINASE REGULATORY SUBUNIT GAMMA 1)'
'GI'	'AT3G55450'	+	'protein kinase, putative'
'GI'	'AT3G62550'	+	'universal stress protein (USP) family protein'
'GI'	'AT3G63160'	+	'unknown protein'
'GI'	'AT5G23210'	+	'SCPL34; serine carboxypeptidase'
'GI'	'AT5G35970'	-	'DNA-binding protein, putative'
'GI'	'AT5G42900'	+	'similar to unknown protein [Arabidopsis thaliana] (TAIR:AT4G33980.1); similar to hypothetical protein [Vitis vinifera] (GB:CAN75496.1)'
'GI'	'AT5G52570'	-	'BETA-OHASE 2 (BETA-CAROTENE HYDROXYLASE 2); beta-carotene hydroxylase'
'GI'	'AT5G62720'	+	'integral membrane HPP family protein'
'GI'	'AT5G64780'	-	'similar to unknown protein [Arabidopsis thaliana] (TAIR:AT4G09830.1); similar to unnamed protein product [Vitis vinifera] (GB:CAO71731.1); similar to hypothetical protein [Vitis vinifera] (GB:CAN64859.1); contains InterPro domain Uncharacterised conserved protein UCP009193 (InterPro:IPR016549)'
'GI'	'AT5G64850'	-	'similar to unknown protein [Arabidopsis thaliana] (TAIR:AT5G09960.1); similar to 80C09_15 [Brassica rapa subsp. pekinensis] (GB:AAZ41826.1)'
'GI'	'AT5G24850'	-	'CRY3 (CRYPTOCHROME 3); DNA binding / DNA photolyase/ FMN binding'
'GI'	'AT5G26740'	+	'similar to unknown protein [Arabidopsis thaliana] (TAIR:AT3G05940.1); similar to unknown [Populus trichocarpa] (GB:ABK95399.1); contains InterPro domain Protein of unknown function DUF300 (InterPro:IPR005178)'
'GI'	'AT5G15850'	-	'COL1 (CONSTANS-LIKE 1); transcription factor/ zinc ion binding'
'GI'	'AT5G20630'	+	'GLP3 (GERMIN-LIKE PROTEIN 3); manganese ion binding / metal ion binding / nutrient reservoir'
'GI'	'AT1G28330'	+	'DRM1 (DORMANCY-ASSOCIATED PROTEIN 1)'
'GI'	'AT4G17100'	+	'serine protease protein -related, expressed pseudogene, blastp match of 64% identity and 1.9e-114 P-value to GP|29367523|gb|AAO72617.1||AY224498 putative serine protease-like protein {Oryza sativa (japonica cultivar-group)}'
'PRR5'	'AT2G33830'	+	'dormancy/auxin associated family protein'
'PRR5'	'AT2G29630'	+	'thiamine biosynthesis family protein / thiC family protein'
'PRR5'	'AT2G47890'	+	'zinc finger (B-box type) family protein'
'PRR5'	'AT2G28840'	+	'ankyrin repeat family protein'
'PRR5'	'AT2G42490'	-	'copper amine oxidase, putative'
'PRR5'	'AT1G08980'	+	'ATAMI1 (AMIDASE-LIKE PROTEIN 1); amidase'
'PRR5'	'AT1G05300'	+	'ZIP5 (ZINC TRANSPORTER 5 PRECURSOR); cation transmembrane transporter'
'PRR5'	'AT1G27480'	+	'lecithin:cholesterol acyltransferase family protein / LACT family protein'
'PRR5'	'AT2G22450'	+	'riboflavin biosynthesis protein, putative'
'PRR5'	'AT1G75800'	+	'pathogenesis-related thaumatin family protein'
'PRR5'	'AT1G06460'	+	'ACD32.1 (ALPHA-CRYSTALLIN DOMAIN 31.2)'
'PRR5'	'AT1G06040'	-	'STO (SALT TOLERANCE); transcription factor/ zinc ion binding'
'PRR5'	'AT2G43550'	+	'trypsin inhibitor, putative'
'PRR5'	'AT3G07650'	+	'COL9 (CONSTANS-LIKE 9); transcription factor/ zinc ion binding'
'PRR5'	'AT3G16560'	+	'protein phosphatase 2C-related / PP2C-related'
'PRR5'	'AT3G15630'	+	'similar to unknown protein [Arabidopsis thaliana] (TAIR:AT1G52720.1); similar to unnamed protein product [Vitis vinifera] (GB:CAO46032.1); similar to hypothetical protein [Vitis vinifera] (GB:CAN71657.1)'
'PRR5'	'AT1G56300'	+	'DNAJ heat shock N-terminal domain-containing protein'
'PRR5'	'AT1G20693'	+	'HMGB2 (HIGH MOBILITY GROUP B 2); transcription factor'
'PRR5'	'AT1G13640'	+	'phosphatidylinositol 3- and 4-kinase family protein'
'PRR5'	'AT4G32340'	+	'binding'
'PRR5'	'AT4G34138'	+	'UGT73B1 (UDP-GLUCOSYL TRANSFERASE 73B1); UDP-glycosyltransferase/ abscisic acid glucosyltransferase'
'PRR5'	'AT4G38960'	-	'zinc finger (B-box type) family protein'
'PRR5'	'AT3G47160'	+	'protein binding / zinc ion binding'
'PRR5'	'AT3G46970'	+	'ATPHS2/PHS2 (ALPHA-GLUCAN PHOSPHORYLASE 2); phosphorylase/ transferase, transferring glycosyl groups'
'PRR5'	'AT3G47800'	+	'aldose 1-epimerase family protein'
'PRR5'	'AT3G55450'	+	'protein kinase, putative'
'PRR5'	'AT3G62550'	+	'universal stress protein (USP) family protein'
'PRR5'	'AT5G23210'	+	'SCPL34; serine carboxypeptidase'
'PRR5'	'AT5G35970'	-	'DNA-binding protein, putative'
'PRR5'	'AT5G39410'	+	'binding / catalytic'
'PRR5'	'AT5G42900'	+	'similar to unknown protein [Arabidopsis thaliana] (TAIR:AT4G33980.1); similar to hypothetical protein [Vitis vinifera] (GB:CAN75496.1)'
'PRR5'	'AT5G50450'	+	'zinc finger (MYND type) family protein'
'PRR5'	'AT5G62720'	+	'integral membrane HPP family protein'
'PRR5'	'AT5G24850'	-	'CRY3 (CRYPTOCHROME 3); DNA binding / DNA photolyase/ FMN binding'
'PRR5'	'AT5G26740'	+	'similar to unknown protein [Arabidopsis thaliana] (TAIR:AT3G05940.1); similar to unknown [Populus trichocarpa] (GB:ABK95399.1); contains InterPro domain Protein of unknown function DUF300 (InterPro:IPR005178)'
'PRR5'	'AT5G20630'	+	'GLP3 (GERMIN-LIKE PROTEIN 3); manganese ion binding / metal ion binding / nutrient reservoir'
'PRR5'	'AT1G28330'	+	'DRM1 (DORMANCY-ASSOCIATED PROTEIN 1)'
'PRR7'	'AT2G33830'	+	'dormancy/auxin associated family protein'
'PRR7'	'AT2G26800'	-	'hydroxymethylglutaryl-CoA lyase, putative / 3-hydroxy-3-methylglutarate-CoA lyase, putative / HMG-CoA lyase, putative'
'PRR7'	'AT2G46735'	-	'unknown protein'
'PRR7'	'AT2G41250'	-	'haloacid dehalogenase-like hydrolase family protein'
'PRR7'	'AT2G15020'	-	'similar to unknown protein [Arabidopsis thaliana] (TAIR:AT5G64190.1); similar to hypothetical protein [Vitis vinifera] (GB:CAN67723.1)'
'PRR7'	'AT2G15970'	+	'COR413-PM1 (cold regulated 413 plasma membrane 1)'
'PRR7'	'AT2G36630'	-	'similar to unknown protein [Arabidopsis thaliana] (TAIR:AT2G25737.1); similar to unnamed protein product [Vitis vinifera] (GB:CAO16008.1); contains InterPro domain Protein of unknown function DUF81; (InterPro:IPR002781)'
'PRR7'	'AT1G62180'	-	'APR2 (5ADENYLYLPHOSPHOSULFATE REDUCTASE 2)'
'PRR7'	'AT2G21860'	-	'violaxanthin de-epoxidase-related'
'PRR7'	'AT2G21660'	+	'ATGRP7 (COLD, CIRCADIAN RHYTHM, AND RNA BINDING 2); RNA binding / double-stranded DNA binding / single-stranded DNA binding'
'PRR7'	'AT1G78600'	+	'zinc finger (B-box type) family protein'
'PRR7'	'AT1G06430'	-	'FTSH8 (FtsH protease 8); ATP-dependent peptidase/ ATPase/ metallopeptidase/ zinc ion binding'
'PRR7'	'AT1G27630'	+	'CYCT1;3; cyclin-dependent protein kinase'
'PRR7'	'AT3G05120'	+	'ATGID1A/GID1A (GA INSENSITIVE DWARF1A); hydrolase'
'PRR7'	'AT3G10020'	+	'similar to Os12g0147200 [Oryza sativa (japonica cultivar-group)] (GB:NP_001066153.1); similar to unnamed protein product [Vitis vinifera] (GB:CAO15981.1); similar to Os11g0149200 [Oryza sativa (japonica cultivar-group)] (GB:NP_001065754.1)'
'PRR7'	'AT1G20693'	+	'HMGB2 (HIGH MOBILITY GROUP B 2); transcription factor'
'PRR7'	'AT4G22570'	-	'APT3 (ADENINE PHOSPHORIBOSYL TRANSFERASE 3); adenine phosphoribosyltransferase'
'PRR7'	'AT4G38580'	+	'ATFP6 (FARNESYLATED PROTEIN 6); metal ion binding'
'PRR7'	'AT4G38960'	-	'zinc finger (B-box type) family protein'
'PRR7'	'AT4G39980'	+	'DHS1 (3-DEOXY-D-ARABINO-HEPTULOSONATE 7-PHOSPHATE SYNTHASE 1); 3-deoxy-7-phosphoheptulonate synthase'
'PRR7'	'AT3G47800'	+	'aldose 1-epimerase family protein'
'PRR7'	'AT3G56290'	-	'similar to hypothetical protein [Vitis vinifera] (GB:CAN75527.1)'
'PRR7'	'AT5G18170'	+	'GDH1 (GLUTAMATE DEHYDROGENASE 1); oxidoreductase'
'PRR7'	'AT5G43830'	+	'similar to unknown protein [Arabidopsis thaliana] (TAIR:AT3G22850.1); similar to aluminum-induced protein-like protein [Thellungiella halophila] (GB:AAM19711.1); contains domain G3DSA:3.60.20.10 (G3DSA:3.60.20.10); contains domain SSF56235 (SSF56235)'
'PRR7'	'AT5G57340'	+	'similar to hypothetical protein MtrDRAFT_AC155282g59v2 [Medicago truncatula] (GB:ABN08100.1)'
'PRR7'	'AT5G24850'	-	'CRY3 (CRYPTOCHROME 3); DNA binding / DNA photolyase/ FMN binding'
'PRR7'	'AT5G15850'	-	'COL1 (CONSTANS-LIKE 1); transcription factor/ zinc ion binding'
'PRR7'	'AT1G28330'	+	'DRM1 (DORMANCY-ASSOCIATED PROTEIN 1)'
'CRY2'	'AT5G24490'	+	'30S ribosomal protein, putative'
'CRY2'	'AT5G57655'	+	'xylose isomerase family protein'
'PHYA'	'AT2G41250'	-	'haloacid dehalogenase-like hydrolase family protein'
'PHYA'	'AT2G02100'	+	'LCR69/PDF2.2 (Low-molecular-weight cysteine-rich 69); protease inhibitor'
'PHYA'	'AT2G15970'	+	'COR413-PM1 (cold regulated 413 plasma membrane 1)'
'PHYA'	'AT1G08980'	+	'ATAMI1 (AMIDASE-LIKE PROTEIN 1); amidase'
'PHYA'	'AT1G06430'	-	'FTSH8 (FtsH protease 8); ATP-dependent peptidase/ ATPase/ metallopeptidase/ zinc ion binding'
'PHYA'	'AT1G06460'	+	'ACD32.1 (ALPHA-CRYSTALLIN DOMAIN 31.2)'
'PHYA'	'AT3G14310'	+	'ATPME3 (Arabidopsis thaliana pectin methylesterase 3)'
'PHYA'	'AT1G56300'	+	'DNAJ heat shock N-terminal domain-containing protein'
'PHYA'	'AT1G20693'	+	'HMGB2 (HIGH MOBILITY GROUP B 2); transcription factor'
'PHYA'	'AT4G19390'	+	'similar to unknown protein [Arabidopsis thaliana] (TAIR:AT5G13720.1); similar to unnamed protein product [Vitis vinifera] (GB:CAO63752.1); contains InterPro domain Uncharacterised conserved protein UCP022348 (InterPro:IPR016804); contains InterPro domain Protein of unknown function UPF0114 (InterPro:IPR005134)'
'PHYA'	'AT4G30650'	+	'hydrophobic protein, putative / low temperature and salt responsive protein, putative'
'PHYA'	'AT4G32340'	+	'binding'
'PHYA'	'AT4G38960'	-	'zinc finger (B-box type) family protein'
'PHYA'	'AT3G46970'	+	'ATPHS2/PHS2 (ALPHA-GLUCAN PHOSPHORYLASE 2); phosphorylase/ transferase, transferring glycosyl groups'
'PHYA'	'AT3G47800'	+	'aldose 1-epimerase family protein'
'PHYA'	'AT3G56290'	-	'similar to hypothetical protein [Vitis vinifera] (GB:CAN75527.1)'
'PHYA'	'AT5G18170'	+	'GDH1 (GLUTAMATE DEHYDROGENASE 1); oxidoreductase'
'PHYA'	'AT5G35970'	-	'DNA-binding protein, putative'
'PHYA'	'AT5G62720'	+	'integral membrane HPP family protein'
'PHYA'	'AT1G28330'	+	'DRM1 (DORMANCY-ASSOCIATED PROTEIN 1)'
'ELF4'	'AT2G01290'	+	'ribose-5-phosphate isomerase'
'ELF4'	'AT1G79440'	+	'ALDH5F1 (SUCCINIC SEMIALDEHYDE DEHYDROGENASE); 3-chloroallyl aldehyde dehydrogenase/ succinate-semialdehyde dehydrogenase'
'ELF4'	'AT1G06040'	-	'STO (SALT TOLERANCE); transcription factor/ zinc ion binding'
'ELF4'	'AT3G20810'	+	'transcription factor jumonji (jmjC) domain-containing protein'
'ELF4'	'AT3G21760'	+	'UDP-glucoronosyl/UDP-glucosyl transferase family protein'
'ELF4'	'AT3G47470'	-	'LHCA4 (Photosystem I light harvesting complex gene 4); chlorophyll binding'
'ELF4'	'AT3G59060'	-	'PIL6 (PHYTOCHROME-INTERACTING FACTOR 5); DNA binding / transcription factor'
'ELF4'	'AT5G11260'	+	'HY5 (ELONGATED HYPOCOTYL 5); DNA binding / transcription factor'
'ELF4'	'AT5G57660'	-	'zinc finger (B-box type) family protein'
'ELF4'	'AT5G57560'	-	'TCH4 (TOUCH 4); hydrolase, acting on glycosyl bonds / xyloglucan:xyloglucosyl transferase'
'LHY'	'AT2G19310'	-	'similar to HSP18.2 (HEAT SHOCK PROTEIN 18.2) [Arabidopsis thaliana] (TAIR:AT5G59720.1); similar to 18.5 kDa class I heat shock protein (HSP 18.5) (GB:P05478); contains InterPro domain HSP20-like chaperone (InterPro:IPR008978)'
'LHY'	'AT2G29650'	+	'inorganic phosphate transporter, putative'
'LHY'	'AT2G27820'	-	'PD1 (PREPHENATE DEHYDRATASE 1); arogenate dehydratase/ prephenate dehydratase'
'LHY'	'AT1G79110'	-	'protein binding / zinc ion binding'
'LHY'	'AT1G04990'	-	'zinc finger (CCCH-type) family protein'
'LHY'	'AT3G21760'	-	'UDP-glucoronosyl/UDP-glucosyl transferase family protein'
'LHY'	'AT4G23200'	+	'protein kinase family protein'
'LHY'	'AT3G47500'	+	'CDF3 (CYCLING DOF FACTOR 3); DNA binding / protein binding / transcription factor'
'LHY'	'AT3G62150'	+	'PGP21 (P-GLYCOPROTEIN 21); ATPase, coupled to transmembrane movement of substances'
'LHY'	'AT5G35970'	+	'DNA-binding protein, putative'
'LHY'	'AT5G62280'	+	'similar to unknown protein [Arabidopsis thaliana] (TAIR:AT2G45360.1); similar to unnamed protein product [Vitis vinifera] (GB:CAO49726.1); contains InterPro domain Protein of unknown function DUF1442 (InterPro:IPR009902)'
'LHY'	'AT5G64170'	+	'dentin sialophosphoprotein-related'
'LHY'	'AT2G45440'	-	'DHDPS2 (DIHYDRODIPICOLINATE SYNTHASE); dihydrodipicolinate synthase'
'PRR9'	'AT2G30600'	+	2x1 cell
'PRR9'	'AT2G38400'	+	'AGT3 (ALANINE:GLYOXYLATE AMINOTRANSFERASE 3); alanine-glyoxylate transaminase'
'PRR9'	'AT3G28180'	+	'ATCSLC04 (CELLULOSE-SYNTHASE LIKE C 4); transferase, transferring glycosyl groups'
'PRR9'	'AT5G18170'	+	'GDH1 (GLUTAMATE DEHYDROGENASE 1); oxidoreductase'
'PRR9'	'AT5G45820'	+	'CIPK20 (CBL-INTERACTING PROTEIN KINASE 20); kinase'
'PRR9'	'AT5G24850'	-	'CRY3 (CRYPTOCHROME 3); DNA binding / DNA photolyase/ FMN binding'
'RVE8'	'AT2G27820'	-	'PD1 (PREPHENATE DEHYDRATASE 1); arogenate dehydratase/ prephenate dehydratase'

## Sheet: Ranked Connect. Genome to CG
Connectivity	Gene	Gene Function
'54'	'RVE8'	myb family transcription factor'
'36'	'PRR5'	APRR5 (PSEUDO-RESPONSE REGULATOR 5); transcription regulator'
'20'	'PHYA'	PHYA (PHYTOCHROME A); G-protein coupled photoreceptor/ signal transducer'
'19'	'GI'	GI (GIGANTEA); binding'
'18'	'LHY'	LHY (LATE ELONGATED HYPOCOTYL); DNA binding / transcription factor'
'11'	'TOC1'	TOC1 (TIMING OF CAB EXPRESSION 1); transcription regulator'
'10'	'PRR9'	[AT2G46670, pseudo-response regulator, putative / timing of CAB expression 1-like protein, putative];[AT2G46790, APRR9 (PSEUDO-RESPONSE REGULATOR 9); transcription regulator]'
'5'	'CCA1'	CCA1 (CIRCADIAN CLOCK ASSOCIATED 1); transcription factor'
'5'	'PRR7'	PRR7 (PSEUDO-RESPONSE REGULATOR 7); transcription regulator'
'4'	'AT2G44670'	'senescence-associated protein-related'
'4'	'AT3G26650'	GAPA (GLYCERALDEHYDE 3-PHOSPHATE DEHYDROGENASE A SUBUNIT); glyceraldehyde-3-phosphate dehydrogenase'
'4'	'AT3G26290'	'CYP71B26 (cytochrome P450, family 71, subfamily B, polypeptide 26); oxygen binding'
'3'	'AT2G36835'	'similar to hypothetical protein [Vitis vinifera] (GB:CAN81061.1)'
'3'	'AT1G17100'	'SOUL heme-binding family protein'
'3'	'AT1G70820'	'phosphoglucomutase, putative / glucose phosphomutase, putative'
'3'	'AT1G71030'	'ATMYBL2 (Arabidopsis myb-like 2); DNA binding / transcription factor'
'3'	'AT3G22840'	'ELIP1 (EARLY LIGHT-INDUCABLE PROTEIN); chlorophyll binding'
'3'	'AT3G47500'	'CDF3 (CYCLING DOF FACTOR 3); DNA binding / protein binding / transcription factor'
'3'	'AT5G43830'	'similar to unknown protein [Arabidopsis thaliana] (TAIR:AT3G22850.1); similar to aluminum-induced protein-like protein [Thellungiella halophila] (GB:AAM19711.1); contains domain G3DSA:3.60.20.10 (G3DSA:3.60.20.10); contains domain SSF56235 (SSF56235)'
'3'	'AT5G57340'	'similar to hypothetical protein MtrDRAFT_AC155282g59v2 [Medicago truncatula] (GB:ABN08100.1)'
'3'	'AT5G57660'	'zinc finger (B-box type) family protein'
'3'	'ELF4'	ELF4 (EARLY FLOWERING 4)'
'2'	'AT2G38400'	'AGT3 (ALANINE:GLYOXYLATE AMINOTRANSFERASE 3); alanine-glyoxylate transaminase'
'2'	'AT2G29650'	'inorganic phosphate transporter, putative'
'2'	'AT2G03550'	'hydrolase'
'2'	'AT1G61500'	'S-locus protein kinase, putative'
'2'	'AT2G22420'	'peroxidase 17 (PER17) (P17)'
'2'	'AT2G16500'	'ADC1 (ARGININE DECARBOXYLASE 1)'
'2'	'AT1G78020'	'senescence-associated protein-related'
'2'	'AT3G01660'	'methyltransferase'
'2'	'AT3G04790'	'ribose 5-phosphate isomerase-related'
'2'	'AT3G21760'	'UDP-glucoronosyl/UDP-glucosyl transferase family protein'
'2'	'AT3G24760'	'F-box family protein'
'2'	'AT4G22540'	'oxysterol-binding family protein'
'2'	'AT4G25700'	'BETA-OHASE 1 (BETA-HYDROXYLASE 1); beta-carotene hydroxylase'
'2'	'AT3G51550'	'FER (FERONIA); kinase/ protein kinase'
'2'	'AT3G59060'	'PIL6 (PHYTOCHROME-INTERACTING FACTOR 5); DNA binding / transcription factor'
'2'	'AT5G06980'	'similar to unknown protein [Arabidopsis thaliana] (TAIR:AT3G12320.1)'
'2'	'AT5G24380'	'YSL2 (YELLOW STRIPE LIKE 2); oligopeptide transporter'
'2'	'AT5G42760'	'similar to unknown [Populus trichocarpa] (GB:ABK95091.1); contains InterPro domain O-methyltransferase, N-terminal (InterPro:IPR003455); contains InterPro domain Conserved hypothetical protein CHP00027, methylltransferase (InterPro:IPR011610)'
'2'	'AT5G45820'	'CIPK20 (CBL-INTERACTING PROTEIN KINASE 20); kinase'
'2'	'AT5G47240'	'ATNUDT8 (Arabidopsis thaliana Nudix hydrolase homolog 8); hydrolase'
'2'	'AT5G62070'	'IQD23 (IQ-domain 23); calmodulin binding'
'2'	'AT5G62430'	'CDF1 (CYCLING DOF FACTOR 1); DNA binding / protein binding / transcription factor'
'2'	'AT5G63620'	'oxidoreductase, zinc-binding dehydrogenase family protein'
'2'	'AT5G64170'	'dentin sialophosphoprotein-related'
'2'	'AT5G24850'	'CRY3 (CRYPTOCHROME 3); DNA binding / DNA photolyase/ FMN binding'
'1'	'AT2G45680'	'TCP family transcription factor, putative'
'1'	'AT2G30600'	2x1 cell
'1'	'AT2G19450'	'TAG1 (TRIACYLGLYCEROL BIOSYNTHESIS DEFECT 1); diacylglycerol O-acyltransferase'
'1'	'AT2G29630'	'thiamine biosynthesis family protein / thiC family protein'
'1'	'AT2G47800'	'ATMRP4 (Arabidopsis thaliana multidrug resistance-associated protein 4)'
'1'	'AT2G01290'	'ribose-5-phosphate isomerase'
'1'	'AT2G15760'	'calmodulin-binding protein'
'1'	'AT2G46550'	'similar to unknown protein [Arabidopsis thaliana] (TAIR:AT1G01240.3); similar to unknown protein [Arabidopsis thaliana] (TAIR:AT1G01240.1); similar to unknown protein [Arabidopsis thaliana] (TAIR:AT1G01240.2); similar to unnamed protein product [Vitis vinifera] (GB:CAO14395.1)'
'1'	'AT2G18230'	'ATPPA2 (ARABIDOPSIS THALIANA PYROPHOSPHORYLASE 2); inorganic diphosphatase/ pyrophosphatase'
'1'	'AT1G05070'	'similar to unknown protein [Arabidopsis thaliana] (TAIR:AT2G32580.1); similar to unknown [Populus trichocarpa] (GB:ABK95314.1); contains InterPro domain Protein of unknown function DUF1068 (InterPro:IPR010471)'
'1'	'AT1G65580'	'FRA3 (FRAGILE FIBER3); inositol or phosphatidylinositol phosphatase'
'1'	'AT1G10070'	'ATBCAT-2; branched-chain-amino-acid transaminase/ catalytic'
'1'	'AT1G27480'	'lecithin:cholesterol acyltransferase family protein / LACT family protein'
'1'	'AT1G70290'	'ATTPS8 (Arabidopsis thaliana trehalose phosphatase/synthase 8); transferase, transferring glycosyl groups'
'1'	'AT2G21860'	'violaxanthin de-epoxidase-related'
'1'	'AT2G21970'	'SEP2 (STRESS ENHANCED PROTEIN 2)'
'1'	'AT2G31380'	'STH (salt tolerance homologue); transcription factor/ zinc ion binding'
'1'	'AT1G54130'	'RSH3 (RELA/SPOT HOMOLOG 3); catalytic'
'1'	'AT1G78600'	'zinc finger (B-box type) family protein'
'1'	'AT1G13930'	'similar to nodulin-related [Arabidopsis thaliana] (TAIR:AT2G03440.1); similar to hypothetical protein [Vitis vinifera] (GB:CAN63832.1)'
'1'	'AT1G22570'	'proton-dependent oligopeptide transport (POT) family protein'
'1'	'AT1G18330'	'EPR1 (EARLY-PHYTOCHROME-RESPONSIVE1); DNA binding / transcription factor'
'1'	'AT1G33110'	'MATE efflux family protein'
'1'	'AT1G04990'	'zinc finger (CCCH-type) family protein'
'1'	'AT1G01240'	'similar to unknown protein [Arabidopsis thaliana] (TAIR:AT2G46550.1); similar to unnamed protein product [Vitis vinifera] (GB:CAO48635.1)'
'1'	'AT1G06000'	'UDP-glucoronosyl/UDP-glucosyl transferase family protein'
'1'	'AT1G06040'	'STO (SALT TOLERANCE); transcription factor/ zinc ion binding'
'1'	'AT1G10960'	'ATFD1 (FERREDOXIN 1); 2 iron, 2 sulfur cluster binding / electron carrier/ iron-sulfur cluster binding'
'1'	'AT1G72500'	'inter-alpha-trypsin inhibitor heavy chain-related'
'1'	'AT1G69830'	'AMY3/ATAMY3 (ALPHA-AMYLASE-LIKE 3); alpha-amylase'
'1'	'AT3G07650'	'COL9 (CONSTANS-LIKE 9); transcription factor/ zinc ion binding'
'1'	'AT3G10020'	'similar to Os12g0147200 [Oryza sativa (japonica cultivar-group)] (GB:NP_001066153.1); similar to unnamed protein product [Vitis vinifera] (GB:CAO15981.1); similar to Os11g0149200 [Oryza sativa (japonica cultivar-group)] (GB:NP_001065754.1)'
'1'	'AT3G08550'	'ABI8/ELD1/KOB1 (KOBITO)'
'1'	'AT3G06850'	'DIN3/LTA1 (DARK INDUCIBLE 3); alpha-ketoacid dehydrogenase'
'1'	'AT3G21560'	'UGT84A2; UDP-glycosyltransferase/ sinapate 1-glucosyltransferase'
'1'	'AT3G19930'	'STP4 (SUGAR TRANSPORTER 4); carbohydrate transmembrane transporter/ sugar:hydrogen ion symporter'
'1'	'AT3G29200'	'CM1 (chorismate mutase 1); chorismate mutase'
'1'	'AT1G56300'	'DNAJ heat shock N-terminal domain-containing protein'
'1'	'AT1G13640'	'phosphatidylinositol 3- and 4-kinase family protein'
'1'	'AT4G00895'	'ATP synthase delta chain-related'
'1'	'AT4G01070'	'GT72B1; UDP-glucosyltransferase/ UDP-glycosyltransferase/ transferase, transferring glycosyl groups'
'1'	'AT4G02420'	'lectin protein kinase, putative'
'1'	'AT4G18930'	'cyclic phosphodiesterase'
'1'	'AT4G25780'	'pathogenesis-related protein, putative'
'1'	'AT4G25970'	'PSD3 (PHOSPHATIDYLSERINE DECARBOXYLASE 3); calcium ion binding / phosphatidylserine decarboxylase'
'1'	'AT4G26850'	'VTC2 (VITAMIN C DEFECTIVE 2)'
'1'	'AT4G33090'	'APM1 (AMINOPEPTIDASE M1)'
'1'	'AT4G33980'	'similar to unknown protein [Arabidopsis thaliana] (TAIR:AT5G42900.2); similar to unknown protein [Arabidopsis thaliana] (TAIR:AT5G42900.3); similar to unknown protein [Arabidopsis thaliana] (TAIR:AT5G42900.1); similar to hypothetical protein [Vitis vinifera] (GB:CAN64989.1)'
'1'	'AT4G38580'	'ATFP6 (FARNESYLATED PROTEIN 6); metal ion binding'
'1'	'AT3G47470'	'LHCA4 (Photosystem I light harvesting complex gene 4); chlorophyll binding'
'1'	'AT3G51240'	'F3H (TRANSPARENT TESTA 6); naringenin 3-dioxygenase'
'1'	'AT3G52470'	'harpin-induced family protein / HIN1 family protein / harpin-responsive family protein'
'1'	'AT3G61580'	'delta-8 sphingolipid desaturase (SLD1)'
'1'	'AT5G03555'	'permease, cytosine/purines, uracil, thiamine, allantoin family protein'
'1'	'AT5G06690'	'(THIOREDOXIN-LIKE 5); thiol-disulfide exchange intermediate'
'1'	'AT5G18170'	'GDH1 (GLUTAMATE DEHYDROGENASE 1); oxidoreductase'
'1'	'AT5G18590'	'kelch repeat-containing protein'
'1'	'AT5G23920'	'similar to unknown protein [Arabidopsis thaliana] (TAIR:AT5G52420.1); similar to unnamed protein product [Vitis vinifera] (GB:CAO49441.1)'
'1'	'AT5G24490'	'30S ribosomal protein, putative'
'1'	'AT5G38980'	'unknown protein'
'1'	'AT5G39660'	'CDF2 (CYCLING DOF FACTOR 2); DNA binding / protein binding / transcription factor'
'1'	'AT5G47640'	'CCAAT-box binding transcription factor subunit B (NF-YB) (HAP3 ) (AHAP3) family (Hap3b)'
'1'	'AT5G47870'	'similar to unknown protein [Arabidopsis thaliana] (TAIR:AT1G71310.2); similar to unknown protein [Arabidopsis thaliana] (TAIR:AT1G71310.1); similar to unknown [Populus trichocarpa] (GB:ABK95546.1)'
'1'	'AT5G52570'	'BETA-OHASE 2 (BETA-CAROTENE HYDROXYLASE 2); beta-carotene hydroxylase'
'1'	'AT5G57655'	'xylose isomerase family protein'
'1'	'AT5G58570'	'unknown protein'
'1'	'AT5G58770'	'dehydrodolichyl diphosphate synthase, putative / DEDOL-PP synthase, putative'
'1'	'AT5G62210'	'embryo-specific protein-related'
'1'	'AT5G64850'	'similar to unknown protein [Arabidopsis thaliana] (TAIR:AT5G09960.1); similar to 80C09_15 [Brassica rapa subsp. pekinensis] (GB:AAZ41826.1)'
'1'	'AT5G26740'	'similar to unknown protein [Arabidopsis thaliana] (TAIR:AT3G05940.1); similar to unknown [Populus trichocarpa] (GB:ABK95399.1); contains InterPro domain Protein of unknown function DUF300 (InterPro:IPR005178)'
'1'	'AT5G17050'	'UDP-glucoronosyl/UDP-glucosyl transferase family protein'
'1'	'AT4G14400'	'ACD6 (ACCELERATED CELL DEATH 6); protein binding'
'1'	'AT2G26440'	'pectinesterase family protein'
'1'	'CRY2'	CRY2 (CRYPTOCHROME 2)'

## Sheet: Ranked Connect. CG to Genome 
Connectivity	Gene	Gene Function
'42'	'GI'	GI (GIGANTEA); binding'
'40'	'PRR5'	APRR5 (PSEUDO-RESPONSE REGULATOR 5); transcription regulator'
'31'	'PRR7'	PRR7 (PSEUDO-RESPONSE REGULATOR 7); transcription regulator'
'21'	'PHYA'	PHYA (PHYTOCHROME A); G-protein coupled photoreceptor/ signal transducer'
'17'	'CCA1'	CCA1 (CIRCADIAN CLOCK ASSOCIATED 1); transcription factor'
'15'	'LHY'	LHY (LATE ELONGATED HYPOCOTYL); DNA binding / transcription factor'
'11'	'ELF4'	ELF4 (EARLY FLOWERING 4)'
'9'	'PRR9'	[AT2G46670, pseudo-response regulator, putative / timing of CAB expression 1-like protein, putative];[AT2G46790, APRR9 (PSEUDO-RESPONSE REGULATOR 9); transcription regulator]'
'6'	'TOC1'	TOC1 (TIMING OF CAB EXPRESSION 1); transcription regulator'
'5'	'RVE8'	myb family transcription factor'
'4'	'AT1G20693'	HMGB2 (HIGH MOBILITY GROUP B 2); transcription factor'
'4'	'AT4G38960'	'zinc finger (B-box type) family protein'
'4'	'AT5G35970'	'DNA-binding protein, putative'
'4'	'AT5G24850'	'CRY3 (CRYPTOCHROME 3); DNA binding / DNA photolyase/ FMN binding'
'4'	'AT1G28330'	'DRM1 (DORMANCY-ASSOCIATED PROTEIN 1)'
'3'	'AT2G33830'	'dormancy/auxin associated family protein'
'3'	'AT1G06430'	'FTSH8 (FtsH protease 8); ATP-dependent peptidase/ ATPase/ metallopeptidase/ zinc ion binding'
'3'	'AT1G06460'	'ACD32.1 (ALPHA-CRYSTALLIN DOMAIN 31.2)'
'3'	'AT4G32340'	'binding'
'3'	'AT3G47800'	'aldose 1-epimerase family protein'
'3'	'AT5G18170'	'GDH1 (GLUTAMATE DEHYDROGENASE 1); oxidoreductase'
'3'	'AT5G62720'	'integral membrane HPP family protein'
'2'	'AT2G29650'	'inorganic phosphate transporter, putative'
'2'	'AT2G47890'	'zinc finger (B-box type) family protein'
'2'	'AT2G41250'	'haloacid dehalogenase-like hydrolase family protein'
'2'	'AT2G27820'	'PD1 (PREPHENATE DEHYDRATASE 1); arogenate dehydratase/ prephenate dehydratase'
'2'	'AT2G28840'	'ankyrin repeat family protein'
'2'	'AT2G15970'	'COR413-PM1 (cold regulated 413 plasma membrane 1)'
'2'	'AT1G62180'	'APR2 (5ADENYLYLPHOSPHOSULFATE REDUCTASE 2)'
'2'	'AT1G08980'	'ATAMI1 (AMIDASE-LIKE PROTEIN 1); amidase'
'2'	'AT1G05300'	'ZIP5 (ZINC TRANSPORTER 5 PRECURSOR); cation transmembrane transporter'
'2'	'AT2G22450'	'riboflavin biosynthesis protein, putative'
'2'	'AT1G06040'	'STO (SALT TOLERANCE); transcription factor/ zinc ion binding'
'2'	'AT3G05120'	'ATGID1A/GID1A (GA INSENSITIVE DWARF1A); hydrolase'
'2'	'AT3G07650'	'COL9 (CONSTANS-LIKE 9); transcription factor/ zinc ion binding'
'2'	'AT3G10020'	'similar to Os12g0147200 [Oryza sativa (japonica cultivar-group)] (GB:NP_001066153.1); similar to unnamed protein product [Vitis vinifera] (GB:CAO15981.1); similar to Os11g0149200 [Oryza sativa (japonica cultivar-group)] (GB:NP_001065754.1)'
'2'	'AT3G15630'	'similar to unknown protein [Arabidopsis thaliana] (TAIR:AT1G52720.1); similar to unnamed protein product [Vitis vinifera] (GB:CAO46032.1); similar to hypothetical protein [Vitis vinifera] (GB:CAN71657.1)'
'2'	'AT3G21760'	'UDP-glucoronosyl/UDP-glucosyl transferase family protein'
'2'	'AT3G28180'	'ATCSLC04 (CELLULOSE-SYNTHASE LIKE C 4); transferase, transferring glycosyl groups'
'2'	'AT1G56300'	'DNAJ heat shock N-terminal domain-containing protein'
'2'	'AT4G23200'	'protein kinase family protein'
'2'	'AT4G34138'	'UGT73B1 (UDP-GLUCOSYL TRANSFERASE 73B1); UDP-glycosyltransferase/ abscisic acid glucosyltransferase'
'2'	'AT4G38580'	'ATFP6 (FARNESYLATED PROTEIN 6); metal ion binding'
'2'	'AT3G47160'	'protein binding / zinc ion binding'
'2'	'AT3G46970'	'ATPHS2/PHS2 (ALPHA-GLUCAN PHOSPHORYLASE 2); phosphorylase/ transferase, transferring glycosyl groups'
'2'	'AT3G47500'	'CDF3 (CYCLING DOF FACTOR 3); DNA binding / protein binding / transcription factor'
'2'	'AT3G55450'	'protein kinase, putative'
'2'	'AT3G56290'	'similar to hypothetical protein [Vitis vinifera] (GB:CAN75527.1)'
'2'	'AT3G62150'	'PGP21 (P-GLYCOPROTEIN 21); ATPase, coupled to transmembrane movement of substances'
'2'	'AT3G62550'	'universal stress protein (USP) family protein'
'2'	'AT3G63160'	'unknown protein'
'2'	'AT5G23210'	'SCPL34; serine carboxypeptidase'
'2'	'AT5G42900'	'similar to unknown protein [Arabidopsis thaliana] (TAIR:AT4G33980.1); similar to hypothetical protein [Vitis vinifera] (GB:CAN75496.1)'
'2'	'AT5G45820'	'CIPK20 (CBL-INTERACTING PROTEIN KINASE 20); kinase'
'2'	'AT5G57560'	'TCH4 (TOUCH 4); hydrolase, acting on glycosyl bonds / xyloglucan:xyloglucosyl transferase'
'2'	'AT5G62280'	'similar to unknown protein [Arabidopsis thaliana] (TAIR:AT2G45360.1); similar to unnamed protein product [Vitis vinifera] (GB:CAO49726.1); contains InterPro domain Protein of unknown function DUF1442 (InterPro:IPR009902)'
'2'	'AT5G64170'	'dentin sialophosphoprotein-related'
'2'	'AT5G26740'	'similar to unknown protein [Arabidopsis thaliana] (TAIR:AT3G05940.1); similar to unknown [Populus trichocarpa] (GB:ABK95399.1); contains InterPro domain Protein of unknown function DUF300 (InterPro:IPR005178)'
'2'	'AT5G15850'	'COL1 (CONSTANS-LIKE 1); transcription factor/ zinc ion binding'
'2'	'AT5G20630'	'GLP3 (GERMIN-LIKE PROTEIN 3); manganese ion binding / metal ion binding / nutrient reservoir'
'2'	'AT2G45440'	'DHDPS2 (DIHYDRODIPICOLINATE SYNTHASE); dihydrodipicolinate synthase'
'2'	'CRY2'	CRY2 (CRYPTOCHROME 2)'
'1'	'AT2G30600'	2x1 cell
'1'	'AT2G30620'	'histone H1.2'
'1'	'AT2G19310'	'similar to HSP18.2 (HEAT SHOCK PROTEIN 18.2) [Arabidopsis thaliana] (TAIR:AT5G59720.1); similar to 18.5 kDa class I heat shock protein (HSP 18.5) (GB:P05478); contains InterPro domain HSP20-like chaperone (InterPro:IPR008978)'
'1'	'AT2G38400'	'AGT3 (ALANINE:GLYOXYLATE AMINOTRANSFERASE 3); alanine-glyoxylate transaminase'
'1'	'AT2G26800'	'hydroxymethylglutaryl-CoA lyase, putative / 3-hydroxy-3-methylglutarate-CoA lyase, putative / HMG-CoA lyase, putative'
'1'	'AT2G46735'	'unknown protein'
'1'	'AT2G29630'	'thiamine biosynthesis family protein / thiC family protein'
'1'	'AT2G02100'	'LCR69/PDF2.2 (Low-molecular-weight cysteine-rich 69); protease inhibitor'
'1'	'AT2G15020'	'similar to unknown protein [Arabidopsis thaliana] (TAIR:AT5G64190.1); similar to hypothetical protein [Vitis vinifera] (GB:CAN67723.1)'
'1'	'AT2G42490'	'copper amine oxidase, putative'
'1'	'AT2G01290'	'ribose-5-phosphate isomerase'
'1'	'AT2G15890'	'MEE14 (maternal effect embryo arrest 14)'
'1'	'AT2G36630'	'similar to unknown protein [Arabidopsis thaliana] (TAIR:AT2G25737.1); similar to unnamed protein product [Vitis vinifera] (GB:CAO16008.1); contains InterPro domain Protein of unknown function DUF81; (InterPro:IPR002781)'
'1'	'AT1G27480'	'lecithin:cholesterol acyltransferase family protein / LACT family protein'
'1'	'AT1G79110'	'protein binding / zinc ion binding'
'1'	'AT2G21860'	'violaxanthin de-epoxidase-related'
'1'	'AT2G21660'	'ATGRP7 (COLD, CIRCADIAN RHYTHM, AND RNA BINDING 2); RNA binding / double-stranded DNA binding / single-stranded DNA binding'
'1'	'AT1G78600'	'zinc finger (B-box type) family protein'
'1'	'AT1G79440'	'ALDH5F1 (SUCCINIC SEMIALDEHYDE DEHYDROGENASE); 3-chloroallyl aldehyde dehydrogenase/ succinate-semialdehyde dehydrogenase'
'1'	'AT1G75800'	'pathogenesis-related thaumatin family protein'
'1'	'AT1G27630'	'CYCT1;3; cyclin-dependent protein kinase'
'1'	'AT1G22570'	'proton-dependent oligopeptide transport (POT) family protein'
'1'	'AT1G04990'	'zinc finger (CCCH-type) family protein'
'1'	'AT2G43550'	'trypsin inhibitor, putative'
'1'	'AT1G10900'	'phosphatidylinositol-4-phosphate 5-kinase family protein'
'1'	'AT1G72500'	'inter-alpha-trypsin inhibitor heavy chain-related'
'1'	'AT3G01060'	'similar to unnamed protein product [Vitis vinifera] (GB:CAO15045.1); similar to unknown [Brassica rapa] (GB:ABC41272.1)'
'1'	'AT3G16560'	'protein phosphatase 2C-related / PP2C-related'
'1'	'AT3G14310'	'ATPME3 (Arabidopsis thaliana pectin methylesterase 3)'
'1'	'AT3G17800'	'mRNA level of the MEB5.2 gene (At3g17800) remains unchanged after cutting the inflorescence stem'
'1'	'AT3G20810'	'transcription factor jumonji (jmjC) domain-containing protein'
'1'	'AT1G56220'	'dormancy/auxin associated family protein'
'1'	'AT1G13640'	'phosphatidylinositol 3- and 4-kinase family protein'
'1'	'AT4G19390'	'similar to unknown protein [Arabidopsis thaliana] (TAIR:AT5G13720.1); similar to unnamed protein product [Vitis vinifera] (GB:CAO63752.1); contains InterPro domain Uncharacterised conserved protein UCP022348 (InterPro:IPR016804); contains InterPro domain Protein of unknown function UPF0114 (InterPro:IPR005134)'
'1'	'AT4G22570'	'APT3 (ADENINE PHOSPHORIBOSYL TRANSFERASE 3); adenine phosphoribosyltransferase'
'1'	'AT4G30650'	'hydrophobic protein, putative / low temperature and salt responsive protein, putative'
'1'	'AT4G39980'	'DHS1 (3-DEOXY-D-ARABINO-HEPTULOSONATE 7-PHOSPHATE SYNTHASE 1); 3-deoxy-7-phosphoheptulonate synthase'
'1'	'AT3G47470'	'LHCA4 (Photosystem I light harvesting complex gene 4); chlorophyll binding'
'1'	'AT3G48530'	'KING1 (SNF1-RELATED PROTEIN KINASE REGULATORY SUBUNIT GAMMA 1)'
'1'	'AT3G51920'	'CAM9 (CALMODULIN 9); calcium ion binding'
'1'	'AT3G54500'	'similar to dentin sialophosphoprotein-related [Arabidopsis thaliana] (TAIR:AT5G64170.1); similar to dentin sialophosphoprotein-related [Arabidopsis thaliana] (TAIR:AT5G64170.2); similar to conserved hypothetical protein [Medicago truncatula] (GB:ABD28297.1)'
'1'	'AT3G59060'	'PIL6 (PHYTOCHROME-INTERACTING FACTOR 5); DNA binding / transcription factor'
'1'	'AT5G11260'	'HY5 (ELONGATED HYPOCOTYL 5); DNA binding / transcription factor'
'1'	'AT5G24490'	'30S ribosomal protein, putative'
'1'	'AT5G39410'	'binding / catalytic'
'1'	'AT5G43830'	'similar to unknown protein [Arabidopsis thaliana] (TAIR:AT3G22850.1); similar to aluminum-induced protein-like protein [Thellungiella halophila] (GB:AAM19711.1); contains domain G3DSA:3.60.20.10 (G3DSA:3.60.20.10); contains domain SSF56235 (SSF56235)'
'1'	'AT5G49910'	'cpHSC70-2 (HEAT SHOCK PROTEIN 70-7); ATP binding / unfolded protein binding'
'1'	'AT5G50450'	'zinc finger (MYND type) family protein'
'1'	'AT5G52570'	'BETA-OHASE 2 (BETA-CAROTENE HYDROXYLASE 2); beta-carotene hydroxylase'
'1'	'AT5G54250'	'ATCNGC4 (DEFENSE, NO DEATH 2); calmodulin binding / cation channel/ cyclic nucleotide binding'
'1'	'AT5G55990'	'CBL2 (calcineurin B-like protein 2); calcium ion binding'
'1'	'AT5G57340'	'similar to hypothetical protein MtrDRAFT_AC155282g59v2 [Medicago truncatula] (GB:ABN08100.1)'
'1'	'AT5G57660'	'zinc finger (B-box type) family protein'
'1'	'AT5G57655'	'xylose isomerase family protein'
'1'	'AT5G64780'	'similar to unknown protein [Arabidopsis thaliana] (TAIR:AT4G09830.1); similar to unnamed protein product [Vitis vinifera] (GB:CAO71731.1); similar to hypothetical protein [Vitis vinifera] (GB:CAN64859.1); contains InterPro domain Uncharacterised conserved protein UCP009193 (InterPro:IPR016549)'
'1'	'AT5G64850'	'similar to unknown protein [Arabidopsis thaliana] (TAIR:AT5G09960.1); similar to 80C09_15 [Brassica rapa subsp. pekinensis] (GB:AAZ41826.1)'
'1'	'AT5G67030'	'ABA1 (ABA DEFICIENT 1); zeaxanthin epoxidase'
'1'	'AT5G08380'	'ATAGAL1 (ARABIDOPSIS THALIANA ALPHA-GALACTOSIDASE 1); alpha-galactosidase'
'1'	'AT4G17100'	'serine protease protein -related, expressed pseudogene, blastp match of 64% identity and 1.9e-114 P-value to GP|29367523|gb|AAO72617.1||AY224498 putative serine protease-like protein {Oryza sativa (japonica cultivar-group)}'
'1'	'AT4G16146'	'similar to unknown protein [Arabidopsis thaliana] (TAIR:AT1G69510.2); similar to unknown protein [Arabidopsis thaliana] (TAIR:AT1G69510.1); similar to unknown protein [Arabidopsis thaliana] (TAIR:AT1G69510.3); similar to unnamed protein product [Vitis vinifera] (GB:CAO44882.1); contains InterPro domain Lg106-like (InterPro:IPR012482)'
