# Supplementary material for: Dynamical differential expression (DyDE) reveals the period control mechanisms of the Arabidopsis circadian oscillator
Source: PLoS Comput Biol. 2019 Jan 31;15(1):e1006674. doi: 10.1371/journal.pcbi.1006674 (PMC6377142; doi:10.1371/journal.pcbi.1006674)
Supplement: S9 Table — The list of genes identified as input/output hubs to the clock as well as their functions is represented together with their potential regulation by cADPR. (XLSX) [file pcbi.1006674.s019.xlsx]

## Sheet: Sheet1
Clock input/output	Locus Identifier	regulated by cADPR	Gene description	Primary Gene Symbols
Output	AT1G06430	no	encodes a FtsH protease that is localized to the chloroplast	FTSH PROTEASE 8 (ftsh8)
Output	AT1G06460	no	ACD32.1 encodes an alpha-crystallin domain containing protein with homology to small heat shock proteins.	ALPHA-CRYSTALLIN DOMAIN 32.1 (ACD32.1)
Input	AT1G17100	no	SOUL heme-binding family protein;(source:Araport11)	HAEM-BINDING PROTEIN 1 (HBP1)
Output	AT1G20693	no	Encodes a protein belonging to the subgroup of HMGB (high mobility group B) proteins that have a distinctive DNA-binding motif, the HMG-box domain. The motif confers non-sequence specific interaction with linear DNA and structure-specific binding to distorted DNA sites. The HMGB proteins are involved in the assembly of nucleoprotein complexes. Can be phosphorylated by CK2alpha. The mRNA is cell-t…	HIGH MOBILITY GROUP B2 (HMGB2)
Output	AT1G28330	no	dormancy-associated protein (DRM1)	DORMANCY-ASSOCIATED PROTEIN-LIKE 1 (DYL1)
Input	AT1G70820	no	phosphoglucomutase, putative / glucose phosphomutase;(source:Araport11)
Input	AT1G71030	no	Encodes a putative myb family transcription factor. In contrast to most other myb-like proteins its myb domain consists of a single repeat. A proline-rich region potentially involved in transactivation is found in the C-terminal part of the protein. Its transcript accumulates mainly in leaves.	MYB-LIKE 2 (MYBL2)
Output	AT2G33830	no	Dormancy/auxin associated family protein;(source:Araport11)	DORMANCY ASSOCIATED GENE 2 (DRM2)
Input	AT2G36835	no	hypothetical protein;(source:Araport11)
Input	AT2G44670	no	senescence-associated family protein (DUF581);(source:Araport11)
Input	AT3G22840	no	Encodes an early light-inducible protein.	EARLY LIGHT-INDUCABLE PROTEIN (ELIP1)
Input	AT3G26290	no	putative cytochrome P450	CYTOCHROME P450, FAMILY 71, SUBFAMILY B, POLYPEPTIDE 26 (CYP71B26)
Input	AT3G26650	no	Encodes one of the two subunits forming the photosynthetic glyceraldehyde-3-phosphate dehydrogenase (GAPDH) and as such a constituent of the supramolecular complex with phosphoribulokinase (PRK) thought to be linked by a small peptide encoded by CP12-2. GapA-1 is coordinately expressed by light with PRK and CP12-2. The enzyme activity, tested in leaf protein extracts dropped significantly after e…	GLYCERALDEHYDE 3-PHOSPHATE DEHYDROGENASE A SUBUNIT (GAPA)
Input	AT3G47500	no	Dof-type zinc finger domain-containing protein, identical to H-protein promoter binding factor-2a GI:3386546 from (Arabidopsis thaliana). Interacts with LKP2 and FKF1, but its overexpression does not change flowering time under short or long day conditions.	CYCLING DOF FACTOR 3 (CDF3)
Output	AT3G47800	no	Galactose mutarotase-like superfamily protein;(source:Araport11)
Output	AT4G32340	no	Tetratricopeptide repeat (TPR)-like superfamily protein;(source:Araport11)
Output	AT4G38960	yes	BBX19 is a B-box containing transcriptional regulator involved in photomporphogenesis and flowering.	B-BOX DOMAIN PROTEIN 19 (BBX19)
Output	AT5G24850	no	Binds flavin adenine dinucleotide and DNA. It does not have photolyase activity, and it is likely to act as photoreceptor. Closely related to Synechocystis cryptochrome.	CRYPTOCHROME 3 (CRY3)
Output	AT5G35970	yes	P-loop containing nucleoside triphosphate hydrolases superfamily protein;(source:Araport11)
Output	AT5G43830	no	aluminum induced protein with YGL and LRDR motifs;(source:Araport11)
