# Supplementary material for: Dynamical differential expression (DyDE) reveals the period control mechanisms of the Arabidopsis circadian oscillator
Source: PLoS Comput Biol. 2019 Jan 31;15(1):e1006674. doi: 10.1371/journal.pcbi.1006674 (PMC6377142; doi:10.1371/journal.pcbi.1006674)
Supplement: S10 Table — This table summarize the Area Under the ROC Curve and the Precision-Recall curve obtained by each algorithm, for each run. Highlighted is the best performer for each run. (XLSX) [file pcbi.1006674.s020.xlsx]

## Sheet: Sheet1
	AUROC	Mombaerts et al.	dynGENIE3	GPDM	GESBL	iCheMA		AUPREC	Mombaerts et al.	dynGENIE3	GPDM	GESBL	iCheMA
	Run 1	0.6296	0.7136	0.6642	0.5259	0.4321		Run 1	0.5044	0.6318	0.6351	0.4244	0.2739
	Run 2	0.6753	0.6864	0.7679	0.7049	0.6259		Run 2	0.5549	0.561	0.7198	0.6102	0.3475
	Run 3	0.6593	0.6889	0.6691	0.5481	0.5136		Run 3	0.5295	0.5649	0.6539	0.4386	0.329
	Run 4	0.6914	0.6049	0.6296	0.5543	0.5333		Run 4	0.5576	0.4442	0.5240	0.5119	0.2909
	Run 5	0.5951	0.6148	0.6815	0.6136	0.6951		Run 5	0.5087	0.4402	0.6400	0.5902	0.2402
	Run 6	0.642	0.684	0.7111	0.6247	0.4531		Run 6	0.4764	0.6177	0.6744	0.5757	0.2591
	Run 7	0.579	0.6642	0.7877	0.5333	0.6481		Run 7	0.4449	0.5658	0.7497	0.4185	0.2272
	Run 8	0.5951	0.7086	0.7111	0.5778	0.5099		Run 8	0.4325	0.6033	0.6753	0.4933	0.2583
	Run 9	0.7173	0.6395	0.7852	0.5519	0.6099		Run 9	0.5809	0.5248	0.8025	0.4753	0.3029
	Run 10	0.642	0.679	0.7111	0.5667	0.5025		Run 10	0.5338	0.52	0.6849	0.4546	0.3188
	Mean	0.6426	0.6709	0.7119	0.5801	0.5523		Mean	0.5124	0.5458	0.6759	0.4993	0.2848
	Std	0.0448	0.0427	0.0538	0.0542	0.0874		Std	0.049	0.0703	0.0745	0.0707	0.0397
